# Supplementary material for: RNA Granules Hitchhike on Lysosomes for Long-Distance Transport, Using Annexin A11 as a Molecular Tether
Source: Cell. 2019 Sep 19;179(1):147–164.e20. doi: 10.1016/j.cell.2019.08.050 (PMC6890474; doi:10.1016/j.cell.2019.08.050)
Supplement: Data S1. LAMP1 Apex, related to Figure 2 and STAR Methods [file mmc1.xlsx]

## Sheet: Annotation
Lamp1-Apex vs. NES-Apex proteomics dataset	4 biological replicates
Pre-filter worksheet	all quantified proteins output from Maxquant
Post-filter worksheet	noise modeling and filtering; # of peptide>2 for each protein; linear fold change>1
Significant proteins worksheet	corrected p-value<0.05
Enriched function	Go-term analysis using the statistically significant protein list
Enriched pathway
Enriched network

## Sheet: Pre_Filter
Protein_ID	Gene_Symbol	Full_Uniprot_Description	Number_Peptides_Available	Comparison	Number_Samples_Group1	Number_Samples_Group1_With_Detected_Peptide	Number_Peptides_Detected_Group1	Number_Samples_With_No_Detected_Peptide_Group1	Average_Abundance_For_Peptides_Detected_Across_Samples_Group1	SD_Abundance_Group1	Number_Samples_Group2	Number_Samples_Group2_With_Detected_Peptide	Number_Peptides_Detected_Group2	Number_Samples_With_No_Detected_Peptide_Group2	Average_Abundance_For_Peptides_Detected_Across_Samples_Group2	SD_Abundance_Group2	Log2MeanDifference_Group1_vs_Group2	LinearFoldChange_Group1_vs_Group2	Signficance_of_Difference_Group1_vs_Group2
A0AVT1	UBA6	sp|A0AVT1|UBA6_HUMAN;tr|H0Y8S8|H0Y8S8_HUMAN	31	Lamp1-Apex/ NES Apex	4	4	30	0	24.297	0.16445	4	4	29	0	24.2923	0.21705	0.00470315	1.00327	0.973565
A0JNW5	UH1BL	sp|A0JNW5|UH1BL_HUMAN;tr|A0A0C4DGH6|A0A0C4DGH6_HUMAN;tr|F8W1I2|F8W1I2_HUMAN;tr|F8VW65|F8VW65_HUMAN;tr|F8W665|F8W665_HUMAN	3	Lamp1-Apex/ NES Apex	4	4	3	0	22.4649	0.40735	4	1	2	3	22.4324	NA	0.0324966	1.02278	0.947607
A0MZ66	SHOT1	sp|A0MZ66|SHOT1_HUMAN	11	Lamp1-Apex/ NES Apex	4	4	10	0	24.0038	0.157147	4	4	6	0	23.3751	0.60855	0.628774	1.54625	0.09232
A1L020	MEX3A	sp|A1L020|MEX3A_HUMAN	11	Lamp1-Apex/ NES Apex	4	4	6	0	23.666	0.217143	4	4	8	0	24.8068	0.286299	-1.14073	-2.20493	0.000715361
A1L4H1	SRCRL	sp|A1L4H1|SRCRL_HUMAN	1	Lamp1-Apex/ NES Apex	4	4	1	0	26.5086	0.749765	4	4	1	0	25.7786	0.518114	0.729982	1.65862	0.160286
A1X283	SPD2B	sp|A1X283|SPD2B_HUMAN;tr|G3V144|G3V144_HUMAN;tr|H0YAU1|H0YAU1_HUMAN	16	Lamp1-Apex/ NES Apex	4	4	12	0	23.1312	0.46348	4	4	16	0	23.7686	0.47997	-0.637418	-1.55554	0.104612
A1Z1Q3	MACD2	sp|A1Z1Q3|MACD2_HUMAN	2	Lamp1-Apex/ NES Apex	4	2	1	2	22.4156	0.472556	4	2	1	2	22.8069	0.275906	-0.391328	-1.3116	0.418302
A2AJT9	CX023	sp|A2AJT9|CX023_HUMAN	1	Lamp1-Apex/ NES Apex	4	4	1	0	23.5706	0.130938	4	0	0	4	NA	NA	23.5706	1.24583e+07	< 1e-16
A2RRP1	NBAS	sp|A2RRP1|NBAS_HUMAN;tr|H0Y5G7|H0Y5G7_HUMAN;tr|C9JCM7|C9JCM7_HUMAN;tr|H7C1Y9|H7C1Y9_HUMAN;tr|H7BZU5|H7BZU5_HUMAN	7	Lamp1-Apex/ NES Apex	4	4	6	0	22.5597	0.384912	4	4	6	0	22.0693	0.16693	0.490319	1.40476	0.0580536
A4D1P6	WDR91	sp|A4D1P6|WDR91_HUMAN;tr|C9J1X0|C9J1X0_HUMAN	7	Lamp1-Apex/ NES Apex	4	4	6	0	23.2788	0.566983	4	4	5	0	22.471	0.542773	0.807828	1.75057	0.0852431
A4UGR9	XIRP2	sp|A4UGR9|XIRP2_HUMAN	2	Lamp1-Apex/ NES Apex	4	0	0	4	NA	NA	4	2	1	2	25.1622	0.195028	-25.1622	-3.75473e+07	< 1e-16
A5PLN9	TPC13	sp|A5PLN9|TPC13_HUMAN	3	Lamp1-Apex/ NES Apex	4	4	3	0	23.0276	0.50339	4	4	2	0	22.8909	0.483923	0.136689	1.09938	0.708948
A5YKK6	CNOT1	sp|A5YKK6|CNOT1_HUMAN;tr|H3BMZ2|H3BMZ2_HUMAN;tr|H3BNB1|H3BNB1_HUMAN;tr|H3BVC9|H3BVC9_HUMAN;tr|H3BTH2|H3BTH2_HUMAN;tr|H3BR89|H3BR89_HUMAN;tr|H3BMH0|H3BMH0_HUMAN	16	Lamp1-Apex/ NES Apex	4	4	12	0	23.0569	0.144234	4	4	15	0	23.2808	0.338191	-0.223899	-1.16789	0.268958
A6NDG6	PGP	sp|A6NDG6|PGP_HUMAN	1	Lamp1-Apex/ NES Apex	4	1	1	3	23.9737	NA	4	1	1	3	23.5921	NA	0.381537	1.30273	1
A6NDU8	CE051	sp|A6NDU8|CE051_HUMAN;tr|A0A0C4DGW6|A0A0C4DGW6_HUMAN	3	Lamp1-Apex/ NES Apex	4	3	2	1	23.4978	0.328508	4	4	3	0	24.4233	0.339072	-0.925504	-1.89935	0.0152443
A6NE02	BTBDH	sp|A6NE02|BTBDH_HUMAN	10	Lamp1-Apex/ NES Apex	4	4	6	0	23.1418	0.160737	4	4	10	0	24.2109	0.257008	-1.06917	-2.09823	0.00040612
A6NFI3	ZN316	sp|A6NFI3|ZN316_HUMAN	7	Lamp1-Apex/ NES Apex	4	4	7	0	22.635	0.363823	4	4	7	0	23.1299	0.395886	-0.494894	-1.40922	0.115239
A6NHQ2	FBLL1	sp|A6NHQ2|FBLL1_HUMAN	10	Lamp1-Apex/ NES Apex	4	4	10	0	25.1428	0.164683	4	4	10	0	24.226	0.237869	0.916831	1.88796	0.000722137
A6NHR9	SMHD1	sp|A6NHR9|SMHD1_HUMAN;tr|J3KTL8|J3KTL8_HUMAN;tr|J3QSH1|J3QSH1_HUMAN;tr|J3KRK8|J3KRK8_HUMAN	20	Lamp1-Apex/ NES Apex	4	4	20	0	23.6923	0.0833889	4	4	20	0	23.5388	0.307918	0.153459	1.11223	0.373155
A6NKF2	ARI3C	sp|A6NKF2|ARI3C_HUMAN	1	Lamp1-Apex/ NES Apex	4	1	1	3	24.5135	NA	4	1	1	3	25.0376	NA	-0.524069	-1.43801	1
A6NKT7	RGPD3	sp|A6NKT7|RGPD3_HUMAN;tr|J3KNE0|J3KNE0_HUMAN;sp|Q7Z3J3|RGPD4_HUMAN	1	Lamp1-Apex/ NES Apex	4	3	1	1	24.6194	1.65242	4	4	1	0	25.6518	0.370984	-1.03243	-2.04546	0.26757
A6NMB9	FIGL2	sp|A6NMB9|FIGL2_HUMAN	1	Lamp1-Apex/ NES Apex	4	2	1	2	24.1236	0.0492047	4	0	0	4	NA	NA	24.1236	1.82778e+07	< 1e-16
A6NNA2	SRRM3	sp|A6NNA2|SRRM3_HUMAN;tr|A0A087WXA3|A0A087WXA3_HUMAN	1	Lamp1-Apex/ NES Apex	4	4	1	0	23.9181	0.193719	4	3	1	1	24.4065	0.257575	-0.488457	-1.40294	0.0342844
A7KAX9	RHG32	sp|A7KAX9|RHG32_HUMAN;tr|G3V174|G3V174_HUMAN	7	Lamp1-Apex/ NES Apex	4	4	7	0	23.4574	0.500365	4	4	5	0	23.0806	0.199683	0.376821	1.29848	0.211353
A7MBM2	DISP2	sp|A7MBM2|DISP2_HUMAN	4	Lamp1-Apex/ NES Apex	4	2	3	2	23.1657	0.0302911	4	4	4	0	22.8759	0.362389	0.289838	1.2225	0.34683
A8MVJ9	HPF1L	sp|A8MVJ9|HPF1L_HUMAN	1	Lamp1-Apex/ NES Apex	4	2	1	2	24.9341	0.373523	4	1	1	3	21.7176	NA	3.21652	9.29545	0.0899401
C9J069	CI172	sp|C9J069|CI172_HUMAN	3	Lamp1-Apex/ NES Apex	4	4	3	0	22.4355	0.725735	4	4	3	0	22.9865	0.482604	-0.551032	-1.46513	0.252951
C9JLR9	CK095	sp|C9JLR9|CK095_HUMAN	2	Lamp1-Apex/ NES Apex	4	1	1	3	21.3704	NA	4	3	2	1	22.5323	0.368763	-1.16189	-2.2375	0.11216
O00116	ADAS	sp|O00116|ADAS_HUMAN;tr|A0A1B0GWA2|A0A1B0GWA2_HUMAN;tr|B8ZZ81|B8ZZ81_HUMAN	15	Lamp1-Apex/ NES Apex	4	4	13	0	23.0058	0.160439	4	4	15	0	23.2741	0.515247	-0.268303	-1.20439	0.358441
O00139	KIF2A	sp|O00139|KIF2A_HUMAN;tr|H0Y8H2|H0Y8H2_HUMAN;sp|Q8N4N8|KIF2B_HUMAN	12	Lamp1-Apex/ NES Apex	4	4	11	0	23.7319	0.173822	4	4	12	0	24.1204	0.391173	-0.388458	-1.30899	0.119446
O00154	BACH	sp|O00154|BACH_HUMAN;tr|K7EKP8|K7EKP8_HUMAN	9	Lamp1-Apex/ NES Apex	4	4	7	0	25.4858	0.155248	4	4	9	0	25.708	0.152522	-0.222202	-1.16651	0.0872062
O00159	MYO1C	sp|O00159|MYO1C_HUMAN;tr|F5H6E2|F5H6E2_HUMAN;tr|I3L204|I3L204_HUMAN;tr|I3L4D4|I3L4D4_HUMAN;tr|I3L501|I3L501_HUMAN;tr|I3L3Y6|I3L3Y6_HUMAN;tr|I3L168|I3L168_HUMAN;tr|I3L3F5|I3L3F5_HUMAN	28	Lamp1-Apex/ NES Apex	4	4	27	0	24.1529	0.0983742	4	4	19	0	22.9782	0.111929	1.17467	2.25742	4.12863e-06
O00170	AIP	sp|O00170|AIP_HUMAN;tr|E9PMH2|E9PMH2_HUMAN;tr|V9GYQ3|V9GYQ3_HUMAN	11	Lamp1-Apex/ NES Apex	4	4	9	0	23.8818	0.179654	4	4	9	0	24.4206	0.142972	-0.538845	-1.45281	0.00334776
O00178	GTPB1	sp|O00178|GTPB1_HUMAN;tr|B0QY59|B0QY59_HUMAN;tr|F5H716|F5H716_HUMAN;tr|F5H257|F5H257_HUMAN	12	Lamp1-Apex/ NES Apex	4	4	10	0	24.404	0.10941	4	4	11	0	24.4122	0.189652	-0.00813211	-1.00565	0.9432
O00186	STXB3	sp|O00186|STXB3_HUMAN	2	Lamp1-Apex/ NES Apex	4	3	2	1	23.1715	0.428335	4	2	2	2	22.8511	0.400357	0.320465	1.24873	0.46383
O00203	AP3B1	sp|O00203|AP3B1_HUMAN;tr|F5GYB0|F5GYB0_HUMAN;tr|H0YBD0|H0YBD0_HUMAN	12	Lamp1-Apex/ NES Apex	4	4	7	0	22.4896	0.234753	4	4	12	0	23.2883	0.17748	-0.798712	-1.73955	0.00162053
O00231	PSD11	sp|O00231|PSD11_HUMAN;tr|J3QRY4|J3QRY4_HUMAN;tr|J3QS13|J3QS13_HUMAN;tr|J3KSW3|J3KSW3_HUMAN	25	Lamp1-Apex/ NES Apex	4	4	19	0	24.7144	0.111283	4	4	23	0	24.9705	0.212945	-0.256137	-1.19428	0.0769875
O00232	PSD12	sp|O00232|PSD12_HUMAN	19	Lamp1-Apex/ NES Apex	4	4	17	0	24.8018	0.107317	4	4	17	0	24.8845	0.243642	-0.0826996	-1.059	0.557276
O00264	PGRC1	sp|O00264|PGRC1_HUMAN;tr|U3KQM0|U3KQM0_HUMAN	11	Lamp1-Apex/ NES Apex	4	4	11	0	25.1306	0.375162	4	4	11	0	25.3357	0.155183	-0.205019	-1.1527	0.351491
O00267	SPT5H	sp|O00267|SPT5H_HUMAN	15	Lamp1-Apex/ NES Apex	4	4	13	0	23.0062	0.197052	4	4	15	0	23.4938	0.469524	-0.487572	-1.40208	0.103976
O00273	DFFA	sp|O00273|DFFA_HUMAN;tr|K7ERT1|K7ERT1_HUMAN	3	Lamp1-Apex/ NES Apex	4	4	2	0	23.761	0.347638	4	4	3	0	23.5998	0.455219	0.161184	1.1182	0.593952
O00291	HIP1	sp|O00291|HIP1_HUMAN;tr|C9JMG5|C9JMG5_HUMAN	3	Lamp1-Apex/ NES Apex	4	2	2	2	21.6724	0.345514	4	3	3	1	22.489	0.463323	-0.816599	-1.76125	0.127578
O00299	CLIC1	sp|O00299|CLIC1_HUMAN	27	Lamp1-Apex/ NES Apex	4	4	27	0	25.9358	0.118676	4	4	25	0	25.4054	0.16463	0.530384	1.44431	0.00196313
O00303	EIF3F	sp|O00303|EIF3F_HUMAN;tr|H0YDT6|H0YDT6_HUMAN;tr|E9PQV8|E9PQV8_HUMAN;tr|A0A0D9SEZ9|A0A0D9SEZ9_HUMAN	7	Lamp1-Apex/ NES Apex	4	4	7	0	24.8973	0.243116	4	4	7	0	25.3526	0.117426	-0.455277	-1.37105	0.0149951
O00308	WWP2	sp|O00308|WWP2_HUMAN;tr|H3BPJ8|H3BPJ8_HUMAN;tr|H3BRX8|H3BRX8_HUMAN;tr|H3BS79|H3BS79_HUMAN	2	Lamp1-Apex/ NES Apex	4	2	2	2	24.3708	0.137273	4	0	0	4	NA	NA	24.3708	2.16943e+07	< 1e-16
O00330	ODPX	sp|O00330|ODPX_HUMAN;tr|E9PLU0|E9PLU0_HUMAN;tr|E9PRI6|E9PRI6_HUMAN;tr|H0YD97|H0YD97_HUMAN	4	Lamp1-Apex/ NES Apex	4	4	3	0	23.4286	0.27862	4	4	4	0	23.6186	0.249597	-0.189983	-1.14075	0.348938
O00399	DCTN6	sp|O00399|DCTN6_HUMAN	3	Lamp1-Apex/ NES Apex	4	4	2	0	23.0605	0.270055	4	4	3	0	23.626	0.279427	-0.565465	-1.47986	0.0269708
O00401	WASL	sp|O00401|WASL_HUMAN	7	Lamp1-Apex/ NES Apex	4	4	5	0	23.62	0.384786	4	4	7	0	23.4448	0.675815	0.175222	1.12914	0.668084
O00408	PDE2A	sp|O00408|PDE2A_HUMAN;tr|E9PEF1|E9PEF1_HUMAN;tr|H0YFL1|H0YFL1_HUMAN;tr|H0YG13|H0YG13_HUMAN;tr|F5H3Z7|F5H3Z7_HUMAN;tr|C9JPD5|C9JPD5_HUMAN;tr|H7C009|H7C009_HUMAN	9	Lamp1-Apex/ NES Apex	4	4	7	0	22.933	0.184868	4	0	0	4	NA	NA	22.933	8.00801e+06	< 1e-16
O00410	IPO5	sp|O00410|IPO5_HUMAN;tr|H0Y8C6|H0Y8C6_HUMAN;tr|E7ETV3|E7ETV3_HUMAN;tr|E7EQT5|E7EQT5_HUMAN;tr|C9JMV5|C9JMV5_HUMAN;tr|C9JZD8|C9JZD8_HUMAN;tr|E7EV12|E7EV12_HUMAN;tr|H0Y3V4|H0Y3V4_HUMAN;tr|E7EWK4|E7EWK4_HUMAN;tr|E7EX05|E7EX05_HUMAN;tr|C9JQT6|C9JQT6_HUMAN;tr|E7ESA1|E7ESA1_HUMAN;tr|E7ESZ1|E7ESZ1_HUMAN;tr|E7ETV8|E7ETV8_HUMAN;tr|C9J875|C9J875_HUMAN;tr|C9JXE0|C9JXE0_HUMAN	14	Lamp1-Apex/ NES Apex	4	4	10	0	23.1084	0.137954	4	4	14	0	23.8887	0.450499	-0.780314	-1.7175	0.0161566
O00422	SAP18	sp|O00422|SAP18_HUMAN;tr|X6RAL5|X6RAL5_HUMAN;tr|H7BZW6|H7BZW6_HUMAN;tr|U3KPY7|U3KPY7_HUMAN;tr|U3KQ12|U3KQ12_HUMAN	3	Lamp1-Apex/ NES Apex	4	4	3	0	24.5894	0.404113	4	4	3	0	24.6827	0.601054	-0.0933283	-1.06683	0.805238
O00425	IF2B3	sp|O00425|IF2B3_HUMAN;tr|F8WD15|F8WD15_HUMAN	27	Lamp1-Apex/ NES Apex	4	4	27	0	26.0076	0.179867	4	4	27	0	25.985	0.239893	0.0226017	1.01579	0.885105
O00429	DNM1L	sp|O00429|DNM1L_HUMAN;tr|F8VZ52|F8VZ52_HUMAN;tr|B4DPZ9|B4DPZ9_HUMAN;tr|F8W1W3|F8W1W3_HUMAN;tr|B4DDQ3|B4DDQ3_HUMAN;tr|F8VUJ9|F8VUJ9_HUMAN;tr|F8VR28|F8VR28_HUMAN;tr|F8VYL3|F8VYL3_HUMAN;tr|H0YHY4|H0YHY4_HUMAN;tr|H0YI79|H0YI79_HUMAN	1	Lamp1-Apex/ NES Apex	4	2	1	2	23.1208	0.0246122	4	2	1	2	24.1578	0.101538	-1.03695	-2.05189	0.00503747
O00442	RTCA	sp|O00442|RTCA_HUMAN;tr|A6NIC1|A6NIC1_HUMAN	8	Lamp1-Apex/ NES Apex	4	4	8	0	24.8145	0.204218	4	4	7	0	24.4068	0.235071	0.407646	1.32652	0.0396795
O00468	AGRIN	sp|O00468|AGRIN_HUMAN;tr|A0A087X208|A0A087X208_HUMAN;tr|H0Y5U1|H0Y5U1_HUMAN	6	Lamp1-Apex/ NES Apex	4	4	2	0	23.2443	0.330607	4	4	6	0	23.425	0.29365	-0.180627	-1.13338	0.445166
O00471	EXOC5	sp|O00471|EXOC5_HUMAN;tr|A0A0A0MSI8|A0A0A0MSI8_HUMAN;tr|F8W9B8|F8W9B8_HUMAN;tr|G3V377|G3V377_HUMAN;tr|G3V4Z7|G3V4Z7_HUMAN	12	Lamp1-Apex/ NES Apex	4	4	10	0	22.9856	0.173096	4	4	9	0	23.4861	0.171566	-0.50046	-1.41466	0.00630809
O00479	HMGN4	sp|O00479|HMGN4_HUMAN	2	Lamp1-Apex/ NES Apex	4	3	2	1	26.1259	0.248263	4	2	1	2	24.9183	0.12481	1.20756	2.30947	0.00865391
O00483	NDUA4	sp|O00483|NDUA4_HUMAN	3	Lamp1-Apex/ NES Apex	4	4	3	0	25.2111	0.210395	4	4	3	0	25.4013	0.138946	-0.190205	-1.14093	0.182094
O00487	PSDE	sp|O00487|PSDE_HUMAN;tr|C9JW37|C9JW37_HUMAN	5	Lamp1-Apex/ NES Apex	4	4	5	0	25.2743	0.319715	4	4	5	0	25.8761	0.343568	-0.601768	-1.51758	0.0426522
O00488	ZN593	sp|O00488|ZN593_HUMAN;tr|A9J4F5|A9J4F5_HUMAN	3	Lamp1-Apex/ NES Apex	4	4	3	0	25.0663	0.371562	4	4	3	0	24.7964	0.288527	0.269938	1.20576	0.294817
O00499	BIN1	sp|O00499|BIN1_HUMAN	3	Lamp1-Apex/ NES Apex	4	1	1	3	23.3837	NA	4	3	3	1	23.3195	0.445675	0.064189	1.0455	0.912143
O00505	IMA4	sp|O00505|IMA4_HUMAN;tr|H0Y4S9|H0Y4S9_HUMAN	9	Lamp1-Apex/ NES Apex	4	4	7	0	24.4544	0.178545	4	4	7	0	24.922	0.226957	-0.4676	-1.38281	0.0177186
O00506	STK25	sp|O00506|STK25_HUMAN;tr|C9JDH9|C9JDH9_HUMAN;tr|C9J6L2|C9J6L2_HUMAN;tr|C9JCC0|C9JCC0_HUMAN;tr|C9J232|C9J232_HUMAN;tr|H7C279|H7C279_HUMAN;tr|C9JFA1|C9JFA1_HUMAN;tr|C9JN58|C9JN58_HUMAN;tr|E7EM58|E7EM58_HUMAN	1	Lamp1-Apex/ NES Apex	4	0	0	4	NA	NA	4	2	1	2	22.5208	0.274563	-22.5208	-6.01792e+06	< 1e-16
O00507	USP9Y	sp|O00507|USP9Y_HUMAN	1	Lamp1-Apex/ NES Apex	4	2	1	2	22.4719	0.0165138	4	0	0	4	NA	NA	22.4719	5.81728e+06	< 1e-16
O00534	VMA5A	sp|O00534|VMA5A_HUMAN;tr|B4DHS6|B4DHS6_HUMAN	12	Lamp1-Apex/ NES Apex	4	4	12	0	23.6937	0.169341	4	4	5	0	21.3622	0.250663	2.33145	5.03312	4.71314e-06
O00560	SDCB1	sp|O00560|SDCB1_HUMAN;tr|B4DHN5|B4DHN5_HUMAN;tr|E9PBU7|E9PBU7_HUMAN;tr|G5EA09|G5EA09_HUMAN	4	Lamp1-Apex/ NES Apex	4	4	4	0	24.7833	0.106197	4	4	4	0	25.3163	0.213604	-0.533016	-1.44695	0.00424257
O00562	PITM1	sp|O00562|PITM1_HUMAN	1	Lamp1-Apex/ NES Apex	4	3	1	1	22.5497	0.498993	4	0	0	4	NA	NA	22.5497	6.13957e+06	< 1e-16
O00566	MPP10	sp|O00566|MPP10_HUMAN;tr|U3KQ48|U3KQ48_HUMAN	9	Lamp1-Apex/ NES Apex	4	4	9	0	24.8132	0.202267	4	4	8	0	23.3467	0.558719	1.46651	2.76352	0.00261431
O00567	NOP56	sp|O00567|NOP56_HUMAN;tr|Q5JXT2|Q5JXT2_HUMAN;tr|H0YDU4|H0YDU4_HUMAN;tr|H0Y653|H0Y653_HUMAN	31	Lamp1-Apex/ NES Apex	4	4	28	0	24.4839	0.155136	4	4	27	0	24.3407	0.222969	0.143173	1.10433	0.332388
O00625	PIR	sp|O00625|PIR_HUMAN	1	Lamp1-Apex/ NES Apex	4	2	1	2	22.1383	0.312664	4	4	1	0	23.1841	0.450042	-1.04578	-2.06448	0.0452125
O00629	IMA3	sp|O00629|IMA3_HUMAN;tr|H7C4F6|H7C4F6_HUMAN	4	Lamp1-Apex/ NES Apex	4	4	3	0	23.9768	0.437327	4	4	4	0	25.4993	0.315027	-1.52243	-2.87275	0.00131978
O00743	PPP6	sp|O00743|PPP6_HUMAN;tr|Q5T1S7|Q5T1S7_HUMAN	9	Lamp1-Apex/ NES Apex	4	4	8	0	23.9689	0.132169	4	4	9	0	24.0149	0.149848	-0.0460028	-1.0324	0.661394
O00764	PDXK	sp|O00764|PDXK_HUMAN;tr|F2Z2Y4|F2Z2Y4_HUMAN;tr|A8MV33|A8MV33_HUMAN	6	Lamp1-Apex/ NES Apex	4	2	3	2	23.0599	0.270406	4	4	4	0	24.1233	0.459692	-1.06338	-2.08982	0.0432225
O00767	ACOD	sp|O00767|ACOD_HUMAN	1	Lamp1-Apex/ NES Apex	4	4	1	0	23.9472	0.339541	4	3	1	1	24.9104	0.238134	-0.963187	-1.94961	0.0088155
O14497	ARI1A	sp|O14497|ARI1A_HUMAN;tr|H0Y488|H0Y488_HUMAN;tr|A0A1B0GTU5|A0A1B0GTU5_HUMAN;tr|A0A087WUV6|A0A087WUV6_HUMAN	4	Lamp1-Apex/ NES Apex	4	4	3	0	23.3672	0.553907	4	4	4	0	23.2446	0.269956	0.122552	1.08866	0.704564
O14530	TXND9	sp|O14530|TXND9_HUMAN;tr|B8ZZX4|B8ZZX4_HUMAN;tr|F8WBV5|F8WBV5_HUMAN;tr|G3XAJ4|G3XAJ4_HUMAN;tr|F8WCJ3|F8WCJ3_HUMAN	2	Lamp1-Apex/ NES Apex	4	1	1	3	23.1818	NA	4	3	2	1	23.2083	0.33756	-0.026506	-1.01854	0.951971
O14531	DPYL4	sp|O14531|DPYL4_HUMAN;tr|Q5T0Q6|Q5T0Q6_HUMAN	22	Lamp1-Apex/ NES Apex	4	4	14	0	23.6391	0.184592	4	4	20	0	24.9184	0.228914	-1.27936	-2.42731	0.000127301
O14559	RHG33	sp|O14559|RHG33_HUMAN;tr|K7EQI6|K7EQI6_HUMAN;tr|K7EMC2|K7EMC2_HUMAN;tr|A0A0A0MQQ9|A0A0A0MQQ9_HUMAN	2	Lamp1-Apex/ NES Apex	4	1	1	3	21.0282	NA	4	1	1	3	22.4696	NA	-1.44137	-2.71579	1
O14579	COPE	sp|O14579|COPE_HUMAN;tr|M0QXB4|M0QXB4_HUMAN;tr|M0R061|M0R061_HUMAN	6	Lamp1-Apex/ NES Apex	4	4	4	0	23.7681	0.188736	4	4	5	0	24.0332	0.473422	-0.265091	-1.20171	0.338304
O14602	IF1AY	sp|O14602|IF1AY_HUMAN;tr|A6NJH9|A6NJH9_HUMAN	1	Lamp1-Apex/ NES Apex	4	2	1	2	23.8033	0.618255	4	4	1	0	23.1185	0.359626	0.684784	1.60746	0.145907
O14617	AP3D1	sp|O14617|AP3D1_HUMAN;tr|K7ELX8|K7ELX8_HUMAN;tr|A0A087WYN6|A0A087WYN6_HUMAN;tr|K7ERW8|K7ERW8_HUMAN	28	Lamp1-Apex/ NES Apex	4	4	24	0	24.144	0.073972	4	4	28	0	24.3598	0.212644	-0.215804	-1.16135	0.103691
O14646	CHD1	sp|O14646|CHD1_HUMAN	1	Lamp1-Apex/ NES Apex	4	4	1	0	22.1542	0.456298	4	0	0	4	NA	NA	22.1542	4.6675e+06	< 1e-16
O14647	CHD2	sp|O14647|CHD2_HUMAN;tr|A0A1B0GTU9|A0A1B0GTU9_HUMAN;tr|B7Z3I4|B7Z3I4_HUMAN	13	Lamp1-Apex/ NES Apex	4	4	13	0	24.0099	0.0988913	4	4	11	0	22.8561	0.463662	1.15372	2.22487	0.00280261
O14672	ADA10	sp|O14672|ADA10_HUMAN;tr|H3BS53|H3BS53_HUMAN;tr|H0YNC5|H0YNC5_HUMAN	2	Lamp1-Apex/ NES Apex	4	1	1	3	22.7875	NA	4	2	1	2	23.1544	0.0252517	-0.366908	-1.28959	0.0535345
O14686	KMT2D	sp|O14686|KMT2D_HUMAN	3	Lamp1-Apex/ NES Apex	4	3	1	1	24.5339	0.112523	4	4	3	0	24.7944	0.525517	-0.260485	-1.19788	0.446762
O14733	MP2K7	sp|O14733|MP2K7_HUMAN	1	Lamp1-Apex/ NES Apex	4	1	1	3	22.7243	NA	4	1	1	3	22.9475	NA	-0.223195	-1.16732	1
O14735	CDIPT	sp|O14735|CDIPT_HUMAN;tr|B3KY94|B3KY94_HUMAN;tr|H3BUR9|H3BUR9_HUMAN	1	Lamp1-Apex/ NES Apex	4	0	0	4	NA	NA	4	2	1	2	22.4484	0.699138	-22.4484	-5.72309e+06	< 1e-16
O14737	PDCD5	sp|O14737|PDCD5_HUMAN;tr|K7EQA1|K7EQA1_HUMAN;tr|K7ESJ4|K7ESJ4_HUMAN;tr|Q3HM38|Q3HM38_HUMAN;tr|X6R2P6|X6R2P6_HUMAN	7	Lamp1-Apex/ NES Apex	4	4	6	0	23.9275	0.189966	4	4	7	0	25.4952	0.469338	-1.56773	-2.96438	0.000816672
O14744	ANM5	sp|O14744|ANM5_HUMAN;tr|G3V580|G3V580_HUMAN;tr|G3V2L6|G3V2L6_HUMAN;tr|H0YJX6|H0YJX6_HUMAN;tr|G3V5L5|G3V5L5_HUMAN;tr|C9JSX3|C9JSX3_HUMAN;tr|H0YJ77|H0YJ77_HUMAN;tr|H0YJD3|H0YJD3_HUMAN;tr|G3V2X6|G3V2X6_HUMAN;tr|G3V5T6|G3V5T6_HUMAN;tr|H7BZ44|H7BZ44_HUMAN;tr|G3V507|G3V507_HUMAN;tr|G3V2F5|G3V2F5_HUMAN	10	Lamp1-Apex/ NES Apex	4	4	9	0	23.9952	0.13936	4	4	10	0	24.5073	0.464239	-0.512146	-1.42617	0.0790194
O14745	NHRF1	sp|O14745|NHRF1_HUMAN;tr|J3QRP6|J3QRP6_HUMAN;tr|J3QRA3|J3QRA3_HUMAN	10	Lamp1-Apex/ NES Apex	4	4	2	0	23.1263	0.248119	4	4	5	0	23.8757	0.326076	-0.749393	-1.68109	0.0106063
O14773	TPP1	sp|O14773|TPP1_HUMAN	2	Lamp1-Apex/ NES Apex	4	4	2	0	23.1404	0.224388	4	0	0	4	NA	NA	23.1404	9.2463e+06	< 1e-16
O14776	TCRG1	sp|O14776|TCRG1_HUMAN;tr|G3V220|G3V220_HUMAN	14	Lamp1-Apex/ NES Apex	4	4	14	0	24.181	0.235989	4	4	14	0	24.3959	0.242264	-0.214891	-1.16062	0.250854
O14787	TNPO2	sp|O14787|TNPO2_HUMAN;tr|A0A075B780|A0A075B780_HUMAN;tr|K7ESC1|K7ESC1_HUMAN;tr|K7ENW1|K7ENW1_HUMAN;tr|K7EMA3|K7EMA3_HUMAN;tr|K7ESG1|K7ESG1_HUMAN	6	Lamp1-Apex/ NES Apex	4	2	2	2	21.8855	0.706679	4	4	6	0	22.7949	0.445184	-0.909384	-1.87824	0.115072
O14802	RPC1	sp|O14802|RPC1_HUMAN;tr|Q7Z755|Q7Z755_HUMAN	4	Lamp1-Apex/ NES Apex	4	4	2	0	22.8583	0.244306	4	4	4	0	23.4814	0.531519	-0.623098	-1.54018	0.0771736
O14818	PSA7	sp|O14818|PSA7_HUMAN;tr|H0Y586|H0Y586_HUMAN;sp|Q8TAA3|PSA7L_HUMAN;tr|A0A087WYS6|A0A087WYS6_HUMAN;tr|F5GY34|F5GY34_HUMAN	6	Lamp1-Apex/ NES Apex	4	4	5	0	22.5026	0.47483	4	4	6	0	23.7868	0.562569	-1.28422	-2.43551	0.0130004
O14828	SCAM3	sp|O14828|SCAM3_HUMAN	11	Lamp1-Apex/ NES Apex	4	4	11	0	24.5825	0.211943	4	4	11	0	24.9205	0.140083	-0.338	-1.264	0.0374811
O14867	BACH1	sp|O14867|BACH1_HUMAN;tr|C9JMP6|C9JMP6_HUMAN;tr|C9IYR0|C9IYR0_HUMAN;tr|C9IYH8|C9IYH8_HUMAN;tr|M0QZP0|M0QZP0_HUMAN;tr|H7C4B6|H7C4B6_HUMAN	6	Lamp1-Apex/ NES Apex	4	4	5	0	22.234	0.370716	4	4	3	0	21.4634	0.202811	0.770615	1.706	0.0107408
O14880	MGST3	sp|O14880|MGST3_HUMAN;tr|Q5VV89|Q5VV89_HUMAN;tr|Q5VV87|Q5VV87_HUMAN	3	Lamp1-Apex/ NES Apex	4	4	3	0	25.5566	0.246213	4	4	3	0	24.8213	0.175018	0.735274	1.66471	0.00279981
O14907	TX1B3	sp|O14907|TX1B3_HUMAN	1	Lamp1-Apex/ NES Apex	4	4	1	0	22.9711	0.378713	4	3	1	1	23.7617	0.474295	-0.79066	-1.72987	0.0567145
O14908	GIPC1	sp|O14908|GIPC1_HUMAN;tr|K7EM11|K7EM11_HUMAN;tr|K7ESN1|K7ESN1_HUMAN	4	Lamp1-Apex/ NES Apex	4	4	2	0	22.6932	0.280214	4	3	4	1	23.0153	0.52745	-0.32205	-1.25011	0.337853
O14910	LIN7A	sp|O14910|LIN7A_HUMAN;tr|H0YIA8|H0YIA8_HUMAN;tr|H0YI92|H0YI92_HUMAN;tr|J3KN23|J3KN23_HUMAN;sp|Q9HAP6|LIN7B_HUMAN	3	Lamp1-Apex/ NES Apex	4	4	3	0	25.1358	0.284184	4	4	1	0	24.7183	0.149414	0.417429	1.33555	0.0406486
O14924	RGS12	sp|O14924|RGS12_HUMAN	1	Lamp1-Apex/ NES Apex	4	1	1	3	21.94	NA	4	2	1	2	21.7874	0.239969	0.152527	1.11151	0.695242
O14929	HAT1	sp|O14929|HAT1_HUMAN;tr|F8W9G7|F8W9G7_HUMAN;tr|F8WEW1|F8WEW1_HUMAN	4	Lamp1-Apex/ NES Apex	4	1	1	3	22.5762	NA	4	4	4	0	24.2499	0.183583	-1.67365	-3.1902	0.00385755
O14933	UB2L6	sp|O14933|UB2L6_HUMAN;tr|E9PQT7|E9PQT7_HUMAN;tr|E9PKW8|E9PKW8_HUMAN	7	Lamp1-Apex/ NES Apex	4	4	7	0	24.4005	0.454327	4	4	7	0	24.2499	0.545088	0.150592	1.11003	0.686041
O14936	CSKP	sp|O14936|CSKP_HUMAN;tr|Q5JS74|Q5JS74_HUMAN;tr|Q5JS72|Q5JS72_HUMAN;tr|Q5JS79|Q5JS79_HUMAN	36	Lamp1-Apex/ NES Apex	4	4	31	0	24.2808	0.196485	4	4	33	0	24.3517	0.204445	-0.0709228	-1.05039	0.634722
O14964	HGS	sp|O14964|HGS_HUMAN;tr|I3L1P5|I3L1P5_HUMAN;tr|I3L1E3|I3L1E3_HUMAN;tr|I3L165|I3L165_HUMAN;tr|I3L2H4|I3L2H4_HUMAN	23	Lamp1-Apex/ NES Apex	4	4	22	0	25.0467	0.297021	4	4	21	0	24.7201	0.338803	0.326595	1.25405	0.197319
O14967	CLGN	sp|O14967|CLGN_HUMAN;tr|D6RAZ4|D6RAZ4_HUMAN	1	Lamp1-Apex/ NES Apex	4	4	1	0	23.0401	0.201682	4	3	1	1	23.0546	0.271712	-0.0144521	-1.01007	0.938224
O14974	MYPT1	sp|O14974|MYPT1_HUMAN;tr|F8VZN8|F8VZN8_HUMAN;tr|H0YHI8|H0YHI8_HUMAN;tr|H0YIS4|H0YIS4_HUMAN;tr|H0YIM2|H0YIM2_HUMAN;tr|A0A0U1RQZ1|A0A0U1RQZ1_HUMAN;tr|H0YIS3|H0YIS3_HUMAN;tr|F8VW28|F8VW28_HUMAN;tr|H0YHL8|H0YHL8_HUMAN	8	Lamp1-Apex/ NES Apex	4	4	7	0	23.551	0.463987	4	4	8	0	23.784	0.303105	-0.232986	-1.17527	0.432696
O14976	GAK	sp|O14976|GAK_HUMAN;tr|A0A087X1U9|A0A087X1U9_HUMAN;tr|D6RAW3|D6RAW3_HUMAN;tr|H0Y8H5|H0Y8H5_HUMAN;tr|D6RC24|D6RC24_HUMAN;tr|D6RE78|D6RE78_HUMAN;tr|D6RF16|D6RF16_HUMAN;tr|D6RAQ7|D6RAQ7_HUMAN	17	Lamp1-Apex/ NES Apex	4	4	13	0	24.0612	0.568725	4	4	14	0	23.7444	0.168744	0.316794	1.24556	0.326583
O14980	XPO1	sp|O14980|XPO1_HUMAN;tr|C9JKM9|C9JKM9_HUMAN;tr|C9J673|C9J673_HUMAN;tr|C9JV99|C9JV99_HUMAN;tr|C9IZS4|C9IZS4_HUMAN;tr|C9JQ02|C9JQ02_HUMAN;tr|H7BZC5|H7BZC5_HUMAN;tr|F8WF71|F8WF71_HUMAN;tr|C9JF49|C9JF49_HUMAN;tr|C9IYM2|C9IYM2_HUMAN	28	Lamp1-Apex/ NES Apex	4	4	23	0	23.4525	0.179996	4	4	27	0	23.7791	0.127237	-0.326595	-1.25405	0.0251753
O15020	SPTN2	sp|O15020|SPTN2_HUMAN;tr|A4QPE4|A4QPE4_HUMAN;tr|E9PJZ2|E9PJZ2_HUMAN	62	Lamp1-Apex/ NES Apex	4	4	32	0	23.0716	0.116521	4	4	52	0	23.9501	0.163396	-0.87853	-1.8385	0.000122945
O15031	PLXB2	sp|O15031|PLXB2_HUMAN;tr|A6QRG9|A6QRG9_HUMAN;tr|A0A087WU36|A0A087WU36_HUMAN	5	Lamp1-Apex/ NES Apex	4	1	1	3	22.2145	NA	4	3	3	1	23.4123	1.36364	-1.19787	-2.294	0.603895
O15040	TCPR2	sp|O15040|TCPR2_HUMAN	4	Lamp1-Apex/ NES Apex	4	4	4	0	21.9826	0.43763	4	3	3	1	21.7506	0.155025	0.232004	1.17447	0.428679
O15042	SR140	sp|O15042|SR140_HUMAN;tr|E7ET15|E7ET15_HUMAN;tr|H0Y8D9|H0Y8D9_HUMAN;tr|E7EW00|E7EW00_HUMAN;tr|H7C4V2|H7C4V2_HUMAN;tr|C9JDJ7|C9JDJ7_HUMAN;tr|C9J5L1|C9J5L1_HUMAN	16	Lamp1-Apex/ NES Apex	4	4	16	0	24.2918	0.215709	4	4	14	0	24.2743	0.207051	0.017453	1.01217	0.910874
O15047	SET1A	sp|O15047|SET1A_HUMAN;tr|C9J2Z9|C9J2Z9_HUMAN	1	Lamp1-Apex/ NES Apex	4	4	1	0	26.0039	0.389016	4	2	1	2	24.7094	0.0393754	1.29453	2.45297	0.0114275
O15050	TRNK1	sp|O15050|TRNK1_HUMAN	1	Lamp1-Apex/ NES Apex	4	3	1	1	27.4312	0.204264	4	3	1	1	27.0009	0.313913	0.430288	1.3475	0.117456
O15063	K0355	sp|O15063|K0355_HUMAN;tr|A0A0G2JQ76|A0A0G2JQ76_HUMAN	3	Lamp1-Apex/ NES Apex	4	3	3	1	22.6638	0.775182	4	4	2	0	22.141	0.243597	0.522841	1.43678	0.249315
O15066	KIF3B	sp|O15066|KIF3B_HUMAN	3	Lamp1-Apex/ NES Apex	4	4	3	0	22.5434	0.663353	4	4	3	0	22.7041	0.296765	-0.160742	-1.11786	0.673712
O15067	PUR4	sp|O15067|PUR4_HUMAN;tr|H0YGH1|H0YGH1_HUMAN;tr|J3QSG0|J3QSG0_HUMAN;tr|J3QSH6|J3QSH6_HUMAN;tr|J3KTQ5|J3KTQ5_HUMAN;tr|J3KTL4|J3KTL4_HUMAN;tr|J3QL39|J3QL39_HUMAN;tr|J3KT98|J3KT98_HUMAN	26	Lamp1-Apex/ NES Apex	4	4	23	0	24.3037	0.102371	4	4	26	0	24.8531	0.149396	-0.549479	-1.46356	0.000909038
O15069	NACAD	sp|O15069|NACAD_HUMAN	13	Lamp1-Apex/ NES Apex	4	4	12	0	24.2541	0.385119	4	4	6	0	22.4915	0.322968	1.76267	3.39325	0.000418936
O15075	DCLK1	sp|O15075|DCLK1_HUMAN;tr|Q5VZY9|Q5VZY9_HUMAN	21	Lamp1-Apex/ NES Apex	4	4	15	0	24.7952	0.117455	4	4	12	0	23.8123	0.482277	0.982903	1.97644	0.00744888
O15084	ANR28	sp|O15084|ANR28_HUMAN;tr|B4DIW9|B4DIW9_HUMAN;tr|H7C4A0|H7C4A0_HUMAN;tr|H7C209|H7C209_HUMAN;sp|Q8N8A2|ANR44_HUMAN	7	Lamp1-Apex/ NES Apex	4	4	4	0	21.9741	0.567167	4	4	6	0	22.3852	0.630958	-0.411145	-1.32974	0.369865
O15085	ARHGB	sp|O15085|ARHGB_HUMAN	1	Lamp1-Apex/ NES Apex	4	3	1	1	23.3552	0.281005	4	1	1	3	22.7913	NA	0.563851	1.47821	0.224391
O15111	IKKA	sp|O15111|IKKA_HUMAN;tr|E5RGW5|E5RGW5_HUMAN;tr|G3V105|G3V105_HUMAN;sp|O14920|IKKB_HUMAN	2	Lamp1-Apex/ NES Apex	4	3	2	1	23.5088	0.226157	4	3	2	1	23.7958	0.075307	-0.28699	-1.22009	0.10538
O15116	LSM1	sp|O15116|LSM1_HUMAN;tr|E5RJ47|E5RJ47_HUMAN;tr|E5RH18|E5RH18_HUMAN	1	Lamp1-Apex/ NES Apex	4	2	1	2	23.2948	0.610327	4	1	1	3	23.6953	NA	-0.400435	-1.31991	0.68691
O15118	NPC1	sp|O15118|NPC1_HUMAN;tr|K7EQ23|K7EQ23_HUMAN	12	Lamp1-Apex/ NES Apex	4	4	12	0	24.3605	0.207136	4	4	4	0	21.774	0.206522	2.58653	6.00652	2.0985e-06
O15120	PLCB	sp|O15120|PLCB_HUMAN	1	Lamp1-Apex/ NES Apex	4	0	0	4	NA	NA	4	2	1	2	24.0466	0.0354213	-24.0466	-1.7328e+07	< 1e-16
O15131	IMA6	sp|O15131|IMA6_HUMAN;tr|Q5TD90|Q5TD90_HUMAN	1	Lamp1-Apex/ NES Apex	4	3	1	1	23.3888	0.675429	4	2	1	2	23.3614	0.480369	0.0273735	1.01916	0.96431
O15143	ARC1B	sp|O15143|ARC1B_HUMAN;tr|C9JBJ7|C9JBJ7_HUMAN;tr|C9K057|C9K057_HUMAN;tr|C9J4Z7|C9J4Z7_HUMAN;tr|F8VXW2|F8VXW2_HUMAN;tr|C9JEY1|C9JEY1_HUMAN;tr|C9JQM8|C9JQM8_HUMAN;tr|C9JFG9|C9JFG9_HUMAN;tr|C9J6C8|C9J6C8_HUMAN;tr|C9JTT6|C9JTT6_HUMAN;tr|C9JM51|C9JM51_HUMAN;tr|F8WEB3|F8WEB3_HUMAN	6	Lamp1-Apex/ NES Apex	4	4	5	0	23.4807	0.17204	4	4	3	0	22.699	0.25713	0.781727	1.71919	0.0023254
O15144	ARPC2	sp|O15144|ARPC2_HUMAN;tr|H7C3F9|H7C3F9_HUMAN;tr|C9JTV5|C9JTV5_HUMAN;tr|G5E9J0|G5E9J0_HUMAN;tr|G5E9S7|G5E9S7_HUMAN	12	Lamp1-Apex/ NES Apex	4	4	5	0	23.5625	0.14887	4	4	9	0	24.1373	0.317744	-0.574784	-1.48945	0.0169037
O15145	ARPC3	sp|O15145|ARPC3_HUMAN;tr|C9JZD1|C9JZD1_HUMAN;tr|F8VR50|F8VR50_HUMAN	6	Lamp1-Apex/ NES Apex	4	4	5	0	23.3956	0.208342	4	4	6	0	24.0484	0.11001	-0.652833	-1.57225	0.00145711
O15160	RPAC1	sp|O15160|RPAC1_HUMAN;tr|D6RDJ3|D6RDJ3_HUMAN;tr|E7EQB9|E7EQB9_HUMAN;tr|H0Y723|H0Y723_HUMAN	2	Lamp1-Apex/ NES Apex	4	1	1	3	22.9266	NA	4	3	2	1	22.8725	0.417753	0.0540682	1.03819	0.920991
O15164	TIF1A	sp|O15164|TIF1A_HUMAN	2	Lamp1-Apex/ NES Apex	4	1	1	3	22.6325	NA	4	4	2	0	22.8837	0.401311	-0.251224	-1.19022	0.614623
O15173	PGRC2	sp|O15173|PGRC2_HUMAN	3	Lamp1-Apex/ NES Apex	4	4	3	0	23.598	0.643667	4	4	3	0	24.7036	0.234175	-1.10557	-2.15184	0.0179508
O15212	PFD6	sp|O15212|PFD6_HUMAN;tr|A2AB88|A2AB88_HUMAN	3	Lamp1-Apex/ NES Apex	4	3	2	1	22.5415	0.252781	4	4	3	0	24.3263	0.329317	-1.78479	-3.44568	0.000567609
O15213	WDR46	sp|O15213|WDR46_HUMAN;tr|H0Y6G3|H0Y6G3_HUMAN	8	Lamp1-Apex/ NES Apex	4	4	8	0	24.5542	0.113474	4	4	7	0	23.4567	0.135464	1.0975	2.13983	1.66255e-05
O15217	GSTA4	sp|O15217|GSTA4_HUMAN;tr|Q5JW88|Q5JW88_HUMAN	3	Lamp1-Apex/ NES Apex	4	4	2	0	23.2347	0.189083	4	4	3	0	23.8162	0.307435	-0.581508	-1.49641	0.0180849
O15226	NKRF	sp|O15226|NKRF_HUMAN	1	Lamp1-Apex/ NES Apex	4	1	1	3	23.0296	NA	4	3	1	1	22.4315	0.446792	0.598116	1.51374	0.366024
O15230	LAMA5	sp|O15230|LAMA5_HUMAN;tr|A0A075B783|A0A075B783_HUMAN	18	Lamp1-Apex/ NES Apex	4	4	17	0	23.5655	0.23493	4	4	17	0	23.7569	0.278713	-0.191382	-1.14186	0.334134
O15234	CASC3	sp|O15234|CASC3_HUMAN	4	Lamp1-Apex/ NES Apex	4	4	4	0	23.7072	0.267135	4	4	4	0	23.6529	0.323935	0.0543979	1.03843	0.804207
O15235	RT12	sp|O15235|RT12_HUMAN	4	Lamp1-Apex/ NES Apex	4	4	4	0	24.2831	0.0672877	4	4	4	0	24.3479	0.522402	-0.0647904	-1.04593	0.81387
O15240	VGF	sp|O15240|VGF_HUMAN;tr|Q05BJ3|Q05BJ3_HUMAN	4	Lamp1-Apex/ NES Apex	4	4	4	0	23.5939	0.244448	4	0	0	4	NA	NA	23.5939	1.26613e+07	< 1e-16
O15269	SPTC1	sp|O15269|SPTC1_HUMAN	6	Lamp1-Apex/ NES Apex	4	4	6	0	23.3279	0.38806	4	4	4	0	23.2265	0.211943	0.101451	1.07285	0.662473
O15270	SPTC2	sp|O15270|SPTC2_HUMAN;tr|H0YJV2|H0YJV2_HUMAN	7	Lamp1-Apex/ NES Apex	4	4	5	0	22.5972	0.636099	4	4	7	0	23.3283	0.332172	-0.731123	-1.65993	0.0877269
O15294	OGT1	sp|O15294|OGT1_HUMAN;tr|C9JZL3|C9JZL3_HUMAN	27	Lamp1-Apex/ NES Apex	4	4	25	0	23.8905	0.196296	4	4	27	0	23.9083	0.0805583	-0.0177692	-1.01239	0.872488
O15305	PMM2	sp|O15305|PMM2_HUMAN;tr|H3BV55|H3BV55_HUMAN;tr|H3BPH4|H3BPH4_HUMAN;tr|H3BRM0|H3BRM0_HUMAN;tr|H3BR08|H3BR08_HUMAN;tr|H3BM92|H3BM92_HUMAN;tr|H3BV34|H3BV34_HUMAN;tr|H3BT06|H3BT06_HUMAN;tr|H3BNY9|H3BNY9_HUMAN	8	Lamp1-Apex/ NES Apex	4	4	5	0	23.2044	0.319518	4	4	8	0	24.0607	0.339343	-0.856315	-1.81041	0.0103994
O15355	PPM1G	sp|O15355|PPM1G_HUMAN	9	Lamp1-Apex/ NES Apex	4	4	8	0	23.3987	0.2472	4	4	8	0	22.8925	0.117533	0.506203	1.42031	0.0101037
O15371	EIF3D	sp|O15371|EIF3D_HUMAN;tr|B0QYA5|B0QYA5_HUMAN;tr|B0QYA4|B0QYA4_HUMAN;tr|B0QYA6|B0QYA6_HUMAN;tr|B0QYA8|B0QYA8_HUMAN;tr|A0A0D9SGB5|A0A0D9SGB5_HUMAN	18	Lamp1-Apex/ NES Apex	4	4	17	0	25.2514	0.13113	4	4	18	0	25.6408	0.227961	-0.38943	-1.30988	0.0252303
O15400	STX7	sp|O15400|STX7_HUMAN	8	Lamp1-Apex/ NES Apex	4	4	8	0	27.3493	0.0431175	4	4	6	0	23.5867	0.130477	3.76262	13.5726	2.48969e-09
O15479	MAGB2	sp|O15479|MAGB2_HUMAN;sp|O15481|MAGB4_HUMAN;sp|Q96LZ2|MAGBA_HUMAN;sp|P43366|MAGB1_HUMAN;sp|Q9UBF1|MAGC2_HUMAN	2	Lamp1-Apex/ NES Apex	4	4	2	0	23.716	0.216049	4	0	0	4	NA	NA	23.716	1.37794e+07	< 1e-16
O15484	CAN5	sp|O15484|CAN5_HUMAN;tr|E7EV01|E7EV01_HUMAN	4	Lamp1-Apex/ NES Apex	4	4	3	0	22.4975	0.390175	4	4	4	0	22.5655	0.635934	-0.067969	-1.04824	0.861425
O15498	YKT6	sp|O15498|YKT6_HUMAN	6	Lamp1-Apex/ NES Apex	4	4	4	0	24.0377	0.19377	4	4	5	0	24.2752	0.564106	-0.237441	-1.1789	0.45627
O15511	ARPC5	sp|O15511|ARPC5_HUMAN;tr|B1ALC0|B1ALC0_HUMAN	1	Lamp1-Apex/ NES Apex	4	0	0	4	NA	NA	4	2	1	2	24.6366	0.972761	-24.6366	-2.60836e+07	< 1e-16
O15523	DDX3Y	sp|O15523|DDX3Y_HUMAN;tr|C9J081|C9J081_HUMAN;tr|C9J8G5|C9J8G5_HUMAN	5	Lamp1-Apex/ NES Apex	4	4	4	0	23.8233	0.146047	4	4	5	0	24.4316	0.463983	-0.608229	-1.52439	0.0464774
O15541	R113A	sp|O15541|R113A_HUMAN	1	Lamp1-Apex/ NES Apex	4	1	1	3	23.7831	NA	4	3	1	1	23.8832	0.243394	-0.10013	-1.07187	0.755708
O43143	DHX15	sp|O43143|DHX15_HUMAN	34	Lamp1-Apex/ NES Apex	4	4	33	0	25.552	0.12919	4	4	34	0	25.7973	0.0953576	-0.245275	-1.18532	0.0223671
O43148	MCES	sp|O43148|MCES_HUMAN;tr|K7EP06|K7EP06_HUMAN;tr|K7ERH6|K7ERH6_HUMAN	10	Lamp1-Apex/ NES Apex	4	4	8	0	23.5364	0.147351	4	4	9	0	23.9396	0.272983	-0.403179	-1.32242	0.0406967
O43149	ZZEF1	sp|O43149|ZZEF1_HUMAN;tr|I3L141|I3L141_HUMAN;tr|I3L3Q3|I3L3Q3_HUMAN;tr|I3L1Q8|I3L1Q8_HUMAN	6	Lamp1-Apex/ NES Apex	4	4	4	0	22.6298	0.474171	4	3	4	1	22.7736	0.548206	-0.143782	-1.1048	0.724638
O43156	TTI1	sp|O43156|TTI1_HUMAN	3	Lamp1-Apex/ NES Apex	4	4	3	0	22.4392	0.27904	4	4	3	0	23.4046	0.576252	-0.9654	-1.9526	0.0235282
O43159	RRP8	sp|O43159|RRP8_HUMAN;tr|E9PPY3|E9PPY3_HUMAN;tr|E9PPP6|E9PPP6_HUMAN	5	Lamp1-Apex/ NES Apex	4	4	5	0	22.0823	0.562432	4	4	5	0	22.4674	0.717841	-0.385148	-1.30599	0.430675
O43164	PJA2	sp|O43164|PJA2_HUMAN	2	Lamp1-Apex/ NES Apex	4	3	1	1	23.237	0.23512	4	4	2	0	23.2717	0.286641	-0.0347517	-1.02438	0.871473
O43172	PRP4	sp|O43172|PRP4_HUMAN	7	Lamp1-Apex/ NES Apex	4	4	6	0	23.9584	0.321699	4	4	7	0	24.4833	0.188604	-0.524954	-1.43889	0.0305364
O43175	SERA	sp|O43175|SERA_HUMAN;tr|Q5SZU1|Q5SZU1_HUMAN	20	Lamp1-Apex/ NES Apex	4	4	18	0	26.6531	0.124616	4	4	17	0	26.3001	0.0862761	0.352973	1.27719	0.00347592
O43237	DC1L2	sp|O43237|DC1L2_HUMAN;tr|B4E2E0|B4E2E0_HUMAN;tr|J3KRI4|J3KRI4_HUMAN;tr|J3KSD2|J3KSD2_HUMAN;tr|J3KRZ2|J3KRZ2_HUMAN;tr|H3BUM4|H3BUM4_HUMAN	15	Lamp1-Apex/ NES Apex	4	4	13	0	24.2071	0.104008	4	4	15	0	24.6589	0.0735197	-0.451753	-1.3677	0.000394002
O43242	PSMD3	sp|O43242|PSMD3_HUMAN;tr|H0YGV8|H0YGV8_HUMAN	24	Lamp1-Apex/ NES Apex	4	4	17	0	24.3299	0.111069	4	4	22	0	24.5369	0.133171	-0.206944	-1.15424	0.0542645
O43252	PAPS1	sp|O43252|PAPS1_HUMAN	14	Lamp1-Apex/ NES Apex	4	4	12	0	24.1387	0.128544	4	4	12	0	24.1749	0.112506	-0.0362173	-1.02542	0.686327
O43264	ZW10	sp|O43264|ZW10_HUMAN;tr|F5H3C1|F5H3C1_HUMAN	1	Lamp1-Apex/ NES Apex	4	0	0	4	NA	NA	4	3	1	1	23.4942	0.414625	-23.4942	-1.18155e+07	< 1e-16
O43290	SNUT1	sp|O43290|SNUT1_HUMAN;tr|E9PQI8|E9PQI8_HUMAN	13	Lamp1-Apex/ NES Apex	4	4	13	0	24.9245	0.192135	4	4	11	0	24.3608	0.408524	0.563684	1.47804	0.0467039
O43295	SRGP3	sp|O43295|SRGP3_HUMAN;tr|A0A087WZH4|A0A087WZH4_HUMAN	5	Lamp1-Apex/ NES Apex	4	3	3	1	21.6597	0.486125	4	4	2	0	22.1058	0.419985	-0.446138	-1.36239	0.304233
O43301	HS12A	sp|O43301|HS12A_HUMAN;tr|A0A1B0GTF3|A0A1B0GTF3_HUMAN;tr|K7ENF6|K7ENF6_HUMAN;tr|K7ELE6|K7ELE6_HUMAN	23	Lamp1-Apex/ NES Apex	4	4	15	0	22.3572	0.276207	4	4	20	0	23.7389	0.247811	-1.38169	-2.60574	0.000302129
O43303	CP110	sp|O43303|CP110_HUMAN;tr|I3L262|I3L262_HUMAN	4	Lamp1-Apex/ NES Apex	4	3	4	1	23.1342	0.689567	4	2	1	2	22.0585	1.07612	1.07577	2.10785	0.254536
O43310	CTIF	sp|O43310|CTIF_HUMAN;tr|K7EK08|K7EK08_HUMAN;tr|K7EPK6|K7EPK6_HUMAN;tr|K7EQS5|K7EQS5_HUMAN	19	Lamp1-Apex/ NES Apex	4	4	16	0	22.7728	0.435397	4	4	11	0	21.729	0.577122	1.0438	2.06165	0.0277783
O43314	VIP2	sp|O43314|VIP2_HUMAN;tr|A0A087WZV0|A0A087WZV0_HUMAN;tr|D6RBU4|D6RBU4_HUMAN;tr|A0A087WWN8|A0A087WWN8_HUMAN;tr|D6RFG4|D6RFG4_HUMAN;tr|H0Y9M0|H0Y9M0_HUMAN;tr|K7EPT7|K7EPT7_HUMAN	11	Lamp1-Apex/ NES Apex	4	4	8	0	23.2767	0.303635	4	4	10	0	23.5591	0.351166	-0.282353	-1.21618	0.269498
O43318	M3K7	sp|O43318|M3K7_HUMAN;tr|Q9UG54|Q9UG54_HUMAN	2	Lamp1-Apex/ NES Apex	4	4	2	0	24.4756	0.391062	4	4	2	0	23.3877	0.342305	1.08798	2.12576	0.00576948
O43324	MCA3	sp|O43324|MCA3_HUMAN;tr|D6RBD7|D6RBD7_HUMAN;tr|C9J1V9|C9J1V9_HUMAN;tr|H0YAL7|H0YAL7_HUMAN;tr|H0YAH9|H0YAH9_HUMAN;tr|D6RCQ0|D6RCQ0_HUMAN	8	Lamp1-Apex/ NES Apex	4	4	6	0	22.7273	0.186352	4	4	8	0	23.1108	0.255575	-0.383501	-1.3045	0.0515172
O43347	MSI1H	sp|O43347|MSI1H_HUMAN;tr|H0YHB7|H0YHB7_HUMAN	5	Lamp1-Apex/ NES Apex	4	4	5	0	24.5787	0.0658504	4	4	5	0	25.1172	0.265294	-0.538558	-1.45252	0.0076202
O43390	HNRPR	sp|O43390|HNRPR_HUMAN;tr|B4DT28|B4DT28_HUMAN	31	Lamp1-Apex/ NES Apex	4	4	29	0	26.7305	0.296681	4	4	29	0	26.5049	0.149606	0.225549	1.16922	0.223417
O43395	PRPF3	sp|O43395|PRPF3_HUMAN	5	Lamp1-Apex/ NES Apex	4	4	3	0	23.4746	0.595202	4	4	4	0	23.5803	0.55891	-0.105607	-1.07595	0.804522
O43396	TXNL1	sp|O43396|TXNL1_HUMAN;tr|K7ER96|K7ER96_HUMAN;tr|K7EML9|K7EML9_HUMAN;tr|K7EKG2|K7EKG2_HUMAN;tr|K7EPB7|K7EPB7_HUMAN;tr|K7EME7|K7EME7_HUMAN	10	Lamp1-Apex/ NES Apex	4	2	1	2	21.3232	0.467964	4	4	9	0	24.5983	0.102156	-3.27509	-9.68056	0.000111586
O43399	TPD54	sp|O43399|TPD54_HUMAN;tr|A0A087WYR3|A0A087WYR3_HUMAN;tr|A0A087WZ51|A0A087WZ51_HUMAN	3	Lamp1-Apex/ NES Apex	4	4	3	0	23.4615	0.184626	4	4	3	0	25.2528	0.200654	-1.79134	-3.46135	1.19926e-05
O43402	EMC8	sp|O43402|EMC8_HUMAN;tr|M0R1B0|M0R1B0_HUMAN	1	Lamp1-Apex/ NES Apex	4	4	1	0	26.6293	0.311927	4	1	1	3	24.1641	NA	2.46515	5.52186	0.00582137
O43427	FIBP	sp|O43427|FIBP_HUMAN;tr|E9PSD3|E9PSD3_HUMAN;tr|H0YCE7|H0YCE7_HUMAN;tr|E9PJW6|E9PJW6_HUMAN	2	Lamp1-Apex/ NES Apex	4	1	1	3	23.339	NA	4	3	2	1	23.3684	0.960861	-0.0294503	-1.02062	0.981234
O43581	SYT7	sp|O43581|SYT7_HUMAN;tr|F5GX00|F5GX00_HUMAN;tr|F5H8G7|F5H8G7_HUMAN	3	Lamp1-Apex/ NES Apex	4	3	2	1	23.0913	0.238296	4	4	2	0	22.7811	0.142434	0.310174	1.23986	0.0816986
O43592	XPOT	sp|O43592|XPOT_HUMAN;tr|F8WDU6|F8WDU6_HUMAN;tr|F5GYW6|F5GYW6_HUMAN;tr|F5GZM3|F5GZM3_HUMAN	16	Lamp1-Apex/ NES Apex	4	4	13	0	24.233	0.242905	4	4	15	0	24.2377	0.33593	-0.00475977	-1.0033	0.982424
O43615	TIM44	sp|O43615|TIM44_HUMAN;tr|M0QXU7|M0QXU7_HUMAN;tr|M0R301|M0R301_HUMAN;tr|M0QXM9|M0QXM9_HUMAN;tr|M0R124|M0R124_HUMAN	12	Lamp1-Apex/ NES Apex	4	4	11	0	23.7225	0.137367	4	4	11	0	23.8639	0.09898	-0.141418	-1.10299	0.145857
O43639	NCK2	sp|O43639|NCK2_HUMAN;tr|E7EPF5|E7EPF5_HUMAN;tr|C9J0K5|C9J0K5_HUMAN;tr|E7ERP6|E7ERP6_HUMAN;tr|E9PEE2|E9PEE2_HUMAN	5	Lamp1-Apex/ NES Apex	4	4	5	0	21.8175	0.611796	4	3	4	1	22.3322	0.430362	-0.514724	-1.42872	0.272319
O43660	PLRG1	sp|O43660|PLRG1_HUMAN;tr|H0YA24|H0YA24_HUMAN;tr|D6RA26|D6RA26_HUMAN;tr|H0YAA2|H0YAA2_HUMAN;tr|B7Z982|B7Z982_HUMAN	11	Lamp1-Apex/ NES Apex	4	4	9	0	24.2063	0.409799	4	4	11	0	24.884	0.370548	-0.677641	-1.59952	0.0495844
O43665	RGS10	sp|O43665|RGS10_HUMAN	1	Lamp1-Apex/ NES Apex	4	0	0	4	NA	NA	4	3	1	1	23.8285	0.166684	-23.8285	-1.48972e+07	< 1e-16
O43670	ZN207	sp|O43670|ZN207_HUMAN;tr|J3QRS9|J3QRS9_HUMAN;tr|X6R4W8|X6R4W8_HUMAN;tr|J3KS31|J3KS31_HUMAN;tr|J3QS27|J3QS27_HUMAN;tr|J3KTL1|J3KTL1_HUMAN;tr|J3KRB6|J3KRB6_HUMAN;tr|J3KRW6|J3KRW6_HUMAN;tr|H0Y3M2|H0Y3M2_HUMAN	7	Lamp1-Apex/ NES Apex	4	4	5	0	23.5863	0.313737	4	4	7	0	23.8785	0.184845	-0.29213	-1.22445	0.159728
O43707	ACTN4	sp|O43707|ACTN4_HUMAN;tr|F5GXS2|F5GXS2_HUMAN;sp|Q08043|ACTN3_HUMAN;tr|A0A087WSZ2|A0A087WSZ2_HUMAN;tr|F6THM6|F6THM6_HUMAN;tr|K7EP19|K7EP19_HUMAN;tr|D6RH00|D6RH00_HUMAN	12	Lamp1-Apex/ NES Apex	4	4	10	0	25.0596	0.191612	4	4	11	0	26.5568	0.143292	-1.49715	-2.82285	1.59192e-05
O43708	MAAI	sp|O43708|MAAI_HUMAN;tr|G3V267|G3V267_HUMAN;tr|G3V5T0|G3V5T0_HUMAN;tr|A0A0C4DFM0|A0A0C4DFM0_HUMAN;tr|G3V4T6|G3V4T6_HUMAN;tr|A0A0A0MR33|A0A0A0MR33_HUMAN;tr|G3V3B9|G3V3B9_HUMAN;tr|G3V5U6|G3V5U6_HUMAN;tr|H0YJN8|H0YJN8_HUMAN	5	Lamp1-Apex/ NES Apex	4	4	5	0	23.3059	0.21165	4	4	4	0	22.5529	0.416965	0.753037	1.68534	0.0181186
O43709	WBS22	sp|O43709|WBS22_HUMAN;tr|H7C0G4|H7C0G4_HUMAN;tr|H7C170|H7C170_HUMAN	3	Lamp1-Apex/ NES Apex	4	4	3	0	23.2324	0.403858	4	4	3	0	22.7052	0.39523	0.527156	1.44109	0.111326
O43719	HTSF1	sp|O43719|HTSF1_HUMAN;tr|Q5H919|Q5H919_HUMAN;tr|Q5H918|Q5H918_HUMAN	6	Lamp1-Apex/ NES Apex	4	4	6	0	24.4199	0.0868818	4	4	6	0	24.5963	0.401917	-0.176348	-1.13002	0.423978
O43747	AP1G1	sp|O43747|AP1G1_HUMAN;tr|H3BNR4|H3BNR4_HUMAN;tr|H3BR36|H3BR36_HUMAN;tr|H3BUN9|H3BUN9_HUMAN;tr|H3BRM7|H3BRM7_HUMAN;tr|H3BN71|H3BN71_HUMAN;tr|B4DGE1|B4DGE1_HUMAN;tr|B3KNW1|B3KNW1_HUMAN;tr|H3BN75|H3BN75_HUMAN;tr|H3BNN2|H3BNN2_HUMAN;tr|H3BS13|H3BS13_HUMAN;tr|H3BV30|H3BV30_HUMAN	11	Lamp1-Apex/ NES Apex	4	4	11	0	24.1316	0.267393	4	4	11	0	24.2724	0.162559	-0.14083	-1.10254	0.402759
O43761	SNG3	sp|O43761|SNG3_HUMAN;tr|Q96L30|Q96L30_HUMAN;tr|H3BNA6|H3BNA6_HUMAN	4	Lamp1-Apex/ NES Apex	4	4	4	0	26.0731	0.228924	4	4	3	0	25.2437	0.172176	0.829407	1.77695	0.00116075
O43765	SGTA	sp|O43765|SGTA_HUMAN;tr|K7EMD6|K7EMD6_HUMAN;tr|K7ERW5|K7ERW5_HUMAN	8	Lamp1-Apex/ NES Apex	4	4	8	0	24.0132	0.102286	4	4	8	0	24.5775	0.246584	-0.564302	-1.47867	0.00551433
O43772	MCAT	sp|O43772|MCAT_HUMAN;tr|C9JPE1|C9JPE1_HUMAN;tr|F8WEF6|F8WEF6_HUMAN	6	Lamp1-Apex/ NES Apex	4	4	6	0	24.1795	0.301025	4	4	6	0	24.5748	0.306498	-0.395265	-1.31518	0.115354
O43776	SYNC	sp|O43776|SYNC_HUMAN;tr|K7EIU7|K7EIU7_HUMAN;tr|K7EQ35|K7EQ35_HUMAN;tr|K7EJ19|K7EJ19_HUMAN;tr|K7EPK2|K7EPK2_HUMAN;tr|K7EMQ6|K7EMQ6_HUMAN	24	Lamp1-Apex/ NES Apex	4	4	16	0	23.7801	0.0540284	4	4	23	0	24.9724	0.120416	-1.1923	-2.28517	1.84971e-06
O43809	CPSF5	sp|O43809|CPSF5_HUMAN;tr|H3BND3|H3BND3_HUMAN;tr|H3BV41|H3BV41_HUMAN	6	Lamp1-Apex/ NES Apex	4	4	5	0	23.4363	0.31803	4	4	6	0	23.6004	0.492417	-0.164105	-1.12047	0.595812
O43813	LANC1	sp|O43813|LANC1_HUMAN;tr|E9PHS0|E9PHS0_HUMAN;tr|F8WDS9|F8WDS9_HUMAN;tr|H7C2E3|H7C2E3_HUMAN	13	Lamp1-Apex/ NES Apex	4	4	11	0	25.7906	0.123058	4	4	12	0	25.7834	0.185971	0.00718699	1.00499	0.9507
O43815	STRN	sp|O43815|STRN_HUMAN	8	Lamp1-Apex/ NES Apex	4	4	8	0	23.5872	0.220444	4	4	5	0	22.3856	0.267186	1.20156	2.29989	0.000444516
O43818	U3IP2	sp|O43818|U3IP2_HUMAN	7	Lamp1-Apex/ NES Apex	4	4	5	0	23.0656	0.0913215	4	4	7	0	23.5321	0.344321	-0.466492	-1.38175	0.0396349
O43819	SCO2	sp|O43819|SCO2_HUMAN	1	Lamp1-Apex/ NES Apex	4	1	1	3	22.1972	NA	4	2	1	2	23.464	0.453765	-1.26681	-2.40629	0.263189
O43822	CU002	sp|O43822|CU002_HUMAN	1	Lamp1-Apex/ NES Apex	4	3	1	1	24.2434	0.23588	4	3	1	1	24.0765	0.431212	0.166943	1.12268	0.587947
O43823	AKAP8	sp|O43823|AKAP8_HUMAN	2	Lamp1-Apex/ NES Apex	4	4	1	0	22.8913	0.502201	4	4	2	0	23.192	0.31206	-0.300726	-1.23176	0.34829
O43837	IDH3B	sp|O43837|IDH3B_HUMAN;tr|A0A087WZN1|A0A087WZN1_HUMAN;tr|A0A087X2E5|A0A087X2E5_HUMAN;tr|A0A0D9SG66|A0A0D9SG66_HUMAN	6	Lamp1-Apex/ NES Apex	4	4	5	0	24.3193	0.136775	4	4	5	0	24.4109	0.381728	-0.0915946	-1.06555	0.667306
O43854	EDIL3	sp|O43854|EDIL3_HUMAN	6	Lamp1-Apex/ NES Apex	4	2	2	2	23.8315	0.0351907	4	3	2	1	23.5542	0.124985	0.2773	1.21192	0.0943652
O43865	SAHH2	sp|O43865|SAHH2_HUMAN	2	Lamp1-Apex/ NES Apex	4	4	1	0	25.1077	0.23065	4	4	1	0	25.2418	0.288319	-0.134069	-1.09738	0.495046
O43896	KIF1C	sp|O43896|KIF1C_HUMAN	1	Lamp1-Apex/ NES Apex	4	4	1	0	26.8155	1.02963	4	3	1	1	27.2967	0.304039	-0.481233	-1.39594	0.477162
O43913	ORC5	sp|O43913|ORC5_HUMAN;tr|G3V0H0|G3V0H0_HUMAN	2	Lamp1-Apex/ NES Apex	4	2	1	2	22.6756	0.271515	4	3	2	1	22.6289	0.115424	0.0467006	1.0329	0.797889
O43920	NDUS5	sp|O43920|NDUS5_HUMAN	4	Lamp1-Apex/ NES Apex	4	4	4	0	22.776	0.0496754	4	4	4	0	22.7531	1.56261	0.0229116	1.01601	0.977568
O60216	RAD21	sp|O60216|RAD21_HUMAN;tr|E5RJW1|E5RJW1_HUMAN;tr|E5RJK5|E5RJK5_HUMAN;tr|E5RFV8|E5RFV8_HUMAN;tr|E5RIN7|E5RIN7_HUMAN;tr|A0A140T8W2|A0A140T8W2_HUMAN;tr|E5RG18|E5RG18_HUMAN;tr|E5RI01|E5RI01_HUMAN;tr|E5RFZ5|E5RFZ5_HUMAN;sp|Q9H4I0|RD21L_HUMAN	2	Lamp1-Apex/ NES Apex	4	2	2	2	23.5512	0.351036	4	3	2	1	23.6044	0.482449	-0.0532723	-1.03762	0.903535
O60229	KALRN	sp|O60229|KALRN_HUMAN;tr|J3QSW6|J3QSW6_HUMAN;tr|H7BXZ5|H7BXZ5_HUMAN;tr|C9IZQ6|C9IZQ6_HUMAN;tr|H7C0I9|H7C0I9_HUMAN;tr|H7C1X7|H7C1X7_HUMAN;tr|C9J1B4|C9J1B4_HUMAN;sp|Q86VW2|ARHGP_HUMAN	44	Lamp1-Apex/ NES Apex	4	4	28	0	23.1465	0.162743	4	4	38	0	23.6751	0.367746	-0.528659	-1.44259	0.0391026
O60231	DHX16	sp|O60231|DHX16_HUMAN;tr|Q5SQH5|Q5SQH5_HUMAN;tr|A0A140T947|A0A140T947_HUMAN;tr|A0A140T8Y5|A0A140T8Y5_HUMAN;tr|A0A140T9T4|A0A140T9T4_HUMAN;tr|A2AB15|A2AB15_HUMAN	4	Lamp1-Apex/ NES Apex	4	3	3	1	23.0282	0.246526	4	4	4	0	23.2369	1.02767	-0.208713	-1.15566	0.74988
O60244	MED14	sp|O60244|MED14_HUMAN;tr|H7C017|H7C017_HUMAN;tr|H7C3E5|H7C3E5_HUMAN	1	Lamp1-Apex/ NES Apex	4	1	1	3	22.7523	NA	4	1	1	3	22.8997	NA	-0.147379	-1.10756	1
O60256	KPRB	sp|O60256|KPRB_HUMAN;tr|C9JJS3|C9JJS3_HUMAN;tr|C9K0K7|C9K0K7_HUMAN;tr|E7EPA1|E7EPA1_HUMAN;tr|C9JDU5|C9JDU5_HUMAN;tr|I3L0S1|I3L0S1_HUMAN;tr|C9JDH0|C9JDH0_HUMAN;tr|E7EW35|E7EW35_HUMAN;tr|I3L331|I3L331_HUMAN;tr|I3L164|I3L164_HUMAN;tr|I3L4G9|I3L4G9_HUMAN	4	Lamp1-Apex/ NES Apex	4	4	4	0	24.2337	0.522343	4	4	4	0	24.391	0.565808	-0.157315	-1.11521	0.697029
O60264	SMCA5	sp|O60264|SMCA5_HUMAN	27	Lamp1-Apex/ NES Apex	4	4	21	0	23.7676	0.109263	4	4	26	0	24.4137	0.366871	-0.646126	-1.56496	0.0149346
O60268	K0513	sp|O60268|K0513_HUMAN;tr|H3BMU3|H3BMU3_HUMAN;tr|H3BNA7|H3BNA7_HUMAN	2	Lamp1-Apex/ NES Apex	4	4	2	0	23.7055	0.152945	4	3	2	1	23.3674	0.360595	0.338103	1.26409	0.145589
O60271	JIP4	sp|O60271|JIP4_HUMAN;tr|A0A087X2D8|A0A087X2D8_HUMAN;tr|H0YBE9|H0YBE9_HUMAN;tr|H0YBS5|H0YBS5_HUMAN;tr|D6RHI8|D6RHI8_HUMAN	29	Lamp1-Apex/ NES Apex	4	4	25	0	24.2113	0.183306	4	4	26	0	23.7948	0.149012	0.416476	1.33466	0.0124281
O60282	KIF5C	sp|O60282|KIF5C_HUMAN;tr|A0A0G2JMZ6|A0A0G2JMZ6_HUMAN;tr|C9JWB9|C9JWB9_HUMAN	48	Lamp1-Apex/ NES Apex	4	4	44	0	25.5959	0.267143	4	4	44	0	25.8413	0.216314	-0.245399	-1.18542	0.203258
O60287	NPA1P	sp|O60287|NPA1P_HUMAN	2	Lamp1-Apex/ NES Apex	4	1	1	3	21.9071	NA	4	3	2	1	22.7877	0.78566	-0.880517	-1.84104	0.434139
O60291	MGRN1	sp|O60291|MGRN1_HUMAN;tr|K7EPJ5|K7EPJ5_HUMAN;tr|B4DR12|B4DR12_HUMAN;tr|K7EIM7|K7EIM7_HUMAN;tr|K7ERA1|K7ERA1_HUMAN;tr|K7EJN3|K7EJN3_HUMAN;sp|Q96PX1|RN157_HUMAN	4	Lamp1-Apex/ NES Apex	4	3	2	1	22.8338	0.323663	4	1	2	3	22.6134	NA	0.220364	1.16503	0.615178
O60292	SI1L3	sp|O60292|SI1L3_HUMAN	4	Lamp1-Apex/ NES Apex	4	4	4	0	22.8361	0.377996	4	4	4	0	22.5482	0.51365	0.287914	1.22087	0.401365
O60299	LZTS3	sp|O60299|LZTS3_HUMAN	1	Lamp1-Apex/ NES Apex	4	1	1	3	23.1082	NA	4	4	1	0	23.1651	0.514273	-0.0568936	-1.04022	0.927419
O60306	AQR	sp|O60306|AQR_HUMAN;tr|H0YH15|H0YH15_HUMAN	6	Lamp1-Apex/ NES Apex	4	4	5	0	22.9025	0.0741134	4	4	6	0	23.5848	0.239635	-0.682289	-1.60468	0.00160213
O60313	OPA1	sp|O60313|OPA1_HUMAN;tr|E5KLJ6|E5KLJ6_HUMAN;tr|E5KLJ5|E5KLJ5_HUMAN;tr|E5KLK1|E5KLK1_HUMAN;tr|E5KLJ9|E5KLJ9_HUMAN;tr|H7C141|H7C141_HUMAN;tr|H7C3G2|H7C3G2_HUMAN;tr|H7C321|H7C321_HUMAN;tr|C9JY58|C9JY58_HUMAN;tr|C9JMB8|C9JMB8_HUMAN	30	Lamp1-Apex/ NES Apex	4	4	24	0	23.6761	0.230413	4	4	25	0	24.0118	0.151644	-0.335681	-1.26197	0.0508914
O60318	GANP	sp|O60318|GANP_HUMAN	2	Lamp1-Apex/ NES Apex	4	1	1	3	22.6739	NA	4	3	2	1	22.3465	0.250444	0.327444	1.25479	0.374996
O60331	PI51C	sp|O60331|PI51C_HUMAN;sp|O14986|PI51B_HUMAN	6	Lamp1-Apex/ NES Apex	4	4	6	0	24.1641	0.241517	4	4	6	0	24.7108	0.273313	-0.546715	-1.46076	0.0240738
O60341	KDM1A	sp|O60341|KDM1A_HUMAN;tr|R4GMP9|R4GMP9_HUMAN;tr|R4GMQ1|R4GMQ1_HUMAN	23	Lamp1-Apex/ NES Apex	4	4	20	0	23.7294	0.190212	4	4	22	0	24.4128	0.224802	-0.683436	-1.60596	0.00353422
O60423	AT8B3	sp|O60423|AT8B3_HUMAN	1	Lamp1-Apex/ NES Apex	4	1	1	3	24.094	NA	4	3	1	1	23.8447	0.515549	0.249324	1.18865	0.716041
O60427	FADS1	sp|O60427|FADS1_HUMAN;tr|A0A0A0MR51|A0A0A0MR51_HUMAN;tr|H7C2V0|H7C2V0_HUMAN;tr|F5H3P6|F5H3P6_HUMAN;tr|H0YB97|H0YB97_HUMAN;tr|F5H3U5|F5H3U5_HUMAN;tr|F5H8G5|F5H8G5_HUMAN	6	Lamp1-Apex/ NES Apex	4	3	3	1	22.8718	0.1374	4	3	4	1	23.0885	0.645534	-0.216648	-1.16203	0.686304
O60488	ACSL4	sp|O60488|ACSL4_HUMAN;tr|D6RF95|D6RF95_HUMAN;tr|H0Y9A0|H0Y9A0_HUMAN;tr|D6RFW9|D6RFW9_HUMAN;tr|D6RDA8|D6RDA8_HUMAN;tr|D6RD96|D6RD96_HUMAN	24	Lamp1-Apex/ NES Apex	4	4	18	0	23.5777	0.314339	4	4	23	0	23.7282	0.293214	-0.150456	-1.10992	0.510133
O60493	SNX3	sp|O60493|SNX3_HUMAN	8	Lamp1-Apex/ NES Apex	4	4	8	0	25.9932	0.137245	4	4	3	0	23.3107	0.111213	2.68242	6.41933	8.45704e-08
O60502	OGA	sp|O60502|OGA_HUMAN;tr|H7C3X0|H7C3X0_HUMAN	25	Lamp1-Apex/ NES Apex	4	4	23	0	24.8897	0.116195	4	4	24	0	24.9645	0.0580042	-0.0748169	-1.05323	0.293071
O60506	HNRPQ	sp|O60506|HNRPQ_HUMAN;tr|B7Z645|B7Z645_HUMAN;tr|F6UXX1|F6UXX1_HUMAN	29	Lamp1-Apex/ NES Apex	4	4	29	0	26.1082	0.208022	4	4	28	0	26.109	0.174149	-0.000856797	-1.00059	0.995165
O60518	RNBP6	sp|O60518|RNBP6_HUMAN;tr|A0A096LPA6|A0A096LPA6_HUMAN	7	Lamp1-Apex/ NES Apex	4	4	7	0	22.4534	0.429759	4	4	7	0	22.7477	0.486316	-0.294289	-1.22628	0.399413
O60524	NEMF	sp|O60524|NEMF_HUMAN;tr|G3V5V3|G3V5V3_HUMAN;tr|G3V4D9|G3V4D9_HUMAN;tr|G3V547|G3V547_HUMAN	11	Lamp1-Apex/ NES Apex	4	4	9	0	23.7412	0.109592	4	4	10	0	23.6543	0.265093	0.0868579	1.06205	0.566972
O60547	GMDS	sp|O60547|GMDS_HUMAN	7	Lamp1-Apex/ NES Apex	4	4	5	0	23.4833	0.301059	4	4	3	0	23.183	0.558102	0.300267	1.23137	0.380187
O60583	CCNT2	sp|O60583|CCNT2_HUMAN;tr|F8WDY7|F8WDY7_HUMAN;tr|F2Z2C9|F2Z2C9_HUMAN	3	Lamp1-Apex/ NES Apex	4	4	3	0	24.3193	0.218397	4	4	2	0	23.456	0.196395	0.86328	1.81917	0.00107367
O60645	EXOC3	sp|O60645|EXOC3_HUMAN;tr|D6RB59|D6RB59_HUMAN;tr|H0Y995|H0Y995_HUMAN;tr|D6RBR9|D6RBR9_HUMAN	4	Lamp1-Apex/ NES Apex	4	4	4	0	22.8753	0.300088	4	4	4	0	22.9758	0.220685	-0.100467	-1.07212	0.609015
O60664	PLIN3	sp|O60664|PLIN3_HUMAN;tr|K7ERZ3|K7ERZ3_HUMAN;tr|K7EL96|K7EL96_HUMAN;tr|K7ER39|K7ER39_HUMAN	4	Lamp1-Apex/ NES Apex	4	2	2	2	22.0011	0.00918474	4	4	4	0	22.9339	0.740335	-0.932819	-1.909	0.168265
O60678	ANM3	sp|O60678|ANM3_HUMAN;tr|A0A0A0MSN7|A0A0A0MSN7_HUMAN	5	Lamp1-Apex/ NES Apex	4	4	4	0	22.9576	0.195623	4	4	5	0	23.4064	0.111798	-0.448722	-1.36483	0.00725791
O60684	IMA7	sp|O60684|IMA7_HUMAN;tr|Q5TFJ7|Q5TFJ7_HUMAN;tr|S4R3E5|S4R3E5_HUMAN	6	Lamp1-Apex/ NES Apex	4	4	5	0	23.8408	0.218178	4	4	6	0	24.4631	0.103211	-0.622302	-1.53933	0.00210158
O60701	UGDH	sp|O60701|UGDH_HUMAN;tr|E7ER83|E7ER83_HUMAN;tr|E7ETF4|E7ETF4_HUMAN;tr|E7EV97|E7EV97_HUMAN;tr|E7ER95|E7ER95_HUMAN;tr|D6RHF4|D6RHF4_HUMAN;tr|E9PBD2|E9PBD2_HUMAN	18	Lamp1-Apex/ NES Apex	4	4	7	0	22.4965	0.289058	4	4	15	0	23.8067	0.426299	-1.31018	-2.47973	0.00224887
O60725	ICMT	sp|O60725|ICMT_HUMAN;tr|K7EQW0|K7EQW0_HUMAN;tr|Q7Z750|Q7Z750_HUMAN	1	Lamp1-Apex/ NES Apex	4	4	1	0	23.6977	0.486942	4	4	1	0	24.0627	0.0973819	-0.364964	-1.28785	0.191986
O60732	MAGC1	sp|O60732|MAGC1_HUMAN;tr|Q3SYA6|Q3SYA6_HUMAN;sp|A2A368|MAGBG_HUMAN;sp|A8MXT2|MAGBH_HUMAN;sp|Q96M61|MAGBI_HUMAN;sp|O15480|MAGB3_HUMAN;tr|A0A0A0MSA3|A0A0A0MSA3_HUMAN	1	Lamp1-Apex/ NES Apex	4	1	1	3	24.8038	NA	4	1	1	3	24.4715	NA	0.332306	1.25902	1
O60739	EIF1B	sp|O60739|EIF1B_HUMAN	2	Lamp1-Apex/ NES Apex	4	3	1	1	23.883	0.193158	4	4	2	0	24.3789	0.0422137	-0.495855	-1.41016	0.00366479
O60741	HCN1	sp|O60741|HCN1_HUMAN;sp|Q9Y3Q4|HCN4_HUMAN;sp|Q9UL51|HCN2_HUMAN	1	Lamp1-Apex/ NES Apex	4	3	1	1	22.5042	0.90074	4	0	0	4	NA	NA	22.5042	5.94879e+06	< 1e-16
O60749	SNX2	sp|O60749|SNX2_HUMAN;tr|D6RC15|D6RC15_HUMAN	7	Lamp1-Apex/ NES Apex	4	4	5	0	23.0135	0.202254	4	4	7	0	22.8949	0.620863	0.118682	1.08574	0.728688
O60762	DPM1	sp|O60762|DPM1_HUMAN;tr|Q5QPK2|Q5QPK2_HUMAN;tr|H0Y368|H0Y368_HUMAN;tr|Q5QPJ9|Q5QPJ9_HUMAN	6	Lamp1-Apex/ NES Apex	4	4	3	0	23.6286	0.099398	4	4	6	0	24.2088	0.365087	-0.580183	-1.49504	0.0220351
O60763	USO1	sp|O60763|USO1_HUMAN;REV__tr|R4GMN2|R4GMN2_HUMAN;REV__sp|Q5VZ89|DEN4C_HUMAN;REV__tr|R4GNB2|R4GNB2_HUMAN;REV__tr|R4GN35|R4GN35_HUMAN	20	Lamp1-Apex/ NES Apex	4	4	16	0	23.5462	0.21624	4	4	15	0	23.2764	0.219219	0.269803	1.20564	0.130257
O60783	RT14	sp|O60783|RT14_HUMAN	3	Lamp1-Apex/ NES Apex	4	4	3	0	25.733	0.0582926	4	4	3	0	25.3777	1.22113	0.355343	1.27929	0.582182
O60784	TOM1	sp|O60784|TOM1_HUMAN;tr|B0QY01|B0QY01_HUMAN;tr|Q6UW50|Q6UW50_HUMAN;tr|V9GZ68|V9GZ68_HUMAN;tr|V9GYF4|V9GYF4_HUMAN;tr|B0QY02|B0QY02_HUMAN;tr|H7BYN7|H7BYN7_HUMAN;tr|F8WB30|F8WB30_HUMAN;tr|F8WAW7|F8WAW7_HUMAN;tr|F8WE29|F8WE29_HUMAN;tr|F8WBB0|F8WBB0_HUMAN	9	Lamp1-Apex/ NES Apex	4	4	9	0	24.0926	0.211466	4	4	5	0	22.2121	0.235976	1.88044	3.68187	2.16385e-05
O60826	CCD22	sp|O60826|CCD22_HUMAN	5	Lamp1-Apex/ NES Apex	4	3	2	1	24.0115	0.408813	4	3	4	1	22.9133	1.8281	1.09817	2.14083	0.356671
O60831	PRAF2	sp|O60831|PRAF2_HUMAN;tr|A6NP52|A6NP52_HUMAN;tr|A6NM71|A6NM71_HUMAN	2	Lamp1-Apex/ NES Apex	4	2	2	2	24.4126	0.455549	4	2	2	2	25.2135	0.301511	-0.800973	-1.74228	0.173856
O60832	DKC1	sp|O60832|DKC1_HUMAN;tr|C9IYT0|C9IYT0_HUMAN;tr|H7C0M1|H7C0M1_HUMAN;tr|H7C2Q9|H7C2Q9_HUMAN;tr|H7C2Q2|H7C2Q2_HUMAN;tr|H7BZF2|H7BZF2_HUMAN	15	Lamp1-Apex/ NES Apex	4	4	7	0	23.6385	0.295585	4	4	14	0	24.3671	0.297734	-0.728612	-1.65704	0.0132493
O60869	EDF1	sp|O60869|EDF1_HUMAN	3	Lamp1-Apex/ NES Apex	4	4	1	0	23.6158	0.444531	4	3	3	1	23.6955	0.400218	-0.0796336	-1.05675	0.816945
O60884	DNJA2	sp|O60884|DNJA2_HUMAN;tr|A0A087WT48|A0A087WT48_HUMAN;tr|I3L320|I3L320_HUMAN	14	Lamp1-Apex/ NES Apex	4	4	13	0	24.1419	0.291974	4	4	14	0	24.6341	0.296362	-0.492175	-1.40656	0.0558198
O60888	CUTA	sp|O60888|CUTA_HUMAN;tr|C9IZG4|C9IZG4_HUMAN;tr|C9IZQ5|C9IZQ5_HUMAN	3	Lamp1-Apex/ NES Apex	4	4	2	0	23.5917	0.197472	4	4	3	0	24.2861	0.307955	-0.694431	-1.61825	0.00900497
O60934	NBN	sp|O60934|NBN_HUMAN;tr|A0A0C4DG07|A0A0C4DG07_HUMAN;tr|E5RGU1|E5RGU1_HUMAN;tr|E2QRP0|E2QRP0_HUMAN;tr|E5RGN7|E5RGN7_HUMAN;tr|E5RGR7|E5RGR7_HUMAN	5	Lamp1-Apex/ NES Apex	4	4	5	0	22.4484	0.425574	4	4	4	0	22.7657	0.710881	-0.31729	-1.24599	0.472775
O60942	MCE1	sp|O60942|MCE1_HUMAN	3	Lamp1-Apex/ NES Apex	4	4	3	0	22.1228	0.27647	4	4	3	0	22.5921	0.531624	-0.469271	-1.38441	0.168324
O75037	KI21B	sp|O75037|KI21B_HUMAN	22	Lamp1-Apex/ NES Apex	4	4	12	0	22.1518	0.511138	4	3	4	1	21.3716	0.378837	0.78024	1.71742	0.0783529
O75054	IGSF3	sp|O75054|IGSF3_HUMAN	12	Lamp1-Apex/ NES Apex	4	4	8	0	23.1333	0.0903716	4	3	4	1	21.7351	0.538824	1.39821	2.63574	0.00329305
O75061	AUXI	sp|O75061|AUXI_HUMAN;tr|S4R305|S4R305_HUMAN	16	Lamp1-Apex/ NES Apex	4	4	12	0	23.5413	0.253407	4	4	12	0	22.8204	0.43717	0.720841	1.64814	0.0290635
O75083	WDR1	sp|O75083|WDR1_HUMAN;tr|D6RD66|D6RD66_HUMAN	29	Lamp1-Apex/ NES Apex	4	4	24	0	24.7386	0.170113	4	4	25	0	24.8685	0.0990591	-0.129903	-1.09422	0.23502
O75110	ATP9A	sp|O75110|ATP9A_HUMAN;tr|A0A0A0MR22|A0A0A0MR22_HUMAN;sp|O43861|ATP9B_HUMAN	13	Lamp1-Apex/ NES Apex	4	4	11	0	23.2866	0.359075	4	4	6	0	22.1362	0.311424	1.15043	2.2198	0.00287858
O75112	LDB3	sp|O75112|LDB3_HUMAN;tr|A0A0C4DGG7|A0A0C4DGG7_HUMAN	4	Lamp1-Apex/ NES Apex	4	0	0	4	NA	NA	4	4	4	0	24.7754	0.2853	-24.7754	-2.87171e+07	< 1e-16
O75113	N4BP1	sp|O75113|N4BP1_HUMAN;tr|I3L3R7|I3L3R7_HUMAN	3	Lamp1-Apex/ NES Apex	4	2	2	2	23.3205	0.490551	4	4	3	0	23.2114	0.366605	0.109182	1.07862	0.79054
O75116	ROCK2	sp|O75116|ROCK2_HUMAN;tr|E9PF63|E9PF63_HUMAN;tr|Q14DU5|Q14DU5_HUMAN;tr|D6REE7|D6REE7_HUMAN	1	Lamp1-Apex/ NES Apex	4	3	1	1	23.2526	0.792378	4	0	0	4	NA	NA	23.2526	9.99366e+06	< 1e-16
O75131	CPNE3	sp|O75131|CPNE3_HUMAN;tr|A0A087WYQ3|A0A087WYQ3_HUMAN;tr|H0YB26|H0YB26_HUMAN;tr|E5RHZ0|E5RHZ0_HUMAN;tr|A0A087WXR6|A0A087WXR6_HUMAN;tr|A0A087WUS8|A0A087WUS8_HUMAN;tr|E5RFT7|E5RFT7_HUMAN;sp|Q96FN4|CPNE2_HUMAN;tr|E7ENV7|E7ENV7_HUMAN;sp|Q86YQ8|CPNE8_HUMAN;sp|Q9HCH3|CPNE5_HUMAN	14	Lamp1-Apex/ NES Apex	4	4	11	0	23.9069	0.275745	4	4	14	0	25.2993	0.0956858	-1.39242	-2.62519	7.56587e-05
O75140	DEPD5	sp|O75140|DEPD5_HUMAN;tr|C9JGS4|C9JGS4_HUMAN;tr|H0Y770|H0Y770_HUMAN	5	Lamp1-Apex/ NES Apex	4	4	5	0	23.628	0.132987	4	3	1	1	22.2945	0.509896	1.33352	2.52018	0.00359245
O75145	LIPA3	sp|O75145|LIPA3_HUMAN;tr|R4GN36|R4GN36_HUMAN;tr|R4GNF1|R4GNF1_HUMAN;tr|E9PJZ7|E9PJZ7_HUMAN;tr|F8VWR9|F8VWR9_HUMAN;tr|E9PPF6|E9PPF6_HUMAN;tr|A0A0C4DGR8|A0A0C4DGR8_HUMAN;tr|A0A0C4DGR7|A0A0C4DGR7_HUMAN	4	Lamp1-Apex/ NES Apex	4	3	3	1	22.9047	0.233614	4	3	3	1	23.0965	0.30475	-0.191816	-1.1422	0.435723
O75151	PHF2	sp|O75151|PHF2_HUMAN;tr|A0A087WW48|A0A087WW48_HUMAN;tr|E7ET14|E7ET14_HUMAN;tr|B0QZZ4|B0QZZ4_HUMAN;tr|Q5JPR8|Q5JPR8_HUMAN;tr|B0QZZ2|B0QZZ2_HUMAN;tr|B0QZZ3|B0QZZ3_HUMAN;tr|B0QZE1|B0QZE1_HUMAN;tr|H0Y589|H0Y589_HUMAN	2	Lamp1-Apex/ NES Apex	4	3	2	1	23.7239	0.196574	4	4	2	0	23.5064	0.57466	0.217582	1.16278	0.564605
O75152	ZC11A	sp|O75152|ZC11A_HUMAN;tr|E9PBY7|E9PBY7_HUMAN;tr|E9PQ61|E9PQ61_HUMAN;tr|A0A1B0GTU1|A0A1B0GTU1_HUMAN;tr|A0A1B0GUI2|A0A1B0GUI2_HUMAN	1	Lamp1-Apex/ NES Apex	4	3	1	1	22.4694	0.428078	4	3	1	1	22.3305	0.915177	0.13888	1.10105	0.823514
O75153	CLU	sp|O75153|CLU_HUMAN;tr|K7EIG1|K7EIG1_HUMAN;tr|I3L2B0|I3L2B0_HUMAN;tr|I3L318|I3L318_HUMAN;tr|I3L350|I3L350_HUMAN;tr|I3L4B5|I3L4B5_HUMAN	16	Lamp1-Apex/ NES Apex	4	4	16	0	23.2405	0.235082	4	4	15	0	23.5152	0.28593	-0.274715	-1.20976	0.188263
O75155	CAND2	sp|O75155|CAND2_HUMAN	1	Lamp1-Apex/ NES Apex	4	3	1	1	23.4666	0.577503	4	3	1	1	23.1565	1.0176	0.310031	1.23973	0.670105
O75164	KDM4A	sp|O75164|KDM4A_HUMAN	1	Lamp1-Apex/ NES Apex	4	1	1	3	21.8446	NA	4	2	1	2	23.4889	0.0972812	-1.64428	-3.12591	0.0460492
O75165	DJC13	sp|O75165|DJC13_HUMAN;tr|H0YA63|H0YA63_HUMAN;tr|H0Y8Q2|H0Y8Q2_HUMAN	17	Lamp1-Apex/ NES Apex	4	4	16	0	22.9404	0.26007	4	4	15	0	23.1949	0.24252	-0.254484	-1.19291	0.202306
O75170	PP6R2	sp|O75170|PP6R2_HUMAN;tr|T1ECW5|T1ECW5_HUMAN;tr|A0A0A0MSJ8|A0A0A0MSJ8_HUMAN	4	Lamp1-Apex/ NES Apex	4	4	3	0	23.4056	0.522555	4	4	2	0	23.0142	0.458733	0.391376	1.31164	0.303292
O75175	CNOT3	sp|O75175|CNOT3_HUMAN;tr|H7C148|H7C148_HUMAN	1	Lamp1-Apex/ NES Apex	4	2	1	2	21.7729	0.577536	4	4	1	0	22.9827	0.0578999	-1.20977	-2.31301	0.00886473
O75182	SIN3B	sp|O75182|SIN3B_HUMAN;tr|M0R271|M0R271_HUMAN;tr|M0QYC5|M0QYC5_HUMAN	1	Lamp1-Apex/ NES Apex	4	0	0	4	NA	NA	4	2	1	2	20.6351	0.23128	-20.6351	-1.62853e+06	< 1e-16
O75251	NDUS7	sp|O75251|NDUS7_HUMAN;tr|F5H5N1|F5H5N1_HUMAN;tr|A0A087WXF6|A0A087WXF6_HUMAN;tr|A0A087WTI3|A0A087WTI3_HUMAN;tr|F5GXJ1|F5GXJ1_HUMAN	1	Lamp1-Apex/ NES Apex	4	4	1	0	24.3873	0.598966	4	4	1	0	24.5367	0.314976	-0.149413	-1.10912	0.674269
O75306	NDUS2	sp|O75306|NDUS2_HUMAN	5	Lamp1-Apex/ NES Apex	4	4	4	0	22.9319	0.252789	4	4	4	0	23.2869	0.440878	-0.354959	-1.27895	0.211924
O75312	ZPR1	sp|O75312|ZPR1_HUMAN;tr|H7C0E5|H7C0E5_HUMAN;tr|H7BZM7|H7BZM7_HUMAN;tr|H7C449|H7C449_HUMAN	7	Lamp1-Apex/ NES Apex	4	4	4	0	23.4348	0.120697	4	4	6	0	24.3569	0.168354	-0.922146	-1.89493	0.000111884
O75323	NIPS2	sp|O75323|NIPS2_HUMAN;tr|H7C333|H7C333_HUMAN;tr|C9J7B1|C9J7B1_HUMAN;tr|C9K068|C9K068_HUMAN;tr|F8WBI5|F8WBI5_HUMAN	3	Lamp1-Apex/ NES Apex	4	3	1	1	23.2165	0.907205	4	3	3	1	24.6734	0.397601	-1.4569	-2.74517	0.0634669
O75340	PDCD6	sp|O75340|PDCD6_HUMAN;tr|A0A024QZ42|A0A024QZ42_HUMAN;tr|H0Y9X3|H0Y9X3_HUMAN;tr|A0A087WZ38|A0A087WZ38_HUMAN	4	Lamp1-Apex/ NES Apex	4	4	4	0	25.1389	0.126533	4	4	4	0	25.0783	0.242322	0.0605865	1.04289	0.673114
O75348	VATG1	sp|O75348|VATG1_HUMAN	2	Lamp1-Apex/ NES Apex	4	2	2	2	24.7139	0.603276	4	2	2	2	23.8643	0.166185	0.849607	1.80201	0.194818
O75351	VPS4B	sp|O75351|VPS4B_HUMAN;tr|K7EL71|K7EL71_HUMAN;tr|K7EKZ3|K7EKZ3_HUMAN;sp|Q6PIW4|FIGL1_HUMAN	7	Lamp1-Apex/ NES Apex	4	4	2	0	22.7027	0.266278	4	4	6	0	24.1219	0.197625	-1.41915	-2.67429	0.000139579
O75367	H2AY	sp|O75367|H2AY_HUMAN;tr|B4DJC3|B4DJC3_HUMAN;tr|D6RCF2|D6RCF2_HUMAN	24	Lamp1-Apex/ NES Apex	4	4	24	0	26.3309	0.219316	4	4	23	0	25.8942	0.136067	0.436744	1.35355	0.0147783
O75369	FLNB	sp|O75369|FLNB_HUMAN;tr|E7EN95|E7EN95_HUMAN;tr|A0A0A0MT44|A0A0A0MT44_HUMAN;tr|H7C5L4|H7C5L4_HUMAN;tr|A0A0C4DGA1|A0A0C4DGA1_HUMAN	42	Lamp1-Apex/ NES Apex	4	4	33	0	23.1533	0.236106	4	4	41	0	23.7562	0.192284	-0.602937	-1.51881	0.00744998
O75380	NDUS6	sp|O75380|NDUS6_HUMAN;tr|D6RBT3|D6RBT3_HUMAN	2	Lamp1-Apex/ NES Apex	4	2	2	2	22.9137	0.288297	4	4	2	0	23.1245	0.264456	-0.210751	-1.15729	0.419351
O75382	TRIM3	sp|O75382|TRIM3_HUMAN;tr|E9PMK8|E9PMK8_HUMAN;tr|E9PMW5|E9PMW5_HUMAN;tr|A0A0J9YW70|A0A0J9YW70_HUMAN;tr|C9JVI3|C9JVI3_HUMAN	22	Lamp1-Apex/ NES Apex	4	4	18	0	24.4458	0.165282	4	4	15	0	23.6267	0.35968	0.819098	1.7643	0.0060885
O75394	RM33	sp|O75394|RM33_HUMAN	1	Lamp1-Apex/ NES Apex	4	4	1	0	23.5123	0.456166	4	4	1	0	23.5783	0.330974	-0.0660202	-1.04682	0.822554
O75396	SC22B	sp|O75396|SC22B_HUMAN;tr|A0A087X1A9|A0A087X1A9_HUMAN	1	Lamp1-Apex/ NES Apex	4	3	1	1	24.6724	0.651111	4	4	1	0	24.5843	0.952722	0.0880622	1.06294	0.896801
O75400	PR40A	sp|O75400|PR40A_HUMAN;tr|F5H578|F5H578_HUMAN;tr|H7C2N3|H7C2N3_HUMAN;tr|H0YG38|H0YG38_HUMAN	13	Lamp1-Apex/ NES Apex	4	4	13	0	23.543	0.237866	4	4	11	0	23.3742	0.170222	0.168789	1.12411	0.292344
O75427	LRCH4	sp|O75427|LRCH4_HUMAN	1	Lamp1-Apex/ NES Apex	4	1	1	3	23.774	NA	4	1	1	3	23.0345	NA	0.739507	1.66961	1
O75436	VP26A	sp|O75436|VP26A_HUMAN;tr|S4R3Q6|S4R3Q6_HUMAN;tr|S4R2Y3|S4R2Y3_HUMAN	5	Lamp1-Apex/ NES Apex	4	4	4	0	23.9781	0.222289	4	4	5	0	23.7368	0.101428	0.241247	1.18201	0.0957226
O75439	MPPB	sp|O75439|MPPB_HUMAN;tr|G3V0E4|G3V0E4_HUMAN;tr|F8WAZ6|F8WAZ6_HUMAN;tr|F8WEA6|F8WEA6_HUMAN;tr|F8WBE1|F8WBE1_HUMAN	9	Lamp1-Apex/ NES Apex	4	4	8	0	23.5566	0.255902	4	4	9	0	23.7604	0.483108	-0.203848	-1.15177	0.484004
O75475	PSIP1	sp|O75475|PSIP1_HUMAN	16	Lamp1-Apex/ NES Apex	4	4	16	0	25.098	0.251233	4	4	13	0	24.3754	0.39276	0.722515	1.65006	0.0211344
O75489	NDUS3	sp|O75489|NDUS3_HUMAN;tr|E9PS48|E9PS48_HUMAN;tr|G3V194|G3V194_HUMAN	3	Lamp1-Apex/ NES Apex	4	4	2	0	23.4245	0.440189	4	4	2	0	23.1752	0.634675	0.249328	1.18865	0.542422
O75525	KHDR3	sp|O75525|KHDR3_HUMAN;tr|E5RG12|E5RG12_HUMAN;tr|E5RJZ9|E5RJZ9_HUMAN;tr|H0YAQ3|H0YAQ3_HUMAN;tr|E5RHD3|E5RHD3_HUMAN;tr|H0YAQ1|H0YAQ1_HUMAN	3	Lamp1-Apex/ NES Apex	4	3	2	1	22.7365	0.0895006	4	4	3	0	23.8976	0.390585	-1.16108	-2.23624	0.00432578
O75529	TAF5L	sp|O75529|TAF5L_HUMAN	1	Lamp1-Apex/ NES Apex	4	0	0	4	NA	NA	4	2	1	2	23.9614	0.922079	-23.9614	-1.63345e+07	< 1e-16
O75531	BAF	sp|O75531|BAF_HUMAN	2	Lamp1-Apex/ NES Apex	4	2	2	2	21.9599	NA	4	3	1	1	22.6142	0.231854	-0.654281	-1.57383	0.134472
O75533	SF3B1	sp|O75533|SF3B1_HUMAN;tr|H7C341|H7C341_HUMAN;tr|B4DGZ4|B4DGZ4_HUMAN	24	Lamp1-Apex/ NES Apex	4	4	17	0	23.2711	0.104855	4	4	20	0	23.8147	0.281622	-0.543541	-1.45755	0.0111309
O75534	CSDE1	sp|O75534|CSDE1_HUMAN;tr|E9PLT0|E9PLT0_HUMAN;tr|E9PNG3|E9PNG3_HUMAN;tr|E9PLD4|E9PLD4_HUMAN;tr|E9PJK7|E9PJK7_HUMAN	28	Lamp1-Apex/ NES Apex	4	4	25	0	24.6777	0.0971256	4	4	28	0	25.2343	0.158334	-0.556578	-1.47078	0.000970673
O75569	PRKRA	sp|O75569|PRKRA_HUMAN;tr|G5E9Q4|G5E9Q4_HUMAN;tr|F8WEG8|F8WEG8_HUMAN;tr|C9JMM3|C9JMM3_HUMAN	15	Lamp1-Apex/ NES Apex	4	4	14	0	24.8735	0.243891	4	4	15	0	25.0521	0.283055	-0.178561	-1.13175	0.376079
O75592	MYCB2	sp|O75592|MYCB2_HUMAN;tr|H7C3U4|H7C3U4_HUMAN;tr|A0A0C4DGY7|A0A0C4DGY7_HUMAN	27	Lamp1-Apex/ NES Apex	4	4	26	0	23.53	0.141408	4	4	24	0	22.5397	0.350424	0.9903	1.9866	0.00193587
O75607	NPM3	sp|O75607|NPM3_HUMAN	2	Lamp1-Apex/ NES Apex	4	2	1	2	23.9203	0.454937	4	4	2	0	24.5762	0.464692	-0.655885	-1.57558	0.176697
O75608	LYPA1	sp|O75608|LYPA1_HUMAN;tr|A0A087X1K9|A0A087X1K9_HUMAN;tr|E5RGR0|E5RGR0_HUMAN;tr|B4DP64|B4DP64_HUMAN;tr|E5RJ48|E5RJ48_HUMAN;tr|E5RI35|E5RI35_HUMAN	4	Lamp1-Apex/ NES Apex	4	4	3	0	24.8434	0.113759	4	4	3	0	25.1698	0.1772	-0.326418	-1.2539	0.0211088
O75643	U520	sp|O75643|U520_HUMAN;tr|B4E0P5|B4E0P5_HUMAN	58	Lamp1-Apex/ NES Apex	4	4	51	0	24.1268	0.0787711	4	4	56	0	24.5835	0.187552	-0.456722	-1.37242	0.00414619
O75663	TIPRL	sp|O75663|TIPRL_HUMAN	7	Lamp1-Apex/ NES Apex	4	4	7	0	23.8559	0.297378	4	4	7	0	24.1943	0.292624	-0.338358	-1.26432	0.155927
O75683	SURF6	sp|O75683|SURF6_HUMAN	9	Lamp1-Apex/ NES Apex	4	4	9	0	25.7162	0.410564	4	4	7	0	23.7197	0.745647	1.99655	3.99044	0.00335699
O75691	UTP20	sp|O75691|UTP20_HUMAN	5	Lamp1-Apex/ NES Apex	4	4	3	0	23.0187	0.186863	4	3	5	1	22.8934	0.549981	0.125378	1.09079	0.673548
O75694	NU155	sp|O75694|NU155_HUMAN;tr|E9PF10|E9PF10_HUMAN;tr|D6RA13|D6RA13_HUMAN	28	Lamp1-Apex/ NES Apex	4	4	26	0	23.7363	0.017592	4	4	28	0	24.3036	0.0508157	-0.567309	-1.48176	7.38601e-07
O75746	CMC1	sp|O75746|CMC1_HUMAN;tr|F8W9J0|F8W9J0_HUMAN;tr|H0YFB2|H0YFB2_HUMAN;tr|B4DGK6|B4DGK6_HUMAN	4	Lamp1-Apex/ NES Apex	4	4	3	0	23.468	0.320904	4	4	3	0	22.9417	0.459759	0.526326	1.44026	0.109539
O75781	PALM	sp|O75781|PALM_HUMAN;tr|A0A087WTK8|A0A087WTK8_HUMAN	2	Lamp1-Apex/ NES Apex	4	4	1	0	24.3961	0.0908354	4	3	2	1	25.5246	0.392051	-1.12851	-2.18633	0.00226163
O75821	EIF3G	sp|O75821|EIF3G_HUMAN;tr|K7EL20|K7EL20_HUMAN;tr|K7ENA8|K7ENA8_HUMAN;tr|K7EP16|K7EP16_HUMAN;tr|K7ER90|K7ER90_HUMAN;tr|K7EL60|K7EL60_HUMAN	11	Lamp1-Apex/ NES Apex	4	4	9	0	24.4221	0.0517727	4	4	11	0	25.1232	0.211495	-0.701104	-1.62575	0.000663364
O75822	EIF3J	sp|O75822|EIF3J_HUMAN;tr|H0YLP3|H0YLP3_HUMAN;tr|H0YGJ7|H0YGJ7_HUMAN	10	Lamp1-Apex/ NES Apex	4	4	9	0	23.9746	0.296747	4	4	10	0	24.6073	0.434063	-0.632761	-1.55053	0.0528011
O75828	CBR3	sp|O75828|CBR3_HUMAN	1	Lamp1-Apex/ NES Apex	4	4	1	0	25.0166	0.552265	4	4	1	0	25.3204	0.287139	-0.303761	-1.23436	0.366751
O75844	FACE1	sp|O75844|FACE1_HUMAN	3	Lamp1-Apex/ NES Apex	4	3	2	1	22.5037	0.24523	4	4	3	0	23.5705	0.225173	-1.06684	-2.09484	0.00186751
O75874	IDHC	sp|O75874|IDHC_HUMAN;tr|C9J4N6|C9J4N6_HUMAN;tr|C9JJE5|C9JJE5_HUMAN;tr|C9JLU6|C9JLU6_HUMAN	19	Lamp1-Apex/ NES Apex	4	4	17	0	25.3388	0.0948134	4	4	19	0	25.8339	0.433766	-0.495031	-1.40935	0.0672815
O75886	STAM2	sp|O75886|STAM2_HUMAN	6	Lamp1-Apex/ NES Apex	4	4	6	0	24.4101	0.319018	4	4	5	0	23.6052	0.24831	0.804893	1.74702	0.00726658
O75925	PIAS1	sp|O75925|PIAS1_HUMAN;tr|H3BSI8|H3BSI8_HUMAN;tr|B4DGW0|B4DGW0_HUMAN	1	Lamp1-Apex/ NES Apex	4	2	1	2	23.4114	0.481472	4	3	1	1	24.214	0.733092	-0.802535	-1.74416	0.274986
O75934	SPF27	sp|O75934|SPF27_HUMAN	2	Lamp1-Apex/ NES Apex	4	2	1	2	23.9975	0.125679	4	3	2	1	24.3654	0.178374	-0.367936	-1.29051	0.0895049
O75937	DNJC8	sp|O75937|DNJC8_HUMAN	1	Lamp1-Apex/ NES Apex	4	3	1	1	23.2167	0.141067	4	3	1	1	22.8036	0.315507	0.413045	1.33149	0.107228
O75940	SPF30	sp|O75940|SPF30_HUMAN	10	Lamp1-Apex/ NES Apex	4	4	10	0	24.7138	0.157294	4	4	10	0	24.2144	0.22376	0.499385	1.41361	0.0106857
O75947	ATP5H	sp|O75947|ATP5H_HUMAN;tr|F5H608|F5H608_HUMAN	5	Lamp1-Apex/ NES Apex	4	3	4	1	23.5927	0.130121	4	4	5	0	24.4606	0.327468	-0.86792	-1.82503	0.00800481
O75953	DNJB5	sp|O75953|DNJB5_HUMAN;tr|H0YFL9|H0YFL9_HUMAN;tr|H0YH04|H0YH04_HUMAN;tr|Q5T657|Q5T657_HUMAN;tr|H0Y4S1|H0Y4S1_HUMAN;tr|H7C5W0|H7C5W0_HUMAN	8	Lamp1-Apex/ NES Apex	4	4	6	0	23.4761	0.178033	4	4	8	0	23.6078	0.246854	-0.131656	-1.09555	0.420199
O75955	FLOT1	sp|O75955|FLOT1_HUMAN;tr|A0A140T9R1|A0A140T9R1_HUMAN;tr|A2AB12|A2AB12_HUMAN;tr|A2AB10|A2AB10_HUMAN;tr|A0A140T9X0|A0A140T9X0_HUMAN;tr|A2AB09|A2AB09_HUMAN;tr|A2AB13|A2AB13_HUMAN;tr|A0A0G2JJQ6|A0A0G2JJQ6_HUMAN;tr|A0A140T9W4|A0A140T9W4_HUMAN;tr|A2AB11|A2AB11_HUMAN;tr|A0A140T9C3|A0A140T9C3_HUMAN;tr|A0A140T959|A0A140T959_HUMAN;tr|A0A140T9B1|A0A140T9B1_HUMAN;tr|A0A140T957|A0A140T957_HUMAN;tr|A0A140T910|…	11	Lamp1-Apex/ NES Apex	4	4	11	0	25.3902	0.0714508	4	4	8	0	23.5888	0.223353	1.80146	3.48572	4.80448e-06
O75962	TRIO	sp|O75962|TRIO_HUMAN;tr|E7EWP2|E7EWP2_HUMAN;tr|E7EPJ7|E7EPJ7_HUMAN;tr|F5H228|F5H228_HUMAN;tr|A0A087X139|A0A087X139_HUMAN	34	Lamp1-Apex/ NES Apex	4	4	30	0	23.3366	0.22553	4	4	29	0	23.3403	0.396087	-0.00365048	-1.00253	0.987739
O75976	CBPD	sp|O75976|CBPD_HUMAN;tr|J3QQJ4|J3QQJ4_HUMAN;tr|J3QRJ9|J3QRJ9_HUMAN	9	Lamp1-Apex/ NES Apex	4	4	9	0	23.6997	0.114995	4	4	2	0	22.1446	0.333119	1.55507	2.93848	0.000117549
O76003	GLRX3	sp|O76003|GLRX3_HUMAN	11	Lamp1-Apex/ NES Apex	4	4	10	0	25.3386	0.094242	4	4	10	0	25.2157	0.0930686	0.122893	1.08892	0.112899
O76021	RL1D1	sp|O76021|RL1D1_HUMAN;tr|J3QSV6|J3QSV6_HUMAN;tr|I3L3U9|I3L3U9_HUMAN;tr|I3L3C4|I3L3C4_HUMAN;tr|I3L234|I3L234_HUMAN;tr|I3L1A3|I3L1A3_HUMAN	23	Lamp1-Apex/ NES Apex	4	4	21	0	26.1559	0.261706	4	4	21	0	25.2995	0.243928	0.85639	1.8105	0.00303927
O76031	CLPX	sp|O76031|CLPX_HUMAN;tr|H0YK07|H0YK07_HUMAN;tr|H0YM48|H0YM48_HUMAN	5	Lamp1-Apex/ NES Apex	4	4	3	0	22.8688	0.68897	4	4	5	0	23.5636	0.370407	-0.694852	-1.61872	0.125969
O76062	ERG24	sp|O76062|ERG24_HUMAN;tr|H0YEN6|H0YEN6_HUMAN;tr|E9PS18|E9PS18_HUMAN;tr|E9PLS9|E9PLS9_HUMAN	2	Lamp1-Apex/ NES Apex	4	4	2	0	24.1807	0.312426	4	2	2	2	23.9088	0.137171	0.271928	1.20742	0.323556
O76070	SYUG	sp|O76070|SYUG_HUMAN;tr|F8W754|F8W754_HUMAN	12	Lamp1-Apex/ NES Apex	4	4	9	0	24.4577	0.212385	4	4	12	0	25.7262	0.270822	-1.26849	-2.4091	0.000319492
O76071	CIAO1	sp|O76071|CIAO1_HUMAN	7	Lamp1-Apex/ NES Apex	4	4	6	0	23.4793	0.136213	4	4	7	0	23.843	0.176821	-0.363716	-1.28674	0.0172691
O76094	SRP72	sp|O76094|SRP72_HUMAN;tr|D6RDY6|D6RDY6_HUMAN;tr|R4GNC1|R4GNC1_HUMAN	26	Lamp1-Apex/ NES Apex	4	4	25	0	25.4229	0.276471	4	4	24	0	24.784	0.282638	0.63892	1.55716	0.0178659
O94776	MTA2	sp|O94776|MTA2_HUMAN	16	Lamp1-Apex/ NES Apex	4	4	13	0	23.999	0.0694737	4	4	16	0	24.6638	0.247015	-0.664739	-1.58528	0.00205202
O94804	STK10	sp|O94804|STK10_HUMAN	2	Lamp1-Apex/ NES Apex	4	3	2	1	23.3901	0.564437	4	4	2	0	23.4436	0.309952	-0.0535345	-1.0378	0.876955
O94805	ACL6B	sp|O94805|ACL6B_HUMAN;tr|C9JQT4|C9JQT4_HUMAN	2	Lamp1-Apex/ NES Apex	4	4	2	0	24.1041	0.283627	4	4	1	0	23.562	0.282371	0.542149	1.45614	0.0351413
O94806	KPCD3	sp|O94806|KPCD3_HUMAN	1	Lamp1-Apex/ NES Apex	4	1	1	3	21.9488	NA	4	3	1	1	22.7192	0.30293	-0.770411	-1.70576	0.158533
O94811	TPPP	sp|O94811|TPPP_HUMAN	4	Lamp1-Apex/ NES Apex	4	4	2	0	23.6042	0.54038	4	4	3	0	23.7771	0.666844	-0.172898	-1.12732	0.700998
O94819	KBTBB	sp|O94819|KBTBB_HUMAN	5	Lamp1-Apex/ NES Apex	4	3	2	1	23.1481	0.051148	4	3	3	1	23.3313	NA	-0.183171	-1.13538	0.0901294
O94822	LTN1	sp|O94822|LTN1_HUMAN;tr|H7BYG8|H7BYG8_HUMAN	9	Lamp1-Apex/ NES Apex	4	4	9	0	23.0512	0.217456	4	4	8	0	22.9016	0.223571	0.149641	1.10929	0.374315
O94826	TOM70	sp|O94826|TOM70_HUMAN	17	Lamp1-Apex/ NES Apex	4	4	16	0	23.9211	0.340922	4	4	16	0	23.97	0.103222	-0.0489577	-1.03452	0.792625
O94829	IPO13	sp|O94829|IPO13_HUMAN;tr|Q5T4X2|Q5T4X2_HUMAN	1	Lamp1-Apex/ NES Apex	4	2	1	2	23.3747	0.175615	4	2	1	2	22.9774	0.594283	0.397325	1.31706	0.460247
O94830	DDHD2	sp|O94830|DDHD2_HUMAN;tr|H0YF30|H0YF30_HUMAN;tr|E9PIF5|E9PIF5_HUMAN;tr|E9PKE6|E9PKE6_HUMAN;tr|E9PPH8|E9PPH8_HUMAN;tr|E9PQY9|E9PQY9_HUMAN;tr|E9PM60|E9PM60_HUMAN	5	Lamp1-Apex/ NES Apex	4	4	3	0	22.4318	0.720071	4	3	4	1	21.8008	0.109116	0.630991	1.54863	0.201518
O94855	SC24D	sp|O94855|SC24D_HUMAN;tr|E9PDM8|E9PDM8_HUMAN;tr|E9PC44|E9PC44_HUMAN	8	Lamp1-Apex/ NES Apex	4	4	7	0	23.1727	0.233949	4	4	8	0	24.1504	0.36769	-0.97774	-1.96938	0.00416106
O94874	UFL1	sp|O94874|UFL1_HUMAN	13	Lamp1-Apex/ NES Apex	4	4	13	0	23.7188	0.265321	4	4	9	0	23.5198	0.525103	0.198975	1.14788	0.523983
O94875	SRBS2	sp|O94875|SRBS2_HUMAN;tr|H7BZK1|H7BZK1_HUMAN;tr|H7C1R7|H7C1R7_HUMAN;tr|H7BZX1|H7BZX1_HUMAN;tr|C9J3W4|C9J3W4_HUMAN;tr|C9JL62|C9JL62_HUMAN;tr|C9IZ89|C9IZ89_HUMAN	12	Lamp1-Apex/ NES Apex	4	4	6	0	22.6073	0.37408	4	3	3	1	22.6421	0.493192	-0.034747	-1.02438	0.933116
O94880	PHF14	sp|O94880|PHF14_HUMAN;tr|A0A0U1RRH6|A0A0U1RRH6_HUMAN	5	Lamp1-Apex/ NES Apex	4	3	3	1	22.2615	0.234736	4	4	5	0	22.6562	0.460827	-0.394735	-1.3147	0.238864
O94887	FARP2	sp|O94887|FARP2_HUMAN;tr|H7C3E4|H7C3E4_HUMAN;tr|H7C447|H7C447_HUMAN;tr|H7C3M7|H7C3M7_HUMAN	5	Lamp1-Apex/ NES Apex	4	4	5	0	23.4105	0.221604	4	3	4	1	23.0174	0.373145	0.393092	1.3132	0.138068
O94888	UBXN7	sp|O94888|UBXN7_HUMAN;tr|C9JAT7|C9JAT7_HUMAN;tr|H7BYF4|H7BYF4_HUMAN	4	Lamp1-Apex/ NES Apex	4	3	1	1	22.2923	0.117927	4	4	4	0	22.6882	0.264875	-0.395823	-1.31569	0.063639
O94901	SUN1	sp|O94901|SUN1_HUMAN;tr|E9PHI4|E9PHI4_HUMAN;tr|H0Y742|H0Y742_HUMAN;tr|H0Y6N5|H0Y6N5_HUMAN;tr|H7C2K3|H7C2K3_HUMAN;tr|C9JK55|C9JK55_HUMAN;tr|H7C019|H7C019_HUMAN;tr|C9JS54|C9JS54_HUMAN;tr|C9JJU6|C9JJU6_HUMAN;tr|C9K051|C9K051_HUMAN;tr|C9JR15|C9JR15_HUMAN;tr|H7C3X3|H7C3X3_HUMAN	15	Lamp1-Apex/ NES Apex	4	4	13	0	22.9693	0.12808	4	4	15	0	23.3908	0.442775	-0.421486	-1.33931	0.117174
O94903	PROSC	sp|O94903|PROSC_HUMAN;tr|E5RG77|E5RG77_HUMAN;tr|E5RFX7|E5RFX7_HUMAN;tr|H0YBG2|H0YBG2_HUMAN;tr|E5RFZ4|E5RFZ4_HUMAN	5	Lamp1-Apex/ NES Apex	4	4	4	0	23.8477	0.431293	4	4	4	0	23.6604	0.480439	0.187264	1.1386	0.58296
O94906	PRP6	sp|O94906|PRP6_HUMAN	22	Lamp1-Apex/ NES Apex	4	4	17	0	23.4732	0.1095	4	4	20	0	23.7969	0.172822	-0.323721	-1.25155	0.0194525
O94925	GLSK	sp|O94925|GLSK_HUMAN;tr|H7BZD1|H7BZD1_HUMAN;tr|B7Z509|B7Z509_HUMAN;tr|C9JIJ6|C9JIJ6_HUMAN;tr|H7C201|H7C201_HUMAN	18	Lamp1-Apex/ NES Apex	4	4	15	0	23.8206	0.116707	4	4	18	0	24.3562	0.0413281	-0.535647	-1.44959	0.000131335
O94964	SOGA1	sp|O94964|SOGA1_HUMAN;tr|H0YDM2|H0YDM2_HUMAN;tr|X6R3R3|X6R3R3_HUMAN	21	Lamp1-Apex/ NES Apex	4	4	14	0	22.7363	0.178639	4	4	21	0	23.4375	0.568739	-0.701207	-1.62586	0.0568629
O94966	UBP19	sp|O94966|UBP19_HUMAN;tr|E7EST9|E7EST9_HUMAN;tr|B5MEG5|B5MEG5_HUMAN;tr|E7ESU0|E7ESU0_HUMAN;tr|A0A0A0MR08|A0A0A0MR08_HUMAN	11	Lamp1-Apex/ NES Apex	4	4	8	0	22.4837	0.368449	4	4	8	0	23.0887	0.232387	-0.605065	-1.52105	0.0320818
O94967	WDR47	sp|O94967|WDR47_HUMAN;tr|A0A0A0MRE6|A0A0A0MRE6_HUMAN;tr|E9PR96|E9PR96_HUMAN;tr|E9PKZ6|E9PKZ6_HUMAN;tr|E9PN15|E9PN15_HUMAN;tr|E9PNF6|E9PNF6_HUMAN	22	Lamp1-Apex/ NES Apex	4	4	19	0	23.9586	0.178112	4	4	17	0	23.9098	0.284401	0.0487586	1.03437	0.78114
O94972	TRI37	sp|O94972|TRI37_HUMAN	1	Lamp1-Apex/ NES Apex	4	0	0	4	NA	NA	4	3	1	1	23.0626	0.520929	-23.0626	-8.76074e+06	< 1e-16
O94973	AP2A2	sp|O94973|AP2A2_HUMAN;tr|A0A0G2JS82|A0A0G2JS82_HUMAN;tr|E9PR62|E9PR62_HUMAN;tr|A0A0G2JRF9|A0A0G2JRF9_HUMAN;tr|A0A0G2JQA4|A0A0G2JQA4_HUMAN;tr|A0A0G2JQT9|A0A0G2JQT9_HUMAN;tr|H0YEG0|H0YEG0_HUMAN;tr|A0A0G2JRS3|A0A0G2JRS3_HUMAN;tr|A0A0G2JS17|A0A0G2JS17_HUMAN;tr|H0YDE9|H0YDE9_HUMAN;tr|E9PQP4|E9PQP4_HUMAN;tr|E9PNC4|E9PNC4_HUMAN;tr|M0R2D9|M0R2D9_HUMAN;tr|E9PPY8|E9PPY8_HUMAN;tr|E9PPZ3|E9PPZ3_HUMAN;tr|E9PS…	7	Lamp1-Apex/ NES Apex	4	4	4	0	24.2135	0.148142	4	4	7	0	24.5001	0.332795	-0.286601	-1.21976	0.166661
O94979	SC31A	sp|O94979|SC31A_HUMAN;tr|D6REX3|D6REX3_HUMAN;tr|D6RHZ5|D6RHZ5_HUMAN;tr|H7BXG7|H7BXG7_HUMAN;tr|H0YAB3|H0YAB3_HUMAN;tr|H0Y8V7|H0Y8V7_HUMAN;tr|H0Y9K1|H0Y9K1_HUMAN;tr|H0Y9T9|H0Y9T9_HUMAN;tr|H0Y8W8|H0Y8W8_HUMAN;tr|D6RE64|D6RE64_HUMAN;tr|D6RCQ9|D6RCQ9_HUMAN;tr|H0YAF5|H0YAF5_HUMAN;tr|D6RBT0|D6RBT0_HUMAN;tr|D6RHE8|D6RHE8_HUMAN;tr|H0Y9V3|H0Y9V3_HUMAN	33	Lamp1-Apex/ NES Apex	4	4	31	0	24.6598	0.241068	4	4	30	0	24.5521	0.229753	0.107682	1.0775	0.541755
O94992	HEXI1	sp|O94992|HEXI1_HUMAN	3	Lamp1-Apex/ NES Apex	4	1	1	3	22.0223	NA	4	4	3	0	24.1785	0.495461	-2.15623	-4.4575	0.0300706
O95057	DIRA1	sp|O95057|DIRA1_HUMAN;tr|K7EN06|K7EN06_HUMAN	1	Lamp1-Apex/ NES Apex	4	1	1	3	23.3015	NA	4	4	1	0	23.1718	0.65658	0.129656	1.09403	0.871054
O95104	SFR15	sp|O95104|SFR15_HUMAN;sp|Q9UPN6|SCAF8_HUMAN;tr|A0A0A0MT33|A0A0A0MT33_HUMAN	5	Lamp1-Apex/ NES Apex	4	4	4	0	23.8905	0.195042	4	4	4	0	24.1657	0.203266	-0.275204	-1.21017	0.0985328
O95140	MFN2	sp|O95140|MFN2_HUMAN;tr|Q5JXC5|Q5JXC5_HUMAN	7	Lamp1-Apex/ NES Apex	4	4	7	0	24.2576	0.344513	4	4	7	0	24.1476	0.221455	0.109996	1.07923	0.610485
O95155	UBE4B	sp|O95155|UBE4B_HUMAN;tr|K7EP75|K7EP75_HUMAN;tr|K7ERA7|K7ERA7_HUMAN	5	Lamp1-Apex/ NES Apex	4	4	3	0	22.6666	0.587206	4	4	4	0	22.734	0.827527	-0.0674285	-1.04785	0.898615
O95159	ZFPL1	sp|O95159|ZFPL1_HUMAN;tr|E9PQ47|E9PQ47_HUMAN;tr|E9PNY1|E9PNY1_HUMAN;tr|E9PQA5|E9PQA5_HUMAN;tr|E9PMQ3|E9PMQ3_HUMAN;tr|E9PJX1|E9PJX1_HUMAN;tr|E9PJ47|E9PJ47_HUMAN;tr|H0YCU8|H0YCU8_HUMAN	7	Lamp1-Apex/ NES Apex	4	4	7	0	24.3399	0.406124	4	4	5	0	23.0894	0.472063	1.25047	2.37919	0.00698928
O95163	ELP1	sp|O95163|ELP1_HUMAN;tr|F5H2T0|F5H2T0_HUMAN;tr|H0YDF3|H0YDF3_HUMAN	21	Lamp1-Apex/ NES Apex	4	4	18	0	23.4012	0.118948	4	4	20	0	23.6259	0.279792	-0.224686	-1.16852	0.189866
O95182	NDUA7	sp|O95182|NDUA7_HUMAN	1	Lamp1-Apex/ NES Apex	4	0	0	4	NA	NA	4	2	1	2	23.776	0.620371	-23.776	-1.43647e+07	< 1e-16
O95197	RTN3	sp|O95197|RTN3_HUMAN;tr|F5H891|F5H891_HUMAN;tr|F5GWG7|F5GWG7_HUMAN;tr|F5H617|F5H617_HUMAN	1	Lamp1-Apex/ NES Apex	4	4	1	0	27.6059	0.390929	4	2	1	2	25.0093	2.84399	2.59659	6.04856	0.109545
O95201	ZN205	sp|O95201|ZN205_HUMAN	3	Lamp1-Apex/ NES Apex	4	3	2	1	21.2833	0.0425455	4	4	2	0	21.8979	0.379945	-0.614583	-1.53112	0.0977346
O95202	LETM1	sp|O95202|LETM1_HUMAN	2	Lamp1-Apex/ NES Apex	4	4	2	0	23.1964	0.40377	4	4	2	0	23.1908	0.392743	0.00567742	1.00394	0.98457
O95210	STBD1	sp|O95210|STBD1_HUMAN	4	Lamp1-Apex/ NES Apex	4	4	2	0	21.5328	0.0668286	4	4	4	0	23.6223	0.336015	-2.08947	-4.25591	1.8472e-05
O95218	ZRAB2	sp|O95218|ZRAB2_HUMAN	3	Lamp1-Apex/ NES Apex	4	4	3	0	23.4077	0.356307	4	4	2	0	23.5695	0.0603244	-0.16179	-1.11867	0.405057
O95219	SNX4	sp|O95219|SNX4_HUMAN;tr|F8W9T3|F8W9T3_HUMAN	12	Lamp1-Apex/ NES Apex	4	4	11	0	23.7302	0.478987	4	4	10	0	23.5035	0.325038	0.226644	1.17011	0.463363
O95232	LC7L3	sp|O95232|LC7L3_HUMAN;tr|J3KPP4|J3KPP4_HUMAN;tr|D6RDI2|D6RDI2_HUMAN;tr|D6RHH0|D6RHH0_HUMAN;tr|U3KQT3|U3KQT3_HUMAN;tr|C9JL41|C9JL41_HUMAN;tr|H7C5U7|H7C5U7_HUMAN;tr|E7EN55|E7EN55_HUMAN;tr|H0YA81|H0YA81_HUMAN	12	Lamp1-Apex/ NES Apex	4	4	12	0	24.7471	0.166651	4	4	12	0	24.3172	0.419382	0.429881	1.34712	0.105412
O95248	MTMR5	sp|O95248|MTMR5_HUMAN;tr|G5E933|G5E933_HUMAN;tr|H0Y5W8|H0Y5W8_HUMAN;sp|Q86WG5|MTMRD_HUMAN	21	Lamp1-Apex/ NES Apex	4	4	17	0	23.1848	0.179252	4	4	15	0	22.9649	0.19758	0.219977	1.16471	0.150212
O95251	KAT7	sp|O95251|KAT7_HUMAN;tr|E7EUP3|E7EUP3_HUMAN;tr|H3BMX5|H3BMX5_HUMAN;sp|Q9H7Z6|KAT8_HUMAN	3	Lamp1-Apex/ NES Apex	4	2	2	2	22.6076	0.342724	4	4	3	0	22.6989	0.632725	-0.0913142	-1.06534	0.863219
O95292	VAPB	sp|O95292|VAPB_HUMAN;tr|E5RK64|E5RK64_HUMAN	7	Lamp1-Apex/ NES Apex	4	4	7	0	23.9251	0.297178	4	4	7	0	23.8299	0.257916	0.0952571	1.06826	0.645434
O95295	SNAPN	sp|O95295|SNAPN_HUMAN	4	Lamp1-Apex/ NES Apex	4	4	4	0	24.1485	0.222343	4	4	4	0	22.7223	0.5368	1.4262	2.68738	0.00268569
O95336	6PGL	sp|O95336|6PGL_HUMAN;tr|M0R261|M0R261_HUMAN;tr|M0R1L2|M0R1L2_HUMAN;tr|M0R0U3|M0R0U3_HUMAN	14	Lamp1-Apex/ NES Apex	4	4	13	0	24.4193	0.102361	4	4	13	0	24.0185	0.385467	0.400787	1.32023	0.0911761
O95340	PAPS2	sp|O95340|PAPS2_HUMAN	1	Lamp1-Apex/ NES Apex	4	4	1	0	25.2054	1.86115	4	3	1	1	25.5732	0.405682	-0.367842	-1.29042	0.755555
O95347	SMC2	sp|O95347|SMC2_HUMAN;tr|A0A0C4DGE5|A0A0C4DGE5_HUMAN	2	Lamp1-Apex/ NES Apex	4	0	0	4	NA	NA	4	2	1	2	23.9699	0.0589812	-23.9699	-1.64312e+07	< 1e-16
O95352	ATG7	sp|O95352|ATG7_HUMAN;tr|C9J415|C9J415_HUMAN;tr|C9JFF4|C9JFF4_HUMAN;tr|H7C059|H7C059_HUMAN;tr|C9JE55|C9JE55_HUMAN;tr|C9JNU2|C9JNU2_HUMAN;tr|C9JKA3|C9JKA3_HUMAN;tr|H7C2R3|H7C2R3_HUMAN;tr|H7BZ92|H7BZ92_HUMAN;tr|H7C2J8|H7C2J8_HUMAN;tr|C9JGL2|C9JGL2_HUMAN;tr|F8WDY9|F8WDY9_HUMAN	9	Lamp1-Apex/ NES Apex	4	4	6	0	22.9957	0.203139	4	4	9	0	23.1861	0.35735	-0.190418	-1.14109	0.389937
O95372	LYPA2	sp|O95372|LYPA2_HUMAN;tr|Q5QPQ1|Q5QPQ1_HUMAN;tr|Q5QPQ0|Q5QPQ0_HUMAN;tr|Q5QPQ3|Q5QPQ3_HUMAN;tr|Q5QPQ2|Q5QPQ2_HUMAN;tr|Q5QPN9|Q5QPN9_HUMAN;tr|Q5QPN5|Q5QPN5_HUMAN	3	Lamp1-Apex/ NES Apex	4	4	2	0	24.8931	0.334436	4	4	3	0	25.3427	0.483362	-0.449621	-1.36568	0.176916
O95373	IPO7	sp|O95373|IPO7_HUMAN;tr|E9PLB2|E9PLB2_HUMAN;tr|E9PLJ0|E9PLJ0_HUMAN	19	Lamp1-Apex/ NES Apex	4	4	16	0	24.1992	0.0778297	4	4	17	0	24.8882	0.113504	-0.688977	-1.61214	5.75126e-05
O95394	AGM1	sp|O95394|AGM1_HUMAN;tr|J3KN95|J3KN95_HUMAN;tr|A0A087WT27|A0A087WT27_HUMAN;tr|H0Y8I3|H0Y8I3_HUMAN;tr|D6RCQ8|D6RCQ8_HUMAN;tr|D6RCD1|D6RCD1_HUMAN;tr|D6RF77|D6RF77_HUMAN;tr|D6RIS6|D6RIS6_HUMAN;tr|H0Y987|H0Y987_HUMAN;tr|D6RC77|D6RC77_HUMAN	5	Lamp1-Apex/ NES Apex	4	3	1	1	22.8631	0.229243	4	4	5	0	23.1876	0.538963	-0.324431	-1.25217	0.380608
O95396	MOCS3	sp|O95396|MOCS3_HUMAN	5	Lamp1-Apex/ NES Apex	4	4	5	0	22.4892	0.500084	4	4	4	0	22.4102	0.405241	0.0789755	1.05627	0.81433
O95405	ZFYV9	sp|O95405|ZFYV9_HUMAN	4	Lamp1-Apex/ NES Apex	4	4	3	0	23.7058	0.310543	4	0	0	4	NA	NA	23.7058	1.36818e+07	< 1e-16
O95409	ZIC2	sp|O95409|ZIC2_HUMAN;sp|Q15915|ZIC1_HUMAN;tr|H7C5D8|H7C5D8_HUMAN;sp|O60481|ZIC3_HUMAN;sp|Q96T25|ZIC5_HUMAN;tr|C9JD04|C9JD04_HUMAN;sp|Q8N9L1|ZIC4_HUMAN	7	Lamp1-Apex/ NES Apex	4	4	7	0	24.3755	0.189052	4	4	6	0	23.7232	0.221932	0.652245	1.57161	0.00421709
O95425	SVIL	sp|O95425|SVIL_HUMAN;tr|A0A0J9YWY6|A0A0J9YWY6_HUMAN	15	Lamp1-Apex/ NES Apex	4	4	11	0	22.8415	0.177265	4	4	13	0	23.8586	0.254711	-1.01711	-2.02386	0.000603319
O95433	AHSA1	sp|O95433|AHSA1_HUMAN;tr|G3V438|G3V438_HUMAN;tr|H0YJG7|H0YJG7_HUMAN;tr|H0YJU2|H0YJU2_HUMAN;tr|H0YJ63|H0YJ63_HUMAN;tr|G3V3W9|G3V3W9_HUMAN	10	Lamp1-Apex/ NES Apex	4	4	9	0	24.7187	0.317272	4	4	9	0	24.9504	0.23325	-0.231755	-1.17426	0.283744
O95453	PARN	sp|O95453|PARN_HUMAN;tr|H3BRK1|H3BRK1_HUMAN	3	Lamp1-Apex/ NES Apex	4	1	1	3	22.6064	NA	4	1	2	3	22.5459	NA	0.0604545	1.04279	1
O95456	PSMG1	sp|O95456|PSMG1_HUMAN	3	Lamp1-Apex/ NES Apex	4	4	3	0	22.8897	0.252098	4	4	3	0	23.4267	0.343586	-0.537017	-1.45097	0.0452679
O95466	FMNL1	sp|O95466|FMNL1_HUMAN;tr|K7ERL1|K7ERL1_HUMAN;tr|K7EJE6|K7EJE6_HUMAN;tr|K7EK60|K7EK60_HUMAN	1	Lamp1-Apex/ NES Apex	4	0	0	4	NA	NA	4	2	1	2	24.4881	0.362387	-24.4881	-2.35315e+07	< 1e-16
O95470	SGPL1	sp|O95470|SGPL1_HUMAN;tr|H0Y3V8|H0Y3V8_HUMAN;tr|H7BXL7|H7BXL7_HUMAN	9	Lamp1-Apex/ NES Apex	4	4	8	0	23.8238	0.068599	4	4	9	0	24.0521	0.263177	-0.228268	-1.17143	0.144231
O95478	NSA2	sp|O95478|NSA2_HUMAN;tr|A0A0A0MQZ6|A0A0A0MQZ6_HUMAN;tr|H0YAI9|H0YAI9_HUMAN	8	Lamp1-Apex/ NES Apex	4	4	7	0	24.4175	0.132856	4	4	7	0	23.8605	0.32008	0.557049	1.47126	0.0182572
O95486	SC24A	sp|O95486|SC24A_HUMAN;tr|H0Y9J6|H0Y9J6_HUMAN	15	Lamp1-Apex/ NES Apex	4	4	15	0	24.8078	0.133789	4	4	15	0	24.7437	0.225264	0.06405	1.0454	0.642246
O95487	SC24B	sp|O95487|SC24B_HUMAN	21	Lamp1-Apex/ NES Apex	4	4	21	0	24.3897	0.219517	4	4	20	0	23.718	0.0653107	0.671671	1.59292	0.00108607
O95571	ETHE1	sp|O95571|ETHE1_HUMAN;tr|M0QXB5|M0QXB5_HUMAN;tr|M0QY80|M0QY80_HUMAN	4	Lamp1-Apex/ NES Apex	4	4	3	0	22.6939	0.3018	4	2	4	2	22.9994	0.458219	-0.305488	-1.23584	0.367551
O95573	ACSL3	sp|O95573|ACSL3_HUMAN;tr|F5GWH2|F5GWH2_HUMAN;tr|F5H062|F5H062_HUMAN;tr|C9JC11|C9JC11_HUMAN	20	Lamp1-Apex/ NES Apex	4	4	19	0	24.9273	0.157307	4	4	19	0	24.8735	0.100923	0.053825	1.03801	0.585568
O95602	RPA1	sp|O95602|RPA1_HUMAN;tr|B9ZVN9|B9ZVN9_HUMAN	9	Lamp1-Apex/ NES Apex	4	4	8	0	22.7006	0.402	4	4	8	0	22.6443	0.515217	0.0563587	1.03984	0.868728
O95613	PCNT	sp|O95613|PCNT_HUMAN	5	Lamp1-Apex/ NES Apex	4	4	4	0	23.03	0.295491	4	2	2	2	22.2926	0.0788972	0.737471	1.66725	0.0302491
O95625	ZBT11	sp|O95625|ZBT11_HUMAN	1	Lamp1-Apex/ NES Apex	4	0	0	4	NA	NA	4	3	1	1	22.2711	0.322232	-22.2711	-5.06143e+06	< 1e-16
O95630	STABP	sp|O95630|STABP_HUMAN;tr|C9JK83|C9JK83_HUMAN	2	Lamp1-Apex/ NES Apex	4	2	1	2	23.1001	0.544215	4	1	1	3	23.1893	NA	-0.0891611	-1.06375	0.915342
O95639	CPSF4	sp|O95639|CPSF4_HUMAN;tr|B7Z7B0|B7Z7B0_HUMAN;tr|C9JEV9|C9JEV9_HUMAN;tr|C9K0K2|C9K0K2_HUMAN;tr|H7C419|H7C419_HUMAN;tr|H7C016|H7C016_HUMAN	4	Lamp1-Apex/ NES Apex	4	3	3	1	22.4835	0.37783	4	4	3	0	22.1231	0.206826	0.360416	1.2838	0.161875
O95671	ASML	sp|O95671|ASML_HUMAN	22	Lamp1-Apex/ NES Apex	4	4	21	0	24.7546	0.197328	4	4	20	0	24.5492	0.235245	0.205366	1.15298	0.229471
O95674	CDS2	sp|O95674|CDS2_HUMAN	7	Lamp1-Apex/ NES Apex	4	4	7	0	24.6323	0.36426	4	4	7	0	24.2181	0.319868	0.41416	1.33252	0.13837
O95696	BRD1	sp|O95696|BRD1_HUMAN;tr|J3KQ61|J3KQ61_HUMAN	4	Lamp1-Apex/ NES Apex	4	3	3	1	22.7362	0.556883	4	4	4	0	22.5371	0.319773	0.19916	1.14803	0.571214
O95714	HERC2	sp|O95714|HERC2_HUMAN;tr|A0A0J9YVP0|A0A0J9YVP0_HUMAN;tr|A0A0J9YXQ8|A0A0J9YXQ8_HUMAN;sp|Q9BVR0|HRC23_HUMAN;tr|H3BUQ1|H3BUQ1_HUMAN;tr|A0A0G2JPS8|A0A0G2JPS8_HUMAN	14	Lamp1-Apex/ NES Apex	4	4	13	0	22.8377	0.303067	4	4	13	0	22.7224	0.601138	0.115285	1.08319	0.74366
O95716	RAB3D	sp|O95716|RAB3D_HUMAN	2	Lamp1-Apex/ NES Apex	4	4	2	0	24.6911	0.271512	4	4	2	0	24.0682	0.28135	0.622967	1.54004	0.0189179
O95721	SNP29	sp|O95721|SNP29_HUMAN;tr|C9JAF7|C9JAF7_HUMAN	7	Lamp1-Apex/ NES Apex	4	4	5	0	24.7947	0.116417	4	4	7	0	24.1856	0.181075	0.609079	1.52529	0.00130847
O95741	CPNE6	sp|O95741|CPNE6_HUMAN	1	Lamp1-Apex/ NES Apex	4	4	1	0	24.2939	0.380613	4	4	1	0	23.4646	0.31918	0.82923	1.77674	0.015636
O95747	OXSR1	sp|O95747|OXSR1_HUMAN;tr|C9JIG9|C9JIG9_HUMAN	10	Lamp1-Apex/ NES Apex	4	4	9	0	23.8238	0.211199	4	4	10	0	24.6413	0.359268	-0.817504	-1.76235	0.00777278
O95757	HS74L	sp|O95757|HS74L_HUMAN;tr|E9PDE8|E9PDE8_HUMAN;tr|D6RJ96|D6RJ96_HUMAN	9	Lamp1-Apex/ NES Apex	4	3	2	1	22.5735	0.358238	4	4	9	0	23.8898	0.124412	-1.3163	-2.49027	0.000916872
O95758	PTBP3	sp|O95758|PTBP3_HUMAN;tr|X6R242|X6R242_HUMAN	3	Lamp1-Apex/ NES Apex	4	4	3	0	23.7426	0.652099	4	3	2	1	23.152	0.113686	0.590522	1.50579	0.190101
O95782	AP2A1	sp|O95782|AP2A1_HUMAN	13	Lamp1-Apex/ NES Apex	4	4	13	0	24.0486	0.0276577	4	4	13	0	24.0126	0.294158	0.0359668	1.02524	0.815754
O95793	STAU1	sp|O95793|STAU1_HUMAN;tr|Q5JW30|Q5JW30_HUMAN;tr|A0A087X1A5|A0A087X1A5_HUMAN;tr|Q5JW28|Q5JW28_HUMAN;tr|F6UDC6|F6UDC6_HUMAN	20	Lamp1-Apex/ NES Apex	4	4	19	0	24.496	0.150774	4	4	19	0	24.5324	0.391797	-0.0363305	-1.0255	0.868278
O95816	BAG2	sp|O95816|BAG2_HUMAN	1	Lamp1-Apex/ NES Apex	4	0	0	4	NA	NA	4	2	1	2	23.5008	0.722627	-23.5008	-1.18696e+07	< 1e-16
O95817	BAG3	sp|O95817|BAG3_HUMAN;tr|C9JFK9|C9JFK9_HUMAN	20	Lamp1-Apex/ NES Apex	4	4	20	0	24.2962	0.355272	4	4	18	0	23.5096	0.260883	0.786621	1.72503	0.0117941
O95831	AIFM1	sp|O95831|AIFM1_HUMAN;tr|E9PMA0|E9PMA0_HUMAN	9	Lamp1-Apex/ NES Apex	4	4	9	0	23.0006	0.401421	4	4	9	0	23.7225	0.382061	-0.721893	-1.64934	0.0403746
O95834	EMAL2	sp|O95834|EMAL2_HUMAN;tr|K7EIK7|K7EIK7_HUMAN;tr|A0A0C4DGQ7|A0A0C4DGQ7_HUMAN;tr|K7EKG3|K7EKG3_HUMAN;tr|K7EII6|K7EII6_HUMAN;tr|K7ERY9|K7ERY9_HUMAN;tr|K7EKU5|K7EKU5_HUMAN;tr|K7ERR2|K7ERR2_HUMAN;tr|K7EIM1|K7EIM1_HUMAN;tr|K7ELI8|K7ELI8_HUMAN;tr|K7EQR0|K7EQR0_HUMAN;tr|K7EIZ0|K7EIZ0_HUMAN;tr|K7ELB2|K7ELB2_HUMAN;tr|K7ERR9|K7ERR9_HUMAN	2	Lamp1-Apex/ NES Apex	4	4	2	0	24.8097	0.194365	4	0	0	4	NA	NA	24.8097	2.94083e+07	< 1e-16
O95864	FADS2	sp|O95864|FADS2_HUMAN;tr|E5RGD8|E5RGD8_HUMAN;tr|E5RGZ5|E5RGZ5_HUMAN	9	Lamp1-Apex/ NES Apex	4	4	7	0	23.7381	0.215624	4	4	8	0	23.8894	0.203157	-0.151332	-1.11059	0.346365
O95865	DDAH2	sp|O95865|DDAH2_HUMAN;tr|A0A140T971|A0A140T971_HUMAN;tr|Q5SSV3|Q5SSV3_HUMAN;tr|Q5SRR8|Q5SRR8_HUMAN;tr|H0Y7N1|H0Y7N1_HUMAN;tr|B4DYP1|B4DYP1_HUMAN;sp|O94760|DDAH1_HUMAN	8	Lamp1-Apex/ NES Apex	4	3	3	1	22.6076	0.0690899	4	4	8	0	23.6633	1.00554	-1.05573	-2.07877	0.136616
O95870	ABHGA	sp|O95870|ABHGA_HUMAN;tr|A0A0G2JJD3|A0A0G2JJD3_HUMAN;tr|A0A0G2JI89|A0A0G2JI89_HUMAN;tr|F2Z3H2|F2Z3H2_HUMAN	4	Lamp1-Apex/ NES Apex	4	4	3	0	23.1101	0.425023	4	4	3	0	23.1109	0.627944	-0.000773047	-1.00054	0.998439
O95948	ONEC2	sp|O95948|ONEC2_HUMAN;sp|O60422|ONEC3_HUMAN;sp|Q9UBC0|HNF6_HUMAN	3	Lamp1-Apex/ NES Apex	4	0	0	4	NA	NA	4	4	2	0	23.4624	0.138749	-23.4624	-1.15578e+07	< 1e-16
O95983	MBD3	sp|O95983|MBD3_HUMAN;tr|K7EIE8|K7EIE8_HUMAN;tr|A0A0A0MTS6|A0A0A0MTS6_HUMAN;tr|A0A087X1H1|A0A087X1H1_HUMAN;tr|A0A087WT34|A0A087WT34_HUMAN	4	Lamp1-Apex/ NES Apex	4	2	1	2	21.9092	0.537376	4	4	4	0	23.0804	0.190309	-1.17119	-2.25197	0.012742
O95989	NUDT3	sp|O95989|NUDT3_HUMAN	1	Lamp1-Apex/ NES Apex	4	4	1	0	24.6491	0.448137	4	4	1	0	25.223	0.227162	-0.573886	-1.48853	0.0624156
O96001	PPR17	sp|O96001|PPR17_HUMAN	2	Lamp1-Apex/ NES Apex	4	3	2	1	23.754	0.270295	4	4	2	0	25.6418	0.0760105	-1.88779	-3.70068	3.75658e-05
O96007	MOC2B	sp|O96007|MOC2B_HUMAN	1	Lamp1-Apex/ NES Apex	4	0	0	4	NA	NA	4	2	1	2	22.7186	0.672932	-22.7186	-6.90214e+06	< 1e-16
O96008	TOM40	sp|O96008|TOM40_HUMAN;tr|K7EKG4|K7EKG4_HUMAN;tr|K7EJ57|K7EJ57_HUMAN	5	Lamp1-Apex/ NES Apex	4	4	5	0	23.4476	0.246648	4	4	5	0	24.2593	0.232033	-0.811677	-1.75525	0.00301986
O96013	PAK4	sp|O96013|PAK4_HUMAN;tr|M0R3G6|M0R3G6_HUMAN;tr|M0R2X4|M0R2X4_HUMAN;tr|M0R1R1|M0R1R1_HUMAN;tr|M0R0L9|M0R0L9_HUMAN	6	Lamp1-Apex/ NES Apex	4	4	5	0	22.3761	0.335553	4	4	6	0	23.2972	0.176556	-0.921076	-1.89353	0.00282739
O96019	ACL6A	sp|O96019|ACL6A_HUMAN;tr|H7C5S0|H7C5S0_HUMAN;tr|C9JQT2|C9JQT2_HUMAN	7	Lamp1-Apex/ NES Apex	4	4	5	0	23.539	0.178612	4	4	6	0	24.3432	0.323822	-0.804169	-1.74614	0.0048276
O96028	NSD2	sp|O96028|NSD2_HUMAN;tr|D6R9V2|D6R9V2_HUMAN;tr|H0Y9L4|H0Y9L4_HUMAN;tr|D6RIS1|D6RIS1_HUMAN;tr|H0Y9U6|H0Y9U6_HUMAN	6	Lamp1-Apex/ NES Apex	4	4	5	0	23.5188	0.255658	4	4	5	0	23.7642	0.400493	-0.245346	-1.18538	0.341547
P00338	LDHA	sp|P00338|LDHA_HUMAN;tr|F5GXY2|F5GXY2_HUMAN;tr|F5GYU2|F5GYU2_HUMAN;tr|F5GXH2|F5GXH2_HUMAN;tr|F5H5J4|F5H5J4_HUMAN;tr|F5H6W8|F5H6W8_HUMAN;tr|F5GZQ4|F5GZQ4_HUMAN;tr|F5H8H6|F5H8H6_HUMAN;tr|F5GXC7|F5GXC7_HUMAN;tr|F5GWW2|F5GWW2_HUMAN;tr|F5GXU1|F5GXU1_HUMAN	17	Lamp1-Apex/ NES Apex	4	4	15	0	24.4811	0.254825	4	4	17	0	26.4839	0.317642	-2.00276	-4.00765	6.36383e-05
P00367	DHE3	sp|P00367|DHE3_HUMAN;sp|P49448|DHE4_HUMAN	5	Lamp1-Apex/ NES Apex	4	4	4	0	23.6727	0.346804	4	4	5	0	23.401	0.750022	0.271705	1.20723	0.535179
P00387	NB5R3	sp|P00387|NB5R3_HUMAN;tr|B1AHF3|B1AHF3_HUMAN	15	Lamp1-Apex/ NES Apex	4	4	14	0	25.0619	0.134909	4	4	14	0	25.6887	0.164593	-0.626743	-1.54408	0.00106268
P00390	GSHR	sp|P00390|GSHR_HUMAN;tr|E5RI06|E5RI06_HUMAN;tr|H0YC68|H0YC68_HUMAN	12	Lamp1-Apex/ NES Apex	4	4	10	0	24.5646	0.0692167	4	4	12	0	25.3195	0.117002	-0.754833	-1.68744	3.17659e-05
P00403	COX2	sp|P00403|COX2_HUMAN	3	Lamp1-Apex/ NES Apex	4	4	3	0	26.3062	0.163381	4	4	3	0	26.7378	0.57445	-0.431563	-1.34869	0.198527
P00414	COX3	sp|P00414|COX3_HUMAN	2	Lamp1-Apex/ NES Apex	4	1	1	3	23.2218	NA	4	2	2	2	24.5382	NA	-1.31647	-2.49056	1
P00441	SODC	sp|P00441|SODC_HUMAN;tr|H7BYH4|H7BYH4_HUMAN	2	Lamp1-Apex/ NES Apex	4	2	1	2	23.8331	0.397813	4	3	2	1	24.6102	0.401801	-0.777099	-1.71368	0.191391
P00492	HPRT	sp|P00492|HPRT_HUMAN;sp|Q9NRG1|PRDC1_HUMAN	5	Lamp1-Apex/ NES Apex	4	4	4	0	23.2507	0.322464	4	4	5	0	23.4439	0.191678	-0.193167	-1.14327	0.342788
P00505	AATM	sp|P00505|AATM_HUMAN	1	Lamp1-Apex/ NES Apex	4	1	1	3	23.6618	NA	4	1	1	3	24.8226	NA	-1.16073	-2.23571	1
P00533	EGFR	sp|P00533|EGFR_HUMAN;tr|E9PFD7|E9PFD7_HUMAN;tr|Q504U8|Q504U8_HUMAN;tr|C9JYS6|C9JYS6_HUMAN	2	Lamp1-Apex/ NES Apex	4	4	2	0	23.8952	0.843814	4	3	2	1	23.6685	0.377491	0.226704	1.17016	0.68744
P00558	PGK1	sp|P00558|PGK1_HUMAN;sp|P07205|PGK2_HUMAN	20	Lamp1-Apex/ NES Apex	4	4	13	0	24.7801	0.10069	4	4	14	0	24.9222	0.312819	-0.142012	-1.10344	0.420638
P00568	KAD1	sp|P00568|KAD1_HUMAN;tr|Q5T9B7|Q5T9B7_HUMAN;tr|H0Y4J6|H0Y4J6_HUMAN;tr|H0YID2|H0YID2_HUMAN	11	Lamp1-Apex/ NES Apex	4	4	10	0	24.9139	0.177589	4	4	10	0	24.4178	0.168232	0.496081	1.41038	0.00668146
P00966	ASSY	sp|P00966|ASSY_HUMAN;tr|Q5T6L6|Q5T6L6_HUMAN;tr|Q5T6L5|Q5T6L5_HUMAN	25	Lamp1-Apex/ NES Apex	4	4	24	0	26.9877	0.106885	4	4	22	0	25.3527	0.124095	1.63501	3.1059	1.02455e-06
P01111	RASN	sp|P01111|RASN_HUMAN	2	Lamp1-Apex/ NES Apex	4	4	2	0	23.8492	0.173001	4	3	2	1	24.0336	0.448755	-0.184425	-1.13636	0.476441
P01116	RASK	sp|P01116|RASK_HUMAN;tr|G3V4K2|G3V4K2_HUMAN;tr|G3V5T7|G3V5T7_HUMAN	2	Lamp1-Apex/ NES Apex	4	4	2	0	24.2291	0.46766	4	4	2	0	23.9498	0.319644	0.279211	1.21353	0.362297
P01130	LDLR	sp|P01130|LDLR_HUMAN;tr|J3KMZ9|J3KMZ9_HUMAN;tr|H0YM92|H0YM92_HUMAN;tr|H0YMD1|H0YMD1_HUMAN;tr|H0YMQ3|H0YMQ3_HUMAN	2	Lamp1-Apex/ NES Apex	4	1	1	3	22.8792	NA	4	1	1	3	23.5464	NA	-0.667127	-1.58791	1
P02545	LMNA	sp|P02545|LMNA_HUMAN;tr|Q5TCI8|Q5TCI8_HUMAN;tr|Q3BDU5|Q3BDU5_HUMAN;tr|A0A0C4DGC5|A0A0C4DGC5_HUMAN;tr|H0YAB0|H0YAB0_HUMAN	8	Lamp1-Apex/ NES Apex	4	4	8	0	24.2076	0.224389	4	1	1	3	22.9147	NA	1.29291	2.45021	0.0141643
P02792	FRIL	sp|P02792|FRIL_HUMAN	1	Lamp1-Apex/ NES Apex	4	3	1	1	24.0179	0.209387	4	0	0	4	NA	NA	24.0179	1.69866e+07	< 1e-16
P02794	FRIH	sp|P02794|FRIH_HUMAN;tr|G3V192|G3V192_HUMAN;tr|G3V1D1|G3V1D1_HUMAN;tr|E9PRK8|E9PRK8_HUMAN;tr|E9PKY7|E9PKY7_HUMAN;tr|E9PPQ4|E9PPQ4_HUMAN;tr|E9PQR3|E9PQR3_HUMAN;tr|E9PKM5|E9PKM5_HUMAN;tr|E9PK45|E9PK45_HUMAN	7	Lamp1-Apex/ NES Apex	4	4	7	0	24.5601	0.291886	4	4	3	0	22.6574	0.20649	1.9027	3.73912	4.05491e-05
P03905	NU4M	sp|P03905|NU4M_HUMAN	2	Lamp1-Apex/ NES Apex	4	1	1	3	22.7334	NA	4	3	2	1	23.057	0.654568	-0.323611	-1.25146	0.710239
P03928	ATP8	sp|P03928|ATP8_HUMAN	2	Lamp1-Apex/ NES Apex	4	4	2	0	24.9492	0.30298	4	4	2	0	24.9993	0.453227	-0.0501268	-1.03536	0.860154
P04040	CATA	sp|P04040|CATA_HUMAN	1	Lamp1-Apex/ NES Apex	4	1	1	3	23.4462	NA	4	2	1	2	24.0141	0.825277	-0.567905	-1.48237	0.674111
P04075	ALDOA	sp|P04075|ALDOA_HUMAN;tr|J3KPS3|J3KPS3_HUMAN;tr|H3BQN4|H3BQN4_HUMAN;tr|H3BPS8|H3BPS8_HUMAN;tr|H3BUH7|H3BUH7_HUMAN;tr|H3BR04|H3BR04_HUMAN;tr|H3BMQ8|H3BMQ8_HUMAN;tr|H3BU78|H3BU78_HUMAN;tr|H3BR68|H3BR68_HUMAN;tr|A0A087WXX2|A0A087WXX2_HUMAN;sp|P05062|ALDOB_HUMAN	27	Lamp1-Apex/ NES Apex	4	4	22	0	25.2596	0.241236	4	4	27	0	26.2866	0.151611	-1.027	-2.03779	0.000360842
P04080	CYTB	sp|P04080|CYTB_HUMAN	4	Lamp1-Apex/ NES Apex	4	4	4	0	26.3028	0.533286	4	4	4	0	26.7208	0.201919	-0.418014	-1.33609	0.192974
P04181	OAT	sp|P04181|OAT_HUMAN	13	Lamp1-Apex/ NES Apex	4	4	8	0	23.4126	0.283274	4	4	12	0	23.5683	0.0866401	-0.155672	-1.11394	0.333722
P04406	G3P	sp|P04406|G3P_HUMAN;tr|E7EUT5|E7EUT5_HUMAN;sp|O14556|G3PT_HUMAN	14	Lamp1-Apex/ NES Apex	4	4	10	0	26.825	0.201649	4	4	13	0	26.8634	0.132647	-0.038398	-1.02697	0.761137
P04632	CPNS1	sp|P04632|CPNS1_HUMAN;tr|A0A0C4DGQ5|A0A0C4DGQ5_HUMAN;tr|U3KQE2|U3KQE2_HUMAN;tr|A0A075B7C0|A0A075B7C0_HUMAN;tr|K7ELJ7|K7ELJ7_HUMAN;tr|K7EIV0|K7EIV0_HUMAN;tr|K7EKD8|K7EKD8_HUMAN;tr|U3KPR7|U3KPR7_HUMAN;tr|K7EM73|K7EM73_HUMAN;sp|Q96L46|CPNS2_HUMAN;tr|K7EMQ1|K7EMQ1_HUMAN	6	Lamp1-Apex/ NES Apex	4	4	6	0	24.1186	0.107693	4	4	6	0	24.3256	0.199275	-0.206965	-1.15426	0.11741
P04792	HSPB1	sp|P04792|HSPB1_HUMAN;tr|F8WE04|F8WE04_HUMAN;tr|C9J3N8|C9J3N8_HUMAN	13	Lamp1-Apex/ NES Apex	4	4	12	0	24.3118	0.26016	4	4	13	0	25.0605	0.240757	-0.748724	-1.68031	0.00553367
P04843	RPN1	sp|P04843|RPN1_HUMAN;tr|B7Z4L4|B7Z4L4_HUMAN;tr|F8WF32|F8WF32_HUMAN	26	Lamp1-Apex/ NES Apex	4	4	23	0	24.8234	0.182339	4	4	25	0	25.3761	0.161124	-0.552694	-1.46682	0.00392164
P04844	RPN2	sp|P04844|RPN2_HUMAN;tr|Q5JYR7|Q5JYR7_HUMAN;tr|Q5JYR4|Q5JYR4_HUMAN;tr|F2Z3K5|F2Z3K5_HUMAN	7	Lamp1-Apex/ NES Apex	4	4	7	0	23.0708	0.33107	4	4	7	0	23.857	0.25698	-0.786191	-1.72451	0.00948971
P04899	GNAI2	sp|P04899|GNAI2_HUMAN	13	Lamp1-Apex/ NES Apex	4	4	11	0	25.8135	0.107527	4	4	12	0	25.9223	0.160989	-0.108808	-1.07834	0.303931
P05023	AT1A1	sp|P05023|AT1A1_HUMAN;sp|P20648|ATP4A_HUMAN;tr|Q5TC01|Q5TC01_HUMAN;tr|Q5TC02|Q5TC02_HUMAN;tr|Q5TC05|Q5TC05_HUMAN	20	Lamp1-Apex/ NES Apex	4	4	18	0	24.6053	0.195845	4	4	16	0	24.1701	0.0165846	0.435273	1.35217	0.00442683
P05026	AT1B1	sp|P05026|AT1B1_HUMAN;tr|V9GYR2|V9GYR2_HUMAN	12	Lamp1-Apex/ NES Apex	4	4	11	0	24.5016	0.328631	4	4	8	0	23.768	0.263221	0.733655	1.66285	0.0130646
P05060	SCG1	sp|P05060|SCG1_HUMAN	2	Lamp1-Apex/ NES Apex	4	3	2	1	22.8034	0.504829	4	0	0	4	NA	NA	22.8034	7.3198e+06	< 1e-16
P05091	ALDH2	sp|P05091|ALDH2_HUMAN;tr|S4R3S4|S4R3S4_HUMAN;tr|F8VP50|F8VP50_HUMAN;sp|P00352|AL1A1_HUMAN;tr|Q5SYQ7|Q5SYQ7_HUMAN;tr|Q5SYQ9|Q5SYQ9_HUMAN;tr|Q5SYQ8|Q5SYQ8_HUMAN	6	Lamp1-Apex/ NES Apex	4	4	6	0	23.475	0.168685	4	3	3	1	22.9274	0.243402	0.547577	1.46163	0.0163754
P05129	KPCG	sp|P05129|KPCG_HUMAN;tr|M0R0I9|M0R0I9_HUMAN;tr|H7BZ60|H7BZ60_HUMAN	5	Lamp1-Apex/ NES Apex	4	4	5	0	24.213	0.312239	4	4	3	0	23.062	0.252143	1.15096	2.22062	0.0012201
P05141	ADT2	sp|P05141|ADT2_HUMAN;sp|Q9H0C2|ADT4_HUMAN	6	Lamp1-Apex/ NES Apex	4	4	5	0	26.0326	0.0866231	4	4	6	0	26.7485	0.176238	-0.715878	-1.64248	0.000339263
P05165	PCCA	sp|P05165|PCCA_HUMAN;tr|A0A1B0GU58|A0A1B0GU58_HUMAN;tr|A0A1B0GUX9|A0A1B0GUX9_HUMAN;tr|A0A1B0GWI4|A0A1B0GWI4_HUMAN;tr|A0A1B0GWA1|A0A1B0GWA1_HUMAN;tr|A0A1B0GTR1|A0A1B0GTR1_HUMAN;tr|H0Y5U0|H0Y5U0_HUMAN;tr|Q5JTW6|Q5JTW6_HUMAN;tr|H0Y4B9|H0Y4B9_HUMAN;tr|H0Y798|H0Y798_HUMAN;tr|Q5JVH2|Q5JVH2_HUMAN	44	Lamp1-Apex/ NES Apex	4	4	44	0	27.3114	0.211136	4	4	41	0	26.2016	0.166455	1.1098	2.15815	0.000170819
P05166	PCCB	sp|P05166|PCCB_HUMAN;tr|E7ETT1|E7ETT1_HUMAN;tr|E9PDR0|E9PDR0_HUMAN;tr|C9JQS9|C9JQS9_HUMAN;tr|E7EX59|E7EX59_HUMAN;tr|E7ETT4|E7ETT4_HUMAN;tr|E7EUY3|E7EUY3_HUMAN;tr|E9PEC3|E9PEC3_HUMAN;tr|F8WBI9|F8WBI9_HUMAN;tr|E7ENC1|E7ENC1_HUMAN;tr|H7C5C9|H7C5C9_HUMAN;tr|C9JVY9|C9JVY9_HUMAN;tr|C9JVW9|C9JVW9_HUMAN;tr|C9JAW3|C9JAW3_HUMAN	17	Lamp1-Apex/ NES Apex	4	4	16	0	24.9433	0.214593	4	4	15	0	24.3112	0.251213	0.632065	1.54978	0.00869796
P05198	IF2A	sp|P05198|IF2A_HUMAN;tr|G3V4T5|G3V4T5_HUMAN;tr|H0YJS4|H0YJS4_HUMAN	12	Lamp1-Apex/ NES Apex	4	4	11	0	24.5897	0.198536	4	4	12	0	24.9439	0.408788	-0.354119	-1.2782	0.170139
P05204	HMGN2	sp|P05204|HMGN2_HUMAN	3	Lamp1-Apex/ NES Apex	4	4	3	0	28.412	1.02882	4	4	3	0	27.6727	0.327288	0.739346	1.66942	0.219847
P05386	RLA1	sp|P05386|RLA1_HUMAN	3	Lamp1-Apex/ NES Apex	4	4	2	0	24.8178	0.244203	4	4	3	0	25.5575	0.313542	-0.739694	-1.66982	0.00982365
P05387	RLA2	sp|P05387|RLA2_HUMAN;tr|H0YDD8|H0YDD8_HUMAN	1	Lamp1-Apex/ NES Apex	4	0	0	4	NA	NA	4	2	1	2	23.6407	0.511799	-23.6407	-1.30785e+07	< 1e-16
P05388	RLA0	sp|P05388|RLA0_HUMAN;tr|F8VWS0|F8VWS0_HUMAN;tr|F8VU65|F8VU65_HUMAN;tr|F8VPE8|F8VPE8_HUMAN;tr|G3V210|G3V210_HUMAN;tr|F8VW21|F8VW21_HUMAN;tr|F8VQY6|F8VQY6_HUMAN;tr|F8VRK7|F8VRK7_HUMAN;sp|Q8NHW5|RLA0L_HUMAN;tr|F8VWV4|F8VWV4_HUMAN;tr|F8VZS0|F8VZS0_HUMAN;tr|F8VS58|F8VS58_HUMAN;tr|F8W1K8|F8W1K8_HUMAN	8	Lamp1-Apex/ NES Apex	4	4	6	0	26.1959	0.118389	4	4	8	0	26.8037	0.147376	-0.60782	-1.52395	0.000668431
P05455	LA	sp|P05455|LA_HUMAN;tr|E7ERC4|E7ERC4_HUMAN;tr|E9PGX9|E9PGX9_HUMAN;tr|E9PFL9|E9PFL9_HUMAN	15	Lamp1-Apex/ NES Apex	4	4	14	0	24.5137	0.224658	4	4	14	0	24.5214	0.102331	-0.0077153	-1.00536	0.95219
P05556	ITB1	sp|P05556|ITB1_HUMAN;tr|C9JPK5|C9JPK5_HUMAN;tr|Q5T3E6|Q5T3E6_HUMAN;tr|E9PLR6|E9PLR6_HUMAN;tr|E7EUI6|E7EUI6_HUMAN;tr|E7EQW5|E7EQW5_HUMAN;tr|E7ERX5|E7ERX5_HUMAN;tr|C9JJP8|C9JJP8_HUMAN;tr|Q5T3E5|Q5T3E5_HUMAN;tr|E9PQJ2|E9PQJ2_HUMAN	9	Lamp1-Apex/ NES Apex	4	4	4	0	23.3403	0.230099	4	4	6	0	24.0115	0.402475	-0.671207	-1.5924	0.0274925
P05771	KPCB	sp|P05771|KPCB_HUMAN;tr|H3BV73|H3BV73_HUMAN;tr|I3L1Z0|I3L1Z0_HUMAN;tr|I3L148|I3L148_HUMAN;tr|J3KN97|J3KN97_HUMAN;tr|A0A0C4DGL5|A0A0C4DGL5_HUMAN	4	Lamp1-Apex/ NES Apex	4	4	3	0	23.0436	0.335739	4	0	0	4	NA	NA	23.0436	8.64613e+06	< 1e-16
P06132	DCUP	sp|P06132|DCUP_HUMAN;tr|A0A1B0GVN9|A0A1B0GVN9_HUMAN;tr|A0A1B0GVZ4|A0A1B0GVZ4_HUMAN;tr|H0Y5R6|H0Y5R6_HUMAN;tr|Q5T446|Q5T446_HUMAN	4	Lamp1-Apex/ NES Apex	4	1	1	3	24.1231	NA	4	1	1	3	24.6239	NA	-0.500846	-1.41504	1
P06241	FYN	sp|P06241|FYN_HUMAN;tr|E5RFS5|E5RFS5_HUMAN;tr|E5RGM6|E5RGM6_HUMAN;tr|E5RI25|E5RI25_HUMAN;tr|E5RFM0|E5RFM0_HUMAN;tr|E5RGT0|E5RGT0_HUMAN;tr|E5RH71|E5RH71_HUMAN;tr|E5RIX5|E5RIX5_HUMAN;tr|E5RFM4|E5RFM4_HUMAN;tr|E5RHF7|E5RHF7_HUMAN;tr|E5RK23|E5RK23_HUMAN;sp|P06239|LCK_HUMAN;tr|Q573B4|Q573B4_HUMAN;tr|H0Y3C5|H0Y3C5_HUMAN;tr|J3KPD6|J3KPD6_HUMAN;sp|P08631|HCK_HUMAN	9	Lamp1-Apex/ NES Apex	4	4	5	0	23.3719	0.196998	4	4	9	0	24.2439	0.199204	-0.871977	-1.83017	0.000794548
P06576	ATPB	sp|P06576|ATPB_HUMAN;tr|H0YH81|H0YH81_HUMAN;tr|F8W079|F8W079_HUMAN;tr|F8W0P7|F8W0P7_HUMAN;tr|H0YI37|H0YI37_HUMAN	6	Lamp1-Apex/ NES Apex	4	4	6	0	23.4004	0.434541	4	4	6	0	24.2801	0.403115	-0.879736	-1.84004	0.0250083
P06730	IF4E	sp|P06730|IF4E_HUMAN;tr|D6RBW1|D6RBW1_HUMAN;tr|H0Y8J7|H0Y8J7_HUMAN;tr|D6RFJ3|D6RFJ3_HUMAN;tr|D6RHE2|D6RHE2_HUMAN;tr|H0Y8X3|H0Y8X3_HUMAN;sp|A6NMX2|I4E1B_HUMAN	6	Lamp1-Apex/ NES Apex	4	4	5	0	24.2352	0.136642	4	4	6	0	24.7269	0.269756	-0.491682	-1.40608	0.0174231
P06733	ENOA	sp|P06733|ENOA_HUMAN;tr|K7EM90|K7EM90_HUMAN	24	Lamp1-Apex/ NES Apex	4	4	22	0	26.0504	0.14412	4	4	22	0	26.3104	0.0950822	-0.259959	-1.19745	0.0236627
P06744	G6PI	sp|P06744|G6PI_HUMAN;tr|A0A0A0MTS2|A0A0A0MTS2_HUMAN;tr|K7EQ48|K7EQ48_HUMAN;tr|A0A0J9YXP8|A0A0J9YXP8_HUMAN;tr|A0A0J9YYH3|A0A0J9YYH3_HUMAN;tr|A0A0J9YX90|A0A0J9YX90_HUMAN;tr|K7EPY4|K7EPY4_HUMAN;tr|K7EP41|K7EP41_HUMAN;tr|K7ENA0|K7ENA0_HUMAN;tr|K7ERC6|K7ERC6_HUMAN;tr|K7ELR7|K7ELR7_HUMAN;tr|K7ERK8|K7ERK8_HUMAN;tr|K7EIL4|K7EIL4_HUMAN;tr|K7ESF4|K7ESF4_HUMAN	8	Lamp1-Apex/ NES Apex	4	4	6	0	23.7562	0.117607	4	4	7	0	23.8543	0.749235	-0.0980481	-1.07032	0.804614
P06748	NPM	sp|P06748|NPM_HUMAN;tr|E5RI98|E5RI98_HUMAN;tr|E5RGW4|E5RGW4_HUMAN	8	Lamp1-Apex/ NES Apex	4	4	8	0	26.4883	0.299112	4	4	8	0	26.6723	0.271187	-0.184021	-1.13605	0.39714
P07099	HYEP	sp|P07099|HYEP_HUMAN;tr|B1AQP8|B1AQP8_HUMAN;tr|B1AQP9|B1AQP9_HUMAN	10	Lamp1-Apex/ NES Apex	4	4	6	0	22.2067	0.184305	4	4	10	0	23.5076	0.356225	-1.30086	-2.46375	0.000638132
P07195	LDHB	sp|P07195|LDHB_HUMAN;tr|A8MW50|A8MW50_HUMAN;tr|C9J7H8|C9J7H8_HUMAN;tr|F5H793|F5H793_HUMAN;tr|F5H5G7|F5H5G7_HUMAN;tr|F5H155|F5H155_HUMAN;tr|A0A087WUM2|A0A087WUM2_HUMAN;tr|G3XAP5|G3XAP5_HUMAN;tr|F5H245|F5H245_HUMAN;sp|Q6ZMR3|LDH6A_HUMAN;sp|P07864|LDHC_HUMAN	14	Lamp1-Apex/ NES Apex	4	4	12	0	24.5279	0.238712	4	4	14	0	26.2124	0.302502	-1.68448	-3.21423	0.000123937
P07196	NFL	sp|P07196|NFL_HUMAN;tr|A0A087X0W2|A0A087X0W2_HUMAN	23	Lamp1-Apex/ NES Apex	4	4	20	0	26.0644	0.270149	4	4	20	0	26.2275	0.190441	-0.163175	-1.11975	0.361595
P07237	PDIA1	sp|P07237|PDIA1_HUMAN;tr|H7BZ94|H7BZ94_HUMAN;tr|H0Y3Z3|H0Y3Z3_HUMAN;tr|I3L312|I3L312_HUMAN;tr|I3L398|I3L398_HUMAN;tr|I3L4M2|I3L4M2_HUMAN;tr|I3L3P5|I3L3P5_HUMAN;tr|I3L3U6|I3L3U6_HUMAN;tr|I3L0S0|I3L0S0_HUMAN;tr|I3NI03|I3NI03_HUMAN	13	Lamp1-Apex/ NES Apex	4	4	8	0	22.6903	0.156002	4	4	13	0	23.7321	0.212367	-1.04174	-2.05871	0.000217135
P07305	H10	sp|P07305|H10_HUMAN	2	Lamp1-Apex/ NES Apex	4	4	2	0	31.2412	0.207087	4	4	2	0	29.8171	0.451586	1.42414	2.68354	0.00122286
P07355	ANXA2	sp|P07355|ANXA2_HUMAN;tr|H0YN42|H0YN42_HUMAN;tr|H0YMD0|H0YMD0_HUMAN;tr|H0YMU9|H0YMU9_HUMAN;sp|A6NMY6|AXA2L_HUMAN;tr|H0YKS4|H0YKS4_HUMAN;tr|H0YM50|H0YM50_HUMAN;tr|H0YMM1|H0YMM1_HUMAN;tr|H0YNP5|H0YNP5_HUMAN;tr|H0YKZ7|H0YKZ7_HUMAN;tr|H0YLV6|H0YLV6_HUMAN;tr|H0YMT9|H0YMT9_HUMAN;tr|H0YKX9|H0YKX9_HUMAN;tr|H0YN28|H0YN28_HUMAN;tr|H0YL33|H0YL33_HUMAN;tr|H0YKL9|H0YKL9_HUMAN;tr|H0YMW4|H0YMW4_HUMAN;tr|H0YNA0|…	25	Lamp1-Apex/ NES Apex	4	4	22	0	26.1385	0.106351	4	4	24	0	25.9622	0.133253	0.176298	1.12998	0.0841047
P07384	CAN1	sp|P07384|CAN1_HUMAN;tr|E9PL37|E9PL37_HUMAN;tr|E9PRM1|E9PRM1_HUMAN;tr|E9PJJ3|E9PJJ3_HUMAN;tr|E9PLC9|E9PLC9_HUMAN;tr|E9PMC6|E9PMC6_HUMAN;tr|E9PJA6|E9PJA6_HUMAN;tr|E9PSA6|E9PSA6_HUMAN;tr|E9PQB3|E9PQB3_HUMAN;tr|E9PLX0|E9PLX0_HUMAN	18	Lamp1-Apex/ NES Apex	4	4	16	0	24.0792	0.154582	4	4	18	0	24.3118	0.155856	-0.232556	-1.17491	0.0784114
P07602	SAP	sp|P07602|SAP_HUMAN;tr|C9JIZ6|C9JIZ6_HUMAN;tr|Q5BJH1|Q5BJH1_HUMAN	2	Lamp1-Apex/ NES Apex	4	4	2	0	24.7026	0.285864	4	4	1	0	22.5087	0.436601	2.19392	4.57546	0.000154229
P07737	PROF1	sp|P07737|PROF1_HUMAN;tr|K7EJ44|K7EJ44_HUMAN;CON__P02584;tr|I3L3D5|I3L3D5_HUMAN	9	Lamp1-Apex/ NES Apex	4	4	9	0	27.8677	0.130682	4	4	9	0	28.5921	0.134595	-0.724442	-1.65226	0.000247227
P07741	APT	sp|P07741|APT_HUMAN;tr|H3BQZ9|H3BQZ9_HUMAN;tr|H3BQF1|H3BQF1_HUMAN;tr|H3BQB1|H3BQB1_HUMAN;tr|H3BSW3|H3BSW3_HUMAN	8	Lamp1-Apex/ NES Apex	4	4	8	0	25.626	0.15834	4	4	8	0	25.5178	0.177706	0.108244	1.07792	0.398119
P07814	SYEP	sp|P07814|SYEP_HUMAN;tr|V9GYZ6|V9GYZ6_HUMAN;tr|V9GZ76|V9GZ76_HUMAN	57	Lamp1-Apex/ NES Apex	4	4	51	0	24.3765	0.150201	4	4	56	0	24.7167	0.175673	-0.340184	-1.26592	0.0258246
P07900	HS90A	sp|P07900|HS90A_HUMAN;tr|G3V2J8|G3V2J8_HUMAN;sp|Q58FG0|HS905_HUMAN;sp|Q14568|HS902_HUMAN	37	Lamp1-Apex/ NES Apex	4	4	33	0	26.0442	0.0626192	4	4	36	0	26.5932	0.0519723	-0.548964	-1.46303	1.02777e-05
P07919	QCR6	sp|P07919|QCR6_HUMAN	1	Lamp1-Apex/ NES Apex	4	3	1	1	23.6029	0.427392	4	4	1	0	24.0526	0.304546	-0.449709	-1.36576	0.161681
P07942	LAMB1	sp|P07942|LAMB1_HUMAN;tr|G3XAI2|G3XAI2_HUMAN;tr|E7EPA6|E7EPA6_HUMAN	1	Lamp1-Apex/ NES Apex	4	3	1	1	22.8636	0.830211	4	3	1	1	23.7209	0.218626	-0.857289	-1.81163	0.158761
P07947	YES	sp|P07947|YES_HUMAN;tr|J3QRU1|J3QRU1_HUMAN	5	Lamp1-Apex/ NES Apex	4	4	3	0	22.6422	0.175073	4	4	5	0	23.1035	0.336936	-0.461309	-1.37679	0.051175
P07954	FUMH	sp|P07954|FUMH_HUMAN	9	Lamp1-Apex/ NES Apex	4	4	3	0	22.961	0.285213	4	4	9	0	24.1551	0.502267	-1.19417	-2.28813	0.00611298
P08048	ZFY	sp|P08048|ZFY_HUMAN;tr|E9PEP7|E9PEP7_HUMAN;sp|P17010|ZFX_HUMAN;sp|Q9Y462|ZN711_HUMAN	4	Lamp1-Apex/ NES Apex	4	4	4	0	23.1027	0.591728	4	4	4	0	22.9129	0.228054	0.18979	1.1406	0.571354
P08133	ANXA6	sp|P08133|ANXA6_HUMAN;tr|E7EMC6|E7EMC6_HUMAN;tr|E5RK69|E5RK69_HUMAN;tr|E5RJF5|E5RJF5_HUMAN;tr|E5RK63|E5RK63_HUMAN;tr|E5RFF0|E5RFF0_HUMAN;tr|E5RI05|E5RI05_HUMAN;tr|E5RJR0|E5RJR0_HUMAN;tr|E5RIU8|E5RIU8_HUMAN;tr|H0YC77|H0YC77_HUMAN	31	Lamp1-Apex/ NES Apex	4	4	31	0	24.9864	0.160101	4	4	28	0	24.0906	0.0841125	0.89575	1.86058	6.11264e-05
P08138	TNR16	sp|P08138|TNR16_HUMAN	1	Lamp1-Apex/ NES Apex	4	0	0	4	NA	NA	4	3	1	1	23.4193	0.771538	-23.4193	-1.12177e+07	< 1e-16
P08237	PFKAM	sp|P08237|PFKAM_HUMAN;tr|F8VX13|F8VX13_HUMAN;tr|F8VNX2|F8VNX2_HUMAN;tr|F8VZQ1|F8VZQ1_HUMAN;tr|F8VSL1|F8VSL1_HUMAN;tr|F8VP00|F8VP00_HUMAN;tr|F8VW30|F8VW30_HUMAN;tr|F8VZI0|F8VZI0_HUMAN;tr|F8W1J8|F8W1J8_HUMAN;tr|F8VSF7|F8VSF7_HUMAN;tr|F8VUB8|F8VUB8_HUMAN;tr|F8VYK8|F8VYK8_HUMAN;tr|F8VTQ3|F8VTQ3_HUMAN;tr|H0YHB8|H0YHB8_HUMAN;tr|F8VVE3|F8VVE3_HUMAN	22	Lamp1-Apex/ NES Apex	4	4	19	0	25.2085	0.159142	4	4	21	0	25.4566	0.120197	-0.248119	-1.18766	0.0472738
P08238	HS90B	sp|P08238|HS90B_HUMAN;sp|Q58FF7|H90B3_HUMAN	29	Lamp1-Apex/ NES Apex	4	4	26	0	26.3526	0.0875294	4	4	29	0	27.0274	0.157584	-0.674774	-1.59635	0.000293426
P08240	SRPRA	sp|P08240|SRPRA_HUMAN	5	Lamp1-Apex/ NES Apex	4	4	5	0	24.1932	0.220774	4	4	5	0	23.856	0.232048	0.337244	1.26334	0.0798301
P08243	ASNS	sp|P08243|ASNS_HUMAN;tr|F8WEJ5|F8WEJ5_HUMAN;tr|C9J057|C9J057_HUMAN;tr|C9JT45|C9JT45_HUMAN;tr|C9JM09|C9JM09_HUMAN;tr|C9JLN6|C9JLN6_HUMAN	16	Lamp1-Apex/ NES Apex	4	4	16	0	25.0814	0.107086	4	4	13	0	24.1504	0.13546	0.930991	1.90658	3.76215e-05
P08247	SYPH	sp|P08247|SYPH_HUMAN;tr|H7C4W3|H7C4W3_HUMAN;tr|G5E9A2|G5E9A2_HUMAN;tr|F2Z3E1|F2Z3E1_HUMAN	6	Lamp1-Apex/ NES Apex	4	4	6	0	26.5482	0.181972	4	4	6	0	26.8724	0.206459	-0.324178	-1.25195	0.0566018
P08559	ODPA	sp|P08559|ODPA_HUMAN;tr|Q5JPU3|Q5JPU3_HUMAN;sp|P29803|ODPAT_HUMAN;tr|Q5JPU0|Q5JPU0_HUMAN;tr|Q5JPT9|Q5JPT9_HUMAN;tr|Q5JPU1|Q5JPU1_HUMAN	12	Lamp1-Apex/ NES Apex	4	4	12	0	24.6623	0.244257	4	4	11	0	24.3854	0.211599	0.276952	1.21163	0.13736
P08574	CY1	sp|P08574|CY1_HUMAN	6	Lamp1-Apex/ NES Apex	4	3	4	1	23.1761	0.615024	4	4	5	0	23.497	0.627883	-0.32089	-1.2491	0.529837
P08621	RU17	sp|P08621|RU17_HUMAN;tr|M0QYR1|M0QYR1_HUMAN;tr|M0QX04|M0QX04_HUMAN	22	Lamp1-Apex/ NES Apex	4	4	22	0	25.9732	0.180504	4	4	22	0	25.49	0.509806	0.48313	1.39777	0.124226
P08670	VIME	sp|P08670|VIME_HUMAN;tr|B0YJC4|B0YJC4_HUMAN;tr|B0YJC5|B0YJC5_HUMAN;tr|Q5JVS8|Q5JVS8_HUMAN;tr|A0A1B0GUA0|A0A1B0GUA0_HUMAN;tr|A0A1B0GTT5|A0A1B0GTT5_HUMAN;tr|A0A1B0GVG8|A0A1B0GVG8_HUMAN	25	Lamp1-Apex/ NES Apex	4	4	25	0	25.7137	0.208372	4	4	25	0	25.7335	0.105321	-0.0197344	-1.01377	0.871314
P08708	RS17	sp|P08708|RS17_HUMAN;tr|H0YN88|H0YN88_HUMAN;tr|A0A075B716|A0A075B716_HUMAN;tr|H0YN73|H0YN73_HUMAN;tr|H3BNC9|H3BNC9_HUMAN	8	Lamp1-Apex/ NES Apex	4	4	7	0	24.7058	0.316312	4	4	8	0	24.4672	0.314309	0.238585	1.17983	0.325728
P08754	GNAI3	sp|P08754|GNAI3_HUMAN	12	Lamp1-Apex/ NES Apex	4	4	9	0	24.5356	0.281374	4	4	11	0	24.2976	0.323199	0.238	1.17936	0.309175
P08758	ANXA5	sp|P08758|ANXA5_HUMAN;tr|D6RBL5|D6RBL5_HUMAN;tr|D6RBE9|D6RBE9_HUMAN;tr|E9PHT9|E9PHT9_HUMAN;tr|D6RCN3|D6RCN3_HUMAN	15	Lamp1-Apex/ NES Apex	4	4	13	0	24.7116	0.167945	4	4	14	0	24.9032	0.0960489	-0.191596	-1.14203	0.0949415
P09001	RM03	sp|P09001|RM03_HUMAN;tr|H0Y9G6|H0Y9G6_HUMAN;tr|E7ETU7|E7ETU7_HUMAN;tr|D6RC14|D6RC14_HUMAN;tr|E9PF06|E9PF06_HUMAN;tr|D6RBQ5|D6RBQ5_HUMAN	6	Lamp1-Apex/ NES Apex	4	4	3	0	22.6624	0.287919	4	4	6	0	23.3201	0.230777	-0.657683	-1.57755	0.011859
P09104	ENOG	sp|P09104|ENOG_HUMAN;tr|F5H0C8|F5H0C8_HUMAN;tr|F5H1C3|F5H1C3_HUMAN;tr|U3KQP4|U3KQP4_HUMAN;tr|U3KQQ1|U3KQQ1_HUMAN	8	Lamp1-Apex/ NES Apex	4	4	7	0	24.4031	0.230335	4	3	5	1	23.4358	0.216036	0.967328	1.95522	0.00243846
P09110	THIK	sp|P09110|THIK_HUMAN;tr|C9JDE9|C9JDE9_HUMAN;tr|H7C131|H7C131_HUMAN;tr|B4DVF4|B4DVF4_HUMAN;tr|H0Y4D4|H0Y4D4_HUMAN;tr|F2Z2Q6|F2Z2Q6_HUMAN;tr|F2Z3P7|F2Z3P7_HUMAN	5	Lamp1-Apex/ NES Apex	4	4	5	0	23.5732	0.234834	4	4	5	0	23.8934	0.403137	-0.320198	-1.2485	0.218964
P09211	GSTP1	sp|P09211|GSTP1_HUMAN;tr|A8MX94|A8MX94_HUMAN;tr|A0A087X2E9|A0A087X2E9_HUMAN;tr|A0A087X243|A0A087X243_HUMAN	10	Lamp1-Apex/ NES Apex	4	4	10	0	26.7576	0.301258	4	4	10	0	27.253	0.280237	-0.495411	-1.40972	0.0527075
P09234	RU1C	sp|P09234|RU1C_HUMAN;tr|A0A0A0MRR7|A0A0A0MRR7_HUMAN	1	Lamp1-Apex/ NES Apex	4	3	1	1	25.2584	0.328484	4	3	1	1	25.2614	0.335226	-0.0030144	-1.00209	0.991657
P09382	LEG1	sp|P09382|LEG1_HUMAN;tr|F8WEI7|F8WEI7_HUMAN	5	Lamp1-Apex/ NES Apex	4	4	5	0	23.6871	0.134499	4	4	5	0	24.4235	0.197987	-0.736353	-1.66596	0.000844889
P09417	DHPR	sp|P09417|DHPR_HUMAN;tr|B7Z415|B7Z415_HUMAN;tr|D6RGG7|D6RGG7_HUMAN;tr|H0Y8F7|H0Y8F7_HUMAN;tr|D6RHJ7|D6RHJ7_HUMAN	7	Lamp1-Apex/ NES Apex	4	4	6	0	24.2914	0.343837	4	4	6	0	24.6875	0.147227	-0.396054	-1.3159	0.0785261
P09429	HMGB1	sp|P09429|HMGB1_HUMAN;tr|Q5T7C4|Q5T7C4_HUMAN;sp|B2RPK0|HGB1A_HUMAN	17	Lamp1-Apex/ NES Apex	4	4	16	0	24.9295	0.227791	4	4	16	0	25.1554	0.703464	-0.225957	-1.16955	0.56351
P09471	GNAO	sp|P09471|GNAO_HUMAN;tr|H3BN82|H3BN82_HUMAN;tr|H3BTM2|H3BTM2_HUMAN;tr|H3BQG8|H3BQG8_HUMAN;tr|A0A087WTB6|A0A087WTB6_HUMAN;tr|A2A2R6|A2A2R6_HUMAN;tr|H3BNR5|H3BNR5_HUMAN;tr|A0A087WZE5|A0A087WZE5_HUMAN	11	Lamp1-Apex/ NES Apex	4	4	8	0	25.7644	0.128527	4	4	10	0	25.2507	0.189271	0.513696	1.4277	0.00414508
P09496	CLCA	sp|P09496|CLCA_HUMAN;tr|F8WF69|F8WF69_HUMAN;tr|C9J8P9|C9J8P9_HUMAN	9	Lamp1-Apex/ NES Apex	4	4	9	0	26.142	0.353507	4	4	9	0	26.0726	0.133338	0.0694136	1.04929	0.7259
P09497	CLCB	sp|P09497|CLCB_HUMAN;tr|D6RJD1|D6RJD1_HUMAN;tr|H0Y9Q6|H0Y9Q6_HUMAN	8	Lamp1-Apex/ NES Apex	4	4	8	0	23.9317	0.25881	4	4	8	0	24.1456	0.0451539	-0.213958	-1.15987	0.15448
P09543	CN37	sp|P09543|CN37_HUMAN;tr|K7EN66|K7EN66_HUMAN;tr|C9K0L8|C9K0L8_HUMAN;tr|K7ERZ0|K7ERZ0_HUMAN;tr|K7ERC4|K7ERC4_HUMAN	12	Lamp1-Apex/ NES Apex	4	4	12	0	24.1671	0.134878	4	4	12	0	24.1721	0.212271	-0.0050286	-1.00349	0.969399
P09651	ROA1	sp|P09651|ROA1_HUMAN;tr|F8W6I7|F8W6I7_HUMAN;tr|F8VZ49|F8VZ49_HUMAN;sp|Q32P51|RA1L2_HUMAN;tr|F8VTQ5|F8VTQ5_HUMAN;tr|F8W646|F8W646_HUMAN;tr|F8VYN5|F8VYN5_HUMAN;tr|H0YH80|H0YH80_HUMAN	39	Lamp1-Apex/ NES Apex	4	4	37	0	28.2696	0.0806333	4	4	38	0	27.9243	0.154832	0.345325	1.27044	0.00748356
P09661	RU2A	sp|P09661|RU2A_HUMAN;tr|H0YKK0|H0YKK0_HUMAN;tr|H0YMA0|H0YMA0_HUMAN;tr|H0YLR3|H0YLR3_HUMAN	9	Lamp1-Apex/ NES Apex	4	4	6	0	23.643	0.249423	4	4	9	0	24.1694	0.532387	-0.526464	-1.44039	0.123492
P09874	PARP1	sp|P09874|PARP1_HUMAN;tr|Q5VX84|Q5VX84_HUMAN;tr|Q5VX85|Q5VX85_HUMAN	48	Lamp1-Apex/ NES Apex	4	4	46	0	25.6101	0.133602	4	4	48	0	26.0621	0.204697	-0.452036	-1.36797	0.0101056
P09936	UCHL1	sp|P09936|UCHL1_HUMAN;tr|D6RE83|D6RE83_HUMAN;tr|D6R956|D6R956_HUMAN;tr|D6R974|D6R974_HUMAN;tr|D6RF53|D6RF53_HUMAN	26	Lamp1-Apex/ NES Apex	4	4	22	0	26.1241	0.209305	4	4	23	0	25.923	0.300863	0.201172	1.14963	0.314389
P09960	LKHA4	sp|P09960|LKHA4_HUMAN;tr|B4DEH5|B4DEH5_HUMAN	11	Lamp1-Apex/ NES Apex	4	4	6	0	22.9103	0.151831	4	4	10	0	23.461	0.552529	-0.550684	-1.46478	0.10297
P09972	ALDOC	sp|P09972|ALDOC_HUMAN;tr|A8MVZ9|A8MVZ9_HUMAN;tr|J3KSV6|J3KSV6_HUMAN;tr|J3QKP5|J3QKP5_HUMAN;tr|C9J8F3|C9J8F3_HUMAN;tr|K7EKH5|K7EKH5_HUMAN;tr|J3QKK1|J3QKK1_HUMAN	8	Lamp1-Apex/ NES Apex	4	4	5	0	23.1043	0.241026	4	4	7	0	24.3455	0.303054	-1.24117	-2.3639	0.000679559
P0C7P4	UCRIL	sp|P0C7P4|UCRIL_HUMAN	1	Lamp1-Apex/ NES Apex	4	4	1	0	23.2417	0.830731	4	1	1	3	22.505	NA	0.736657	1.66631	0.485635
P0C7V0	CF217	sp|P0C7V0|CF217_HUMAN	1	Lamp1-Apex/ NES Apex	4	4	1	0	24.7332	0.138777	4	1	1	3	23.4878	NA	1.24542	2.37087	0.0040373
P0CG00	ZSA5D	sp|P0CG00|ZSA5D_HUMAN	3	Lamp1-Apex/ NES Apex	4	4	1	0	23.5157	0.0475321	4	3	3	1	24.1867	0.276534	-0.670994	-1.59217	0.00441476
P0CG08	GPHRB	sp|P0CG08|GPHRB_HUMAN;sp|B7ZAQ6|GPHRA_HUMAN;tr|A0A087WW78|A0A087WW78_HUMAN;tr|A0A087WW82|A0A087WW82_HUMAN;tr|U3KPV2|U3KPV2_HUMAN;tr|E9PKY3|E9PKY3_HUMAN	2	Lamp1-Apex/ NES Apex	4	1	1	3	23.7362	NA	4	3	2	1	24.2158	0.173441	-0.479647	-1.3944	0.265412
P0CG35	TB15B	sp|P0CG35|TB15B_HUMAN;sp|P0CG34|TB15A_HUMAN;tr|H3BU88|H3BU88_HUMAN;tr|A0A087X1C1|A0A087X1C1_HUMAN	2	Lamp1-Apex/ NES Apex	4	3	2	1	23.7622	0.230504	4	4	2	0	24.7439	0.13128	-0.981622	-1.97468	0.00078931
P0DMV9	HS71B	sp|P0DMV9|HS71B_HUMAN;sp|P0DMV8|HS71A_HUMAN;tr|A0A0G2JIW1|A0A0G2JIW1_HUMAN;tr|V9GZ37|V9GZ37_HUMAN	20	Lamp1-Apex/ NES Apex	4	4	17	0	24.5254	0.0864418	4	4	19	0	24.8349	0.112697	-0.309437	-1.23922	0.00478435
P10155	RO60	sp|P10155|RO60_HUMAN;tr|G5E9R9|G5E9R9_HUMAN;tr|H0Y9N5|H0Y9N5_HUMAN;tr|D6RE09|D6RE09_HUMAN;tr|D6RDN1|D6RDN1_HUMAN	15	Lamp1-Apex/ NES Apex	4	4	14	0	24.5818	0.0510805	4	4	14	0	24.9288	0.151916	-0.347022	-1.27193	0.00492677
P10176	COX8A	sp|P10176|COX8A_HUMAN;tr|U3KQK5|U3KQK5_HUMAN	1	Lamp1-Apex/ NES Apex	4	1	1	3	23.2445	NA	4	3	1	1	23.6771	0.204824	-0.432568	-1.34963	0.208908
P10253	LYAG	sp|P10253|LYAG_HUMAN	4	Lamp1-Apex/ NES Apex	4	4	4	0	23.3664	0.435631	4	3	1	1	22.0445	0.432413	1.32187	2.4999	0.0104817
P10412	H14	sp|P10412|H14_HUMAN	7	Lamp1-Apex/ NES Apex	4	4	7	0	26.7532	0.466233	4	4	7	0	26.4815	0.307672	0.271657	1.20719	0.368298
P10515	ODP2	sp|P10515|ODP2_HUMAN;tr|E9PEJ4|E9PEJ4_HUMAN;tr|H0YDD4|H0YDD4_HUMAN	11	Lamp1-Apex/ NES Apex	4	4	8	0	23.7269	0.487941	4	4	10	0	23.7833	0.15769	-0.0563516	-1.03983	0.833326
P10599	THIO	sp|P10599|THIO_HUMAN	2	Lamp1-Apex/ NES Apex	4	4	2	0	26.682	0.0792878	4	4	2	0	27.1018	0.147773	-0.419844	-1.33778	0.00243512
P10606	COX5B	sp|P10606|COX5B_HUMAN	2	Lamp1-Apex/ NES Apex	4	0	0	4	NA	NA	4	2	2	2	24.7186	1.28003	-24.7186	-2.76091e+07	< 1e-16
P10644	KAP0	sp|P10644|KAP0_HUMAN;tr|K7EM13|K7EM13_HUMAN;tr|K7EPB2|K7EPB2_HUMAN	4	Lamp1-Apex/ NES Apex	4	4	3	0	23.7719	0.148449	4	4	4	0	23.7563	0.547053	0.015557	1.01084	0.958008
P10746	HEM4	sp|P10746|HEM4_HUMAN;tr|A0A087WZB7|A0A087WZB7_HUMAN;tr|A0A087WUV7|A0A087WUV7_HUMAN;tr|A0A087X021|A0A087X021_HUMAN;tr|Q5T3L7|Q5T3L7_HUMAN;tr|Q5T3L8|Q5T3L8_HUMAN;tr|Q5T3L9|Q5T3L9_HUMAN	1	Lamp1-Apex/ NES Apex	4	4	1	0	23.2458	0.411858	4	3	1	1	23.3009	0.686797	-0.0551126	-1.03894	0.89871
P10768	ESTD	sp|P10768|ESTD_HUMAN;tr|X6RA14|X6RA14_HUMAN;tr|H7BZT7|H7BZT7_HUMAN;tr|U3KQT1|U3KQT1_HUMAN	11	Lamp1-Apex/ NES Apex	4	4	10	0	24.7041	0.247923	4	4	11	0	24.9942	0.420277	-0.290099	-1.22272	0.279341
P10809	CH60	sp|P10809|CH60_HUMAN;tr|E7ESH4|E7ESH4_HUMAN;tr|E7EXB4|E7EXB4_HUMAN;tr|C9JL25|C9JL25_HUMAN;tr|C9JCQ4|C9JCQ4_HUMAN;tr|C9JL19|C9JL19_HUMAN;tr|C9J0S9|C9J0S9_HUMAN	29	Lamp1-Apex/ NES Apex	4	4	24	0	24.9285	0.117216	4	4	29	0	26.0121	0.138665	-1.08364	-2.11937	2.09426e-05
P11021	GRP78	sp|P11021|GRP78_HUMAN	17	Lamp1-Apex/ NES Apex	4	4	16	0	23.7913	0.193936	4	4	16	0	24.6323	0.122681	-0.841	-1.79129	0.000329591
P11047	LAMC1	sp|P11047|LAMC1_HUMAN	3	Lamp1-Apex/ NES Apex	4	2	3	2	23.9704	0.312351	4	3	3	1	23.9932	0.130872	-0.0228309	-1.01595	0.912569
P11117	PPAL	sp|P11117|PPAL_HUMAN;tr|E9PHY0|E9PHY0_HUMAN;tr|E9PQY3|E9PQY3_HUMAN;tr|B7Z7D2|B7Z7D2_HUMAN;tr|E9PP23|E9PP23_HUMAN;tr|E9PKW9|E9PKW9_HUMAN;tr|E9PQW9|E9PQW9_HUMAN;tr|B7Z6U3|B7Z6U3_HUMAN	6	Lamp1-Apex/ NES Apex	4	4	6	0	24.2301	0.275	4	2	2	2	21.6231	0.213209	2.60701	6.09241	0.000322359
P11137	MTAP2	sp|P11137|MTAP2_HUMAN;tr|E7EV03|E7EV03_HUMAN;tr|H7BZB9|H7BZB9_HUMAN;tr|A8MZ31|A8MZ31_HUMAN	78	Lamp1-Apex/ NES Apex	4	4	72	0	25.048	0.302289	4	4	52	0	23.5659	0.22684	1.48203	2.79342	0.000227115
P11142	HSP7C	sp|P11142|HSP7C_HUMAN;tr|E9PKE3|E9PKE3_HUMAN;tr|E9PNE6|E9PNE6_HUMAN;tr|A8K7Q2|A8K7Q2_HUMAN;tr|E9PN89|E9PN89_HUMAN;tr|E9PS65|E9PS65_HUMAN;tr|E9PLF4|E9PLF4_HUMAN;tr|E9PQQ4|E9PQQ4_HUMAN;tr|E9PQK7|E9PQK7_HUMAN;tr|E9PK54|E9PK54_HUMAN;tr|E9PPY6|E9PPY6_HUMAN;tr|E9PN25|E9PN25_HUMAN;tr|E9PM13|E9PM13_HUMAN;tr|E9PI65|E9PI65_HUMAN	27	Lamp1-Apex/ NES Apex	4	4	23	0	25.3378	0.0805601	4	4	27	0	25.8776	0.154561	-0.539742	-1.45371	0.000816117
P11169	GTR3	sp|P11169|GTR3_HUMAN;sp|Q8TDB8|GTR14_HUMAN	2	Lamp1-Apex/ NES Apex	4	3	2	1	22.4816	0.160323	4	4	2	0	22.4911	0.313037	-0.00946164	-1.00658	0.96423
P11171	41	sp|P11171|41_HUMAN;tr|Q4VB86|Q4VB86_HUMAN;tr|A0A1B0GWG0|A0A1B0GWG0_HUMAN;tr|Q4VXN1|Q4VXN1_HUMAN	25	Lamp1-Apex/ NES Apex	4	4	20	0	23.752	0.26123	4	4	25	0	24.4137	0.293864	-0.661651	-1.58189	0.0151252
P11172	UMPS	sp|P11172|UMPS_HUMAN;tr|E9PFD2|E9PFD2_HUMAN;tr|F2Z3P2|F2Z3P2_HUMAN;tr|F2Z303|F2Z303_HUMAN;tr|F8WDG4|F8WDG4_HUMAN	11	Lamp1-Apex/ NES Apex	4	4	10	0	23.3661	0.224257	4	4	9	0	23.8578	0.255628	-0.491668	-1.40607	0.0276319
P11177	ODPB	sp|P11177|ODPB_HUMAN;tr|C9J634|C9J634_HUMAN;tr|F8WF02|F8WF02_HUMAN	8	Lamp1-Apex/ NES Apex	4	4	7	0	23.7754	0.312113	4	4	7	0	23.8594	0.322361	-0.0840501	-1.05999	0.720813
P11182	ODB2	sp|P11182|ODB2_HUMAN;tr|Q5VVL7|Q5VVL7_HUMAN	3	Lamp1-Apex/ NES Apex	4	4	2	0	22.8946	0.360944	4	4	2	0	22.7643	0.377295	0.130299	1.09452	0.635482
P11216	PYGB	sp|P11216|PYGB_HUMAN;tr|H0Y4Z6|H0Y4Z6_HUMAN	37	Lamp1-Apex/ NES Apex	4	4	35	0	25.1838	0.0557162	4	4	34	0	24.906	0.140293	0.277826	1.21237	0.0103184
P11217	PYGM	sp|P11217|PYGM_HUMAN	2	Lamp1-Apex/ NES Apex	4	4	2	0	26.5447	0.832142	4	4	2	0	26.5693	0.60566	-0.024619	-1.01721	0.963396
P11233	RALA	sp|P11233|RALA_HUMAN;tr|H7C3P7|H7C3P7_HUMAN;tr|F8WEQ6|F8WEQ6_HUMAN;tr|C9JPE8|C9JPE8_HUMAN;tr|C9JYR1|C9JYR1_HUMAN	6	Lamp1-Apex/ NES Apex	4	4	4	0	24.2246	0.168223	4	4	4	0	24.445	0.212287	-0.22035	-1.16502	0.154852
P11234	RALB	sp|P11234|RALB_HUMAN;tr|C9J6B1|C9J6B1_HUMAN;tr|C9JQB3|C9JQB3_HUMAN	2	Lamp1-Apex/ NES Apex	4	2	2	2	23.5991	NA	4	1	1	3	23.1741	NA	0.424943	1.34252	1
P11274	BCR	sp|P11274|BCR_HUMAN;tr|A9UF01|A9UF01_HUMAN;tr|H0Y554|H0Y554_HUMAN;tr|I3L2C0|I3L2C0_HUMAN	18	Lamp1-Apex/ NES Apex	4	4	14	0	23.5849	0.166646	4	4	15	0	24.0267	0.274309	-0.441799	-1.3583	0.0331612
P11279	LAMP1	sp|P11279|LAMP1_HUMAN	9	Lamp1-Apex/ NES Apex	4	4	9	0	30.3436	0.351572	4	4	4	0	23.1142	0.194911	7.22939	150.06	3.0797e-08
P11387	TOP1	sp|P11387|TOP1_HUMAN;sp|Q969P6|TOP1M_HUMAN;tr|E5RIC7|E5RIC7_HUMAN;tr|E5RJ95|E5RJ95_HUMAN;tr|E5RFS0|E5RFS0_HUMAN;tr|E5RJ33|E5RJ33_HUMAN;tr|H0YBR3|H0YBR3_HUMAN;tr|H0YAR3|H0YAR3_HUMAN;tr|H0YC03|H0YC03_HUMAN;tr|E5RGE7|E5RGE7_HUMAN;tr|E5RGR4|E5RGR4_HUMAN;tr|E5RFE3|E5RFE3_HUMAN;tr|E5RGR2|E5RGR2_HUMAN	22	Lamp1-Apex/ NES Apex	4	4	16	0	23.8069	0.327578	4	4	21	0	24.3648	0.586334	-0.557931	-1.47216	0.147696
P11388	TOP2A	sp|P11388|TOP2A_HUMAN	6	Lamp1-Apex/ NES Apex	4	0	0	4	NA	NA	4	4	6	0	24.0579	0.316573	-24.0579	-1.74647e+07	< 1e-16
P11413	G6PD	sp|P11413|G6PD_HUMAN;tr|E7EUI8|E7EUI8_HUMAN;tr|E7EM57|E7EM57_HUMAN;tr|E9PD92|E9PD92_HUMAN	23	Lamp1-Apex/ NES Apex	4	4	19	0	24.1579	0.177744	4	4	22	0	24.7916	0.226732	-0.633638	-1.55147	0.00457445
P11498	PYC	sp|P11498|PYC_HUMAN;tr|E9PRE7|E9PRE7_HUMAN;tr|E9PS68|E9PS68_HUMAN	48	Lamp1-Apex/ NES Apex	4	4	48	0	25.9933	0.264472	4	4	48	0	26.1413	0.309777	-0.14802	-1.10805	0.494712
P11586	C1TC	sp|P11586|C1TC_HUMAN;tr|F5H2F4|F5H2F4_HUMAN;tr|V9GYY3|V9GYY3_HUMAN	38	Lamp1-Apex/ NES Apex	4	4	28	0	24.2555	0.0646473	4	4	38	0	25.2394	0.235308	-0.983892	-1.97779	0.000194685
P11717	MPRI	sp|P11717|MPRI_HUMAN;tr|S4R328|S4R328_HUMAN	12	Lamp1-Apex/ NES Apex	4	4	11	0	22.9372	0.144832	4	4	11	0	22.9826	0.421634	-0.0454388	-1.032	0.845212
P11766	ADHX	sp|P11766|ADHX_HUMAN;tr|H0YAG8|H0YAG8_HUMAN;tr|D6RFE4|D6RFE4_HUMAN;tr|D6R9G2|D6R9G2_HUMAN;tr|D6RAY0|D6RAY0_HUMAN	13	Lamp1-Apex/ NES Apex	4	4	11	0	25.2791	0.413937	4	4	12	0	25.4139	0.31041	-0.134798	-1.09794	0.620987
P11940	PABP1	sp|P11940|PABP1_HUMAN;tr|A0A087WTT1|A0A087WTT1_HUMAN;tr|E7EQV3|E7EQV3_HUMAN;tr|E7ERJ7|E7ERJ7_HUMAN;tr|H0YAR2|H0YAR2_HUMAN;sp|Q9H361|PABP3_HUMAN;tr|H0YBN4|H0YBN4_HUMAN;tr|H0YAP2|H0YAP2_HUMAN;tr|E5RGH3|E5RGH3_HUMAN;tr|E5RJB9|E5RJB9_HUMAN;tr|E5RH24|E5RH24_HUMAN;tr|H0YB86|H0YB86_HUMAN;tr|H0YAS6|H0YAS6_HUMAN;tr|H0YB75|H0YB75_HUMAN;sp|Q4VXU2|PAP1L_HUMAN;tr|E5RHG7|E5RHG7_HUMAN;tr|H0YAS7|H0YAS7_HUMAN;tr|…	14	Lamp1-Apex/ NES Apex	4	4	14	0	26.0577	0.0831772	4	4	14	0	26.629	0.206205	-0.571357	-1.48592	0.00213753
P12004	PCNA	sp|P12004|PCNA_HUMAN	6	Lamp1-Apex/ NES Apex	4	4	4	0	23.1113	0.535853	4	4	6	0	23.7946	0.637602	-0.683274	-1.60578	0.151955
P12036	NFH	sp|P12036|NFH_HUMAN	3	Lamp1-Apex/ NES Apex	4	1	2	3	22.0717	NA	4	4	3	0	23.6915	0.296335	-1.61977	-3.07326	0.016368
P12081	SYHC	sp|P12081|SYHC_HUMAN;tr|B4DDD8|B4DDD8_HUMAN;tr|B3KWE1|B3KWE1_HUMAN;tr|B4E1C5|B4E1C5_HUMAN;tr|E7ETE2|E7ETE2_HUMAN;tr|D6RF05|D6RF05_HUMAN;tr|D6RJE6|D6RJE6_HUMAN	11	Lamp1-Apex/ NES Apex	4	4	5	0	22.4981	0.38091	4	4	10	0	23.6989	0.157262	-1.2008	-2.29868	0.00112317
P12235	ADT1	sp|P12235|ADT1_HUMAN;tr|V9GYG0|V9GYG0_HUMAN	6	Lamp1-Apex/ NES Apex	4	4	6	0	24.9644	0.46759	4	4	6	0	24.6347	0.479212	0.329687	1.25674	0.362746
P12236	ADT3	sp|P12236|ADT3_HUMAN	1	Lamp1-Apex/ NES Apex	4	4	1	0	26.8677	0.295438	4	4	1	0	27.1013	0.421453	-0.233677	-1.17583	0.398864
P12268	IMDH2	sp|P12268|IMDH2_HUMAN;tr|H0Y4R1|H0Y4R1_HUMAN;tr|E7ETK5|E7ETK5_HUMAN	25	Lamp1-Apex/ NES Apex	4	4	23	0	25.3886	0.105558	4	4	25	0	25.9216	0.191267	-0.532955	-1.44689	0.0027686
P12270	TPR	sp|P12270|TPR_HUMAN;tr|Q5SWX9|Q5SWX9_HUMAN	14	Lamp1-Apex/ NES Apex	4	4	9	0	22.5799	0.515276	4	4	14	0	23.4324	0.444807	-0.852503	-1.80563	0.0462299
P12277	KCRB	sp|P12277|KCRB_HUMAN;tr|H0YJG0|H0YJG0_HUMAN;tr|G3V4N7|G3V4N7_HUMAN;tr|H0YJK0|H0YJK0_HUMAN;tr|G3V461|G3V461_HUMAN;tr|G3V2I1|G3V2I1_HUMAN	19	Lamp1-Apex/ NES Apex	4	4	15	0	25.3048	0.163788	4	4	19	0	27.1652	0.175572	-1.86037	-3.63101	4.56909e-06
P12532	KCRU	sp|P12532|KCRU_HUMAN;tr|F8WCN3|F8WCN3_HUMAN;tr|C9JJX8|C9JJX8_HUMAN;tr|C9J995|C9J995_HUMAN;tr|C9J8F6|C9J8F6_HUMAN;tr|C9JSQ1|C9JSQ1_HUMAN;tr|C9J6W7|C9J6W7_HUMAN;tr|C9JT96|C9JT96_HUMAN;sp|P17540|KCRS_HUMAN	3	Lamp1-Apex/ NES Apex	4	4	3	0	22.9447	0.302284	4	4	3	0	23.4416	0.597998	-0.496891	-1.41117	0.188563
P12694	ODBA	sp|P12694|ODBA_HUMAN;tr|F5H5P2|F5H5P2_HUMAN;tr|F5GXU9|F5GXU9_HUMAN	2	Lamp1-Apex/ NES Apex	4	2	1	2	22.8457	0.26888	4	4	2	0	22.9737	0.186015	-0.128006	-1.09278	0.520007
P12814	ACTN1	sp|P12814|ACTN1_HUMAN;tr|H9KV75|H9KV75_HUMAN;tr|G3V2N5|G3V2N5_HUMAN;sp|P35609|ACTN2_HUMAN;tr|G3V2W4|G3V2W4_HUMAN;tr|H7C5W8|H7C5W8_HUMAN;tr|H0YJW3|H0YJW3_HUMAN;tr|H0YJ11|H0YJ11_HUMAN;tr|G3V2X9|G3V2X9_HUMAN;tr|G3V5M4|G3V5M4_HUMAN;tr|G3V2E8|G3V2E8_HUMAN;tr|G3V380|G3V380_HUMAN	21	Lamp1-Apex/ NES Apex	4	4	21	0	24.6832	0.118996	4	4	20	0	24.6095	0.297547	0.0737053	1.05242	0.661716
P12931	SRC	sp|P12931|SRC_HUMAN;tr|H2E272|H2E272_HUMAN;tr|H7C3Z8|H7C3Z8_HUMAN;tr|H7C074|H7C074_HUMAN;sp|Q9H3Y6|SRMS_HUMAN;sp|P42685|FRK_HUMAN;tr|A0A087WZG2|A0A087WZG2_HUMAN;sp|P08581|MET_HUMAN;sp|Q04912|RON_HUMAN	8	Lamp1-Apex/ NES Apex	4	4	4	0	23.7046	0.35028	4	4	6	0	23.5543	0.453988	0.150389	1.10987	0.618708
P12955	PEPD	sp|P12955|PEPD_HUMAN;tr|K7ES25|K7ES25_HUMAN;tr|V9GYL0|V9GYL0_HUMAN;tr|V9GYE4|V9GYE4_HUMAN	7	Lamp1-Apex/ NES Apex	4	4	7	0	23.6387	0.362345	4	4	7	0	24.9953	0.177665	-1.35654	-2.5607	0.000526797
P12956	XRCC6	sp|P12956|XRCC6_HUMAN;tr|B1AHC9|B1AHC9_HUMAN	43	Lamp1-Apex/ NES Apex	4	4	40	0	25.1509	0.0693534	4	4	42	0	25.6359	0.0980551	-0.48503	-1.39961	0.000192938
P13010	XRCC5	sp|P13010|XRCC5_HUMAN;tr|C9JZ81|C9JZ81_HUMAN;tr|H7C0H9|H7C0H9_HUMAN	37	Lamp1-Apex/ NES Apex	4	4	35	0	25.4852	0.139311	4	4	37	0	25.9713	0.189827	-0.486099	-1.40065	0.00615455
P13473	LAMP2	sp|P13473|LAMP2_HUMAN;tr|H0YCG2|H0YCG2_HUMAN	3	Lamp1-Apex/ NES Apex	4	4	3	0	24.6315	0.557165	4	2	2	2	21.9675	0.30574	2.66407	6.3382	0.00370374
P13489	RINI	sp|P13489|RINI_HUMAN;tr|E9PIM9|E9PIM9_HUMAN;tr|E9PMJ3|E9PMJ3_HUMAN;tr|E9PLZ3|E9PLZ3_HUMAN;tr|H0YCR7|H0YCR7_HUMAN;tr|E9PIK5|E9PIK5_HUMAN;tr|E9PMN0|E9PMN0_HUMAN;tr|E9PMA9|E9PMA9_HUMAN;tr|E9PR82|E9PR82_HUMAN;tr|E9PMI1|E9PMI1_HUMAN	22	Lamp1-Apex/ NES Apex	4	4	19	0	25.4514	0.119154	4	4	22	0	26.3898	0.0782581	-0.93838	-1.91637	1.18559e-05
P13497	BMP1	sp|P13497|BMP1_HUMAN;sp|Q9Y6L7|TLL2_HUMAN	1	Lamp1-Apex/ NES Apex	4	0	0	4	NA	NA	4	4	1	0	22.9843	0.182281	-22.9843	-8.29768e+06	< 1e-16
P13521	SCG2	sp|P13521|SCG2_HUMAN;tr|C9JDT0|C9JDT0_HUMAN;tr|C9JQI2|C9JQI2_HUMAN	2	Lamp1-Apex/ NES Apex	4	3	2	1	23.4876	0.214166	4	0	0	4	NA	NA	23.4876	1.1762e+07	< 1e-16
P13639	EF2	sp|P13639|EF2_HUMAN	44	Lamp1-Apex/ NES Apex	4	4	38	0	26.4442	0.17094	4	4	43	0	27.0634	0.117121	-0.619126	-1.53594	0.000985292
P13667	PDIA4	sp|P13667|PDIA4_HUMAN	6	Lamp1-Apex/ NES Apex	4	4	5	0	22.5092	0.918928	4	4	6	0	24.1318	0.26784	-1.62263	-3.07935	0.014667
P13693	TCTP	sp|P13693|TCTP_HUMAN;tr|Q5W0H4|Q5W0H4_HUMAN;tr|A0A0B4J2C3|A0A0B4J2C3_HUMAN;tr|J3KPG2|J3KPG2_HUMAN;tr|E9PJF7|E9PJF7_HUMAN;sp|Q56UQ5|TPT1L_HUMAN;tr|H0YCX0|H0YCX0_HUMAN	4	Lamp1-Apex/ NES Apex	4	4	3	0	23.8302	0.274815	4	4	4	0	24.9977	0.235803	-1.1675	-2.24622	0.000658768
P13798	ACPH	sp|P13798|ACPH_HUMAN;tr|C9JIF9|C9JIF9_HUMAN;tr|H7C393|H7C393_HUMAN;tr|H7C1U0|H7C1U0_HUMAN;tr|C9JLK2|C9JLK2_HUMAN;tr|F8WEH5|F8WEH5_HUMAN	10	Lamp1-Apex/ NES Apex	4	4	8	0	23.1493	0.498817	4	4	9	0	23.8679	0.173061	-0.718623	-1.64561	0.0345447
P13804	ETFA	sp|P13804|ETFA_HUMAN;tr|H0YLU7|H0YLU7_HUMAN;tr|H0YL12|H0YL12_HUMAN;tr|H0YK49|H0YK49_HUMAN;tr|H0YNX6|H0YNX6_HUMAN;tr|H0YKF0|H0YKF0_HUMAN;tr|H0YL83|H0YL83_HUMAN;tr|H0YM12|H0YM12_HUMAN;tr|J3KN60|J3KN60_HUMAN	12	Lamp1-Apex/ NES Apex	4	4	11	0	24.9449	0.229973	4	4	10	0	24.9113	0.276564	0.0335943	1.02356	0.857976
P13807	GYS1	sp|P13807|GYS1_HUMAN;tr|M0QYU1|M0QYU1_HUMAN;sp|P54840|GYS2_HUMAN	13	Lamp1-Apex/ NES Apex	4	4	13	0	24.4757	0.132563	4	4	13	0	25.1268	0.182018	-0.651155	-1.57042	0.00116857
P13861	KAP2	sp|P13861|KAP2_HUMAN;tr|H7C330|H7C330_HUMAN;tr|H7C1L0|H7C1L0_HUMAN;tr|C9J830|C9J830_HUMAN;tr|H7C4A9|H7C4A9_HUMAN	10	Lamp1-Apex/ NES Apex	4	4	10	0	24.7688	0.206162	4	4	10	0	24.4272	0.440017	0.341608	1.26717	0.209333
P13929	ENOB	sp|P13929|ENOB_HUMAN;tr|E5RGZ4|E5RGZ4_HUMAN;tr|E5RI09|E5RI09_HUMAN;tr|E5RG95|E5RG95_HUMAN;tr|K7EPM1|K7EPM1_HUMAN;tr|K7EKN2|K7EKN2_HUMAN;tr|K7EP84|K7EP84_HUMAN;tr|E5RJH5|E5RJH5_HUMAN	3	Lamp1-Apex/ NES Apex	4	4	3	0	23.2317	0.231537	4	4	3	0	23.4468	0.302674	-0.215135	-1.16081	0.301973
P13984	T2FB	sp|P13984|T2FB_HUMAN	5	Lamp1-Apex/ NES Apex	4	4	5	0	23.4783	0.322309	4	4	5	0	24.3798	0.419836	-0.901529	-1.86804	0.0143791
P13995	MTDC	sp|P13995|MTDC_HUMAN;tr|B9A062|B9A062_HUMAN;tr|B8ZZU9|B8ZZU9_HUMAN	10	Lamp1-Apex/ NES Apex	4	4	6	0	23.9943	0.144538	4	4	9	0	24.1616	0.480333	-0.167303	-1.12296	0.529535
P14174	MIF	sp|P14174|MIF_HUMAN	1	Lamp1-Apex/ NES Apex	4	4	1	0	28.8431	0.152868	4	4	1	0	29.7174	0.29742	-0.874316	-1.83314	0.00195894
P14324	FPPS	sp|P14324|FPPS_HUMAN;tr|A0A087X090|A0A087X090_HUMAN;tr|A0A087WVN4|A0A087WVN4_HUMAN;tr|A0A087X1D8|A0A087X1D8_HUMAN;tr|A0A087WTP2|A0A087WTP2_HUMAN	7	Lamp1-Apex/ NES Apex	4	4	4	0	23.1974	0.160851	4	4	7	0	24.2598	0.418306	-1.0624	-2.08841	0.00318775
P14550	AK1A1	sp|P14550|AK1A1_HUMAN;tr|Q5T621|Q5T621_HUMAN;tr|V9GYG2|V9GYG2_HUMAN;tr|V9GYP9|V9GYP9_HUMAN	23	Lamp1-Apex/ NES Apex	4	4	19	0	24.2463	0.197299	4	4	23	0	25.1629	0.280594	-0.916609	-1.88767	0.00175389
P14618	KPYM	sp|P14618|KPYM_HUMAN;tr|B4DNK4|B4DNK4_HUMAN	10	Lamp1-Apex/ NES Apex	4	4	10	0	25.3551	0.14155	4	4	10	0	25.7177	0.159446	-0.362613	-1.28575	0.0144706
P14625	ENPL	sp|P14625|ENPL_HUMAN;tr|Q96GW1|Q96GW1_HUMAN;tr|H0YIV0|H0YIV0_HUMAN;tr|F8W026|F8W026_HUMAN;sp|Q58FF3|ENPLL_HUMAN	27	Lamp1-Apex/ NES Apex	4	4	22	0	24.0679	0.249999	4	4	27	0	24.9449	0.173907	-0.87697	-1.83651	0.0011943
P14735	IDE	sp|P14735|IDE_HUMAN;tr|Q5T5N3|Q5T5N3_HUMAN	9	Lamp1-Apex/ NES Apex	4	4	5	0	22.2087	0.565876	4	4	9	0	23.5016	0.286787	-1.2929	-2.4502	0.00653163
P14854	CX6B1	sp|P14854|CX6B1_HUMAN	2	Lamp1-Apex/ NES Apex	4	4	2	0	23.4246	0.48936	4	4	2	0	23.1444	0.615946	0.280204	1.21437	0.502981
P14866	HNRPL	sp|P14866|HNRPL_HUMAN;tr|M0QXS5|M0QXS5_HUMAN;tr|M0QYT0|M0QYT0_HUMAN;tr|M0R1W6|M0R1W6_HUMAN;tr|B4DVF8|B4DVF8_HUMAN;tr|M0QYL7|M0QYL7_HUMAN;tr|M0R076|M0R076_HUMAN	24	Lamp1-Apex/ NES Apex	4	4	22	0	26.6904	0.212398	4	4	24	0	26.561	0.215641	0.12939	1.09383	0.425385
P14868	SYDC	sp|P14868|SYDC_HUMAN;tr|C9J7S3|C9J7S3_HUMAN;tr|C9JLC1|C9JLC1_HUMAN;tr|H7BZ35|H7BZ35_HUMAN;tr|H7C278|H7C278_HUMAN;tr|C9JQM9|C9JQM9_HUMAN	25	Lamp1-Apex/ NES Apex	4	4	24	0	25.145	0.0612739	4	4	24	0	25.4626	0.229775	-0.31761	-1.24626	0.0369682
P14923	PLAK	sp|P14923|PLAK_HUMAN;tr|C9JTX4|C9JTX4_HUMAN;tr|C9J826|C9J826_HUMAN;tr|C9JK18|C9JK18_HUMAN;tr|C9JKY1|C9JKY1_HUMAN;tr|C9JPI2|C9JPI2_HUMAN;tr|K7ERP3|K7ERP3_HUMAN	18	Lamp1-Apex/ NES Apex	4	4	13	0	23.1897	0.211183	4	4	18	0	24.128	0.143529	-0.938279	-1.91624	0.000324792
P15056	BRAF	sp|P15056|BRAF_HUMAN;tr|H7C4S5|H7C4S5_HUMAN	1	Lamp1-Apex/ NES Apex	4	0	0	4	NA	NA	4	2	1	2	23.6839	0.62227	-23.6839	-1.34765e+07	< 1e-16
P15121	ALDR	sp|P15121|ALDR_HUMAN;tr|E9PCX2|E9PCX2_HUMAN;tr|E9PEF9|E9PEF9_HUMAN;sp|C9JRZ8|AK1BF_HUMAN	13	Lamp1-Apex/ NES Apex	4	4	11	0	25.0469	0.113238	4	4	11	0	25.0858	0.371753	-0.0388809	-1.02732	0.848013
P15170	ERF3A	sp|P15170|ERF3A_HUMAN;tr|H3BR35|H3BR35_HUMAN;tr|H3BSV8|H3BSV8_HUMAN	12	Lamp1-Apex/ NES Apex	4	4	11	0	24.0079	0.327215	4	4	12	0	24.4868	0.144695	-0.478953	-1.39373	0.0366649
P15531	NDKA	sp|P15531|NDKA_HUMAN;tr|E7ERL0|E7ERL0_HUMAN;tr|E5RHP0|E5RHP0_HUMAN;tr|C9K028|C9K028_HUMAN	1	Lamp1-Apex/ NES Apex	4	1	1	3	23.3725	NA	4	1	1	3	24.6675	NA	-1.29503	-2.45381	1
P15880	RS2	sp|P15880|RS2_HUMAN;tr|H0YEN5|H0YEN5_HUMAN;tr|E9PQD7|E9PQD7_HUMAN;tr|I3L404|I3L404_HUMAN;tr|E9PMM9|E9PMM9_HUMAN;tr|E9PPT0|E9PPT0_HUMAN;tr|E9PM36|E9PM36_HUMAN;tr|H3BNG3|H3BNG3_HUMAN;tr|H0YE27|H0YE27_HUMAN	15	Lamp1-Apex/ NES Apex	4	4	15	0	26.2426	0.237097	4	4	15	0	26.5598	0.171691	-0.317254	-1.24596	0.0733113
P15882	CHIN	sp|P15882|CHIN_HUMAN;tr|C9J3G1|C9J3G1_HUMAN;tr|F8W6K2|F8W6K2_HUMAN;tr|B8ZZ96|B8ZZ96_HUMAN;tr|C9J3V9|C9J3V9_HUMAN;tr|C9JR98|C9JR98_HUMAN	3	Lamp1-Apex/ NES Apex	4	2	1	2	23.0145	0.252023	4	3	2	1	23.1867	0.296078	-0.172136	-1.12673	0.551766
P15924	DESP	sp|P15924|DESP_HUMAN	8	Lamp1-Apex/ NES Apex	4	3	8	1	22.6663	1.04937	4	2	6	2	22.5196	0.955879	0.146757	1.10708	0.884679
P15927	RFA2	sp|P15927|RFA2_HUMAN;tr|Q5TEJ7|Q5TEJ7_HUMAN;tr|Q5TEJ0|Q5TEJ0_HUMAN	11	Lamp1-Apex/ NES Apex	4	4	8	0	23.5399	0.257501	4	4	9	0	24.2163	0.511702	-0.676411	-1.59816	0.0561605
P15954	COX7C	sp|P15954|COX7C_HUMAN;tr|D6R9Z7|D6R9Z7_HUMAN	1	Lamp1-Apex/ NES Apex	4	2	1	2	23.9171	0.484858	4	4	1	0	24.8241	0.637662	-0.907038	-1.87519	0.157459
P16152	CBR1	sp|P16152|CBR1_HUMAN;tr|E9PQ63|E9PQ63_HUMAN;tr|A8MTM1|A8MTM1_HUMAN	10	Lamp1-Apex/ NES Apex	4	4	8	0	23.9392	0.30297	4	4	7	0	23.4293	0.0584769	0.509821	1.42387	0.0163161
P16157	ANK1	sp|P16157|ANK1_HUMAN;tr|H0YBS0|H0YBS0_HUMAN;tr|H0YAY8|H0YAY8_HUMAN	9	Lamp1-Apex/ NES Apex	4	1	1	3	22.1979	NA	4	4	9	0	23.8485	0.244585	-1.65059	-3.13962	0.00911747
P16260	GDC	sp|P16260|GDC_HUMAN	1	Lamp1-Apex/ NES Apex	4	2	1	2	21.9425	0.476924	4	3	1	1	21.9733	0.318307	-0.0307863	-1.02157	0.93464
P16278	BGAL	sp|P16278|BGAL_HUMAN;tr|E7EQ29|E7EQ29_HUMAN;tr|C9J539|C9J539_HUMAN;tr|C9J4G9|C9J4G9_HUMAN	4	Lamp1-Apex/ NES Apex	4	4	3	0	23.2181	0.248043	4	1	1	3	22.3523	NA	0.865764	1.8223	0.0523944
P16298	PP2BB	sp|P16298|PP2BB_HUMAN;tr|Q5F2F8|Q5F2F8_HUMAN;tr|Q5F2G0|Q5F2G0_HUMAN;sp|P48454|PP2BC_HUMAN;tr|H0YB02|H0YB02_HUMAN;tr|H0YC26|H0YC26_HUMAN;tr|G3V111|G3V111_HUMAN	4	Lamp1-Apex/ NES Apex	4	4	3	0	22.767	0.583745	4	4	4	0	22.3419	1.4424	0.425105	1.34267	0.604506
P16333	NCK1	sp|P16333|NCK1_HUMAN;tr|C9JAB9|C9JAB9_HUMAN;tr|H7C5C7|H7C5C7_HUMAN;tr|C9K098|C9K098_HUMAN;tr|C9JVV5|C9JVV5_HUMAN;tr|C9J869|C9J869_HUMAN	2	Lamp1-Apex/ NES Apex	4	4	1	0	22.8436	0.240811	4	4	2	0	23.8794	0.227436	-1.03578	-2.05023	0.000775069
P16401	H15	sp|P16401|H15_HUMAN	18	Lamp1-Apex/ NES Apex	4	4	18	0	27.3764	0.164832	4	4	18	0	26.8751	0.261138	0.501295	1.41548	0.0175402
P16402	H13	sp|P16402|H13_HUMAN	4	Lamp1-Apex/ NES Apex	4	4	4	0	26.5421	0.796474	4	4	4	0	25.8397	0.445038	0.702409	1.62722	0.174552
P16403	H12	sp|P16403|H12_HUMAN	4	Lamp1-Apex/ NES Apex	4	4	4	0	24.5578	0.645595	4	4	4	0	23.9282	0.700862	0.629592	1.54713	0.234508
P16435	NCPR	sp|P16435|NCPR_HUMAN;tr|H0Y4R2|H0Y4R2_HUMAN;tr|E7EMD0|E7EMD0_HUMAN;tr|E7EWU0|E7EWU0_HUMAN	23	Lamp1-Apex/ NES Apex	4	4	21	0	24.1401	0.225484	4	4	22	0	24.404	0.0744059	-0.263861	-1.20069	0.0679618
P16455	MGMT	sp|P16455|MGMT_HUMAN	2	Lamp1-Apex/ NES Apex	4	4	2	0	23.7617	0.329002	4	4	2	0	23.6452	0.417477	0.11646	1.08407	0.676577
P16615	AT2A2	sp|P16615|AT2A2_HUMAN;tr|H7C5W9|H7C5W9_HUMAN;sp|O14983|AT2A1_HUMAN;sp|Q93084|AT2A3_HUMAN;tr|A0A0C4DH86|A0A0C4DH86_HUMAN;tr|J3QSY6|J3QSY6_HUMAN;tr|H3BVB2|H3BVB2_HUMAN;tr|H3BTW4|H3BTW4_HUMAN	25	Lamp1-Apex/ NES Apex	4	4	22	0	24.289	0.240191	4	4	25	0	24.9193	0.272853	-0.630392	-1.54799	0.0133306
P16989	YBOX3	sp|P16989|YBOX3_HUMAN;tr|A0A0D9SEI8|A0A0D9SEI8_HUMAN	10	Lamp1-Apex/ NES Apex	4	4	10	0	24.5528	0.384068	4	4	10	0	23.6271	0.816037	0.925704	1.89961	0.0859101
P17021	ZNF17	sp|P17021|ZNF17_HUMAN;sp|P0CG31|Z286B_HUMAN;tr|A0A0A0MS50|A0A0A0MS50_HUMAN;sp|Q96RE9|ZN300_HUMAN	1	Lamp1-Apex/ NES Apex	4	3	1	1	23.5799	0.441618	4	0	0	4	NA	NA	23.5799	1.25387e+07	< 1e-16
P17026	ZNF22	sp|P17026|ZNF22_HUMAN;sp|Q86WZ6|ZN227_HUMAN	11	Lamp1-Apex/ NES Apex	4	4	11	0	24.4307	0.158658	4	4	11	0	24.3939	0.342098	0.0367551	1.0258	0.851876
P17028	ZNF24	sp|P17028|ZNF24_HUMAN	4	Lamp1-Apex/ NES Apex	4	2	2	2	22.7327	0.522005	4	4	4	0	23.6017	0.515369	-0.86902	-1.82642	0.124264
P17066	HSP76	sp|P17066|HSP76_HUMAN;sp|P48741|HSP77_HUMAN	1	Lamp1-Apex/ NES Apex	4	4	1	0	29.4924	0.286025	4	4	1	0	30.2013	0.216841	-0.708959	-1.63462	0.00753406
P17081	RHOQ	sp|P17081|RHOQ_HUMAN	1	Lamp1-Apex/ NES Apex	4	4	1	0	23.4249	0.564991	4	0	0	4	NA	NA	23.4249	1.12616e+07	< 1e-16
P17096	HMGA1	sp|P17096|HMGA1_HUMAN	10	Lamp1-Apex/ NES Apex	4	4	10	0	28.3444	0.12801	4	4	9	0	27.1159	0.414895	1.22847	2.34319	0.00130859
P17152	TMM11	sp|P17152|TMM11_HUMAN	3	Lamp1-Apex/ NES Apex	4	4	3	0	23.7934	0.414758	4	4	3	0	24.3471	0.279374	-0.553636	-1.46778	0.0687431
P17174	AATC	sp|P17174|AATC_HUMAN	5	Lamp1-Apex/ NES Apex	4	2	1	2	22.8034	0.48454	4	1	2	3	NaN	NA	NA	NA	NA
P17252	KPCA	sp|P17252|KPCA_HUMAN;tr|J3KRN5|J3KRN5_HUMAN	6	Lamp1-Apex/ NES Apex	4	4	6	0	24.366	0.141851	4	0	0	4	NA	NA	24.366	2.16215e+07	< 1e-16
P17600	SYN1	sp|P17600|SYN1_HUMAN	12	Lamp1-Apex/ NES Apex	4	4	12	0	24.8193	0.158381	4	4	11	0	24.1829	0.186195	0.636366	1.55441	0.00200193
P17612	KAPCA	sp|P17612|KAPCA_HUMAN;tr|Q15136|Q15136_HUMAN;tr|K7ERP6|K7ERP6_HUMAN;tr|K7ENJ5|K7ENJ5_HUMAN;sp|P22612|KAPCG_HUMAN	1	Lamp1-Apex/ NES Apex	4	4	1	0	24.4403	0.519431	4	4	1	0	23.7575	0.288584	0.682862	1.60532	0.0612369
P17655	CAN2	sp|P17655|CAN2_HUMAN	12	Lamp1-Apex/ NES Apex	4	4	12	0	24.6678	0.110774	4	4	10	0	23.7269	0.154171	0.940954	1.9198	6.08752e-05
P17677	NEUM	sp|P17677|NEUM_HUMAN	23	Lamp1-Apex/ NES Apex	4	4	18	0	25.2972	0.350625	4	4	20	0	25.093	0.339457	0.204207	1.15205	0.434724
P17812	PYRG1	sp|P17812|PYRG1_HUMAN	23	Lamp1-Apex/ NES Apex	4	4	21	0	24.4386	0.0945455	4	4	23	0	26.07	0.202475	-1.63147	-3.09828	6.47472e-06
P17858	PFKAL	sp|P17858|PFKAL_HUMAN;tr|F8WEU2|F8WEU2_HUMAN	18	Lamp1-Apex/ NES Apex	4	4	15	0	24.8167	0.192826	4	4	18	0	24.6713	0.172153	0.145481	1.1061	0.30333
P17931	LEG3	sp|P17931|LEG3_HUMAN;tr|G3V3R6|G3V3R6_HUMAN	3	Lamp1-Apex/ NES Apex	4	4	3	0	23.0699	0.655292	4	0	0	4	NA	NA	23.0699	8.80516e+06	< 1e-16
P17987	TCPA	sp|P17987|TCPA_HUMAN;tr|E7EQR6|E7EQR6_HUMAN;tr|E7ERF2|E7ERF2_HUMAN;tr|F5H282|F5H282_HUMAN;tr|F5GZ03|F5GZ03_HUMAN;tr|F5H136|F5H136_HUMAN;tr|F5H676|F5H676_HUMAN;tr|F5H726|F5H726_HUMAN;tr|F5GZI8|F5GZI8_HUMAN;tr|F5H7Y1|F5H7Y1_HUMAN;tr|F5GYL4|F5GYL4_HUMAN	29	Lamp1-Apex/ NES Apex	4	4	26	0	25.9511	0.102957	4	4	29	0	26.6377	0.255875	-0.686668	-1.60956	0.00250359
P18031	PTN1	sp|P18031|PTN1_HUMAN;tr|B4DSN5|B4DSN5_HUMAN	13	Lamp1-Apex/ NES Apex	4	4	11	0	24.4007	0.192578	4	4	13	0	24.8587	0.174965	-0.45803	-1.37366	0.0125076
P18077	RL35A	sp|P18077|RL35A_HUMAN;tr|F8WBS5|F8WBS5_HUMAN;tr|F8WB72|F8WB72_HUMAN;tr|C9K025|C9K025_HUMAN	6	Lamp1-Apex/ NES Apex	4	4	5	0	25.1071	0.294673	4	4	5	0	25.5029	0.407817	-0.395852	-1.31572	0.166658
P18085	ARF4	sp|P18085|ARF4_HUMAN;tr|C9JPM4|C9JPM4_HUMAN;tr|C9JAK5|C9JAK5_HUMAN;tr|U3KQF2|U3KQF2_HUMAN	5	Lamp1-Apex/ NES Apex	4	4	5	0	25.3864	0.194214	4	4	5	0	26.0904	0.148972	-0.704035	-1.62905	0.00120155
P18124	RL7	sp|P18124|RL7_HUMAN;tr|A8MUD9|A8MUD9_HUMAN;tr|C9JIJ5|C9JIJ5_HUMAN;tr|C9JZ88|C9JZ88_HUMAN	22	Lamp1-Apex/ NES Apex	4	4	20	0	25.3837	0.114698	4	4	22	0	25.4311	0.242821	-0.0473984	-1.0334	0.73616
P18206	VINC	sp|P18206|VINC_HUMAN;tr|Q5JQ13|Q5JQ13_HUMAN;tr|A0A096LPE1|A0A096LPE1_HUMAN	28	Lamp1-Apex/ NES Apex	4	4	22	0	24.2739	0.342528	4	4	25	0	24.5252	0.151665	-0.251277	-1.19026	0.228281
P18440	ARY1	sp|P18440|ARY1_HUMAN;tr|F5H5R8|F5H5R8_HUMAN	2	Lamp1-Apex/ NES Apex	4	4	2	0	24.8218	0.888566	4	3	2	1	24.3625	0.346188	0.459322	1.3749	0.442984
P18583	SON	sp|P18583|SON_HUMAN;tr|J3QSZ5|J3QSZ5_HUMAN;tr|H7C2G8|H7C2G8_HUMAN	3	Lamp1-Apex/ NES Apex	4	4	2	0	24.6193	0.251355	4	4	2	0	23.9172	0.671918	0.702108	1.62688	0.0980499
P18615	NELFE	sp|P18615|NELFE_HUMAN;tr|A0A0A0MT02|A0A0A0MT02_HUMAN;tr|A0A0A0MSN9|A0A0A0MSN9_HUMAN;tr|A0A0G2JI50|A0A0G2JI50_HUMAN;tr|E9PD43|E9PD43_HUMAN;tr|A2ABK4|A2ABK4_HUMAN	4	Lamp1-Apex/ NES Apex	4	4	4	0	24.0756	0.461585	4	4	4	0	23.4851	0.436962	0.590469	1.50574	0.112541
P18669	PGAM1	sp|P18669|PGAM1_HUMAN;sp|P15259|PGAM2_HUMAN;sp|Q8N0Y7|PGAM4_HUMAN	14	Lamp1-Apex/ NES Apex	4	4	13	0	25.9251	0.177092	4	4	13	0	26.2767	0.0903452	-0.351594	-1.27597	0.0122625
P18754	RCC1	sp|P18754|RCC1_HUMAN;tr|C9JW69|C9JW69_HUMAN;tr|C9JRH2|C9JRH2_HUMAN;tr|C9JMJ4|C9JMJ4_HUMAN;tr|C9J3R0|C9J3R0_HUMAN;tr|C9JQZ4|C9JQZ4_HUMAN	4	Lamp1-Apex/ NES Apex	4	4	4	0	22.6958	0.265684	4	4	4	0	22.8483	0.229361	-0.152445	-1.11145	0.418422
P19021	AMD	sp|P19021|AMD_HUMAN	1	Lamp1-Apex/ NES Apex	4	3	1	1	23.6846	1.15161	4	0	0	4	NA	NA	23.6846	1.3483e+07	< 1e-16
P19022	CADH2	sp|P19022|CADH2_HUMAN;tr|A0A0G2JRA4|A0A0G2JRA4_HUMAN;tr|A0A087WX99|A0A087WX99_HUMAN;sp|P55283|CADH4_HUMAN	2	Lamp1-Apex/ NES Apex	4	4	1	0	21.9447	0.700925	4	4	2	0	23.2638	0.613297	-1.31913	-2.49515	0.0298519
P19086	GNAZ	sp|P19086|GNAZ_HUMAN	7	Lamp1-Apex/ NES Apex	4	4	7	0	23.8473	0.194189	4	3	5	1	23.1413	0.0659353	0.705981	1.63125	0.00195759
P19105	ML12A	sp|P19105|ML12A_HUMAN;sp|O14950|ML12B_HUMAN;tr|J3QRS3|J3QRS3_HUMAN;sp|P24844|MYL9_HUMAN;tr|J3KTJ1|J3KTJ1_HUMAN	4	Lamp1-Apex/ NES Apex	4	4	4	0	23.8455	0.203974	4	4	4	0	24.6051	0.345821	-0.759564	-1.69298	0.00914081
P19174	PLCG1	sp|P19174|PLCG1_HUMAN;tr|V9GY71|V9GY71_HUMAN;tr|V9GYH5|V9GYH5_HUMAN;tr|V9GY63|V9GY63_HUMAN;tr|A0A0D9SEK2|A0A0D9SEK2_HUMAN;tr|M0QX77|M0QX77_HUMAN	49	Lamp1-Apex/ NES Apex	4	4	38	0	24.0139	0.217997	4	4	47	0	24.7576	0.205969	-0.743761	-1.67454	0.00255249
P19338	NUCL	sp|P19338|NUCL_HUMAN;tr|H7BY16|H7BY16_HUMAN;tr|C9JYW2|C9JYW2_HUMAN;tr|C9JLB1|C9JLB1_HUMAN;tr|C9J1H7|C9J1H7_HUMAN;tr|C9JWL1|C9JWL1_HUMAN	26	Lamp1-Apex/ NES Apex	4	4	23	0	25.2417	0.0181012	4	4	25	0	25.5897	0.151722	-0.348027	-1.27282	0.00386972
P19367	HXK1	sp|P19367|HXK1_HUMAN;tr|B1AR63|B1AR63_HUMAN;sp|Q2TB90|HKDC1_HUMAN;tr|B1AR62|B1AR62_HUMAN;tr|B1AR61|B1AR61_HUMAN;sp|P52790|HXK3_HUMAN	31	Lamp1-Apex/ NES Apex	4	4	30	0	25.9107	0.0882672	4	4	30	0	25.5039	0.15949	0.406742	1.32569	0.00427072
P19387	RPB3	sp|P19387|RPB3_HUMAN;tr|H3BRR2|H3BRR2_HUMAN	4	Lamp1-Apex/ NES Apex	4	4	3	0	22.7921	0.172866	4	4	4	0	23.2598	0.435836	-0.467725	-1.38293	0.0930521
P19388	RPAB1	sp|P19388|RPAB1_HUMAN;tr|A0A087WWX0|A0A087WWX0_HUMAN;tr|A0A087WVZ9|A0A087WVZ9_HUMAN;tr|A0A0A0MQR7|A0A0A0MQR7_HUMAN;tr|A0A087WVN5|A0A087WVN5_HUMAN	2	Lamp1-Apex/ NES Apex	4	0	0	4	NA	NA	4	3	1	1	24.1134	0.32663	-24.1134	-1.81497e+07	< 1e-16
P19404	NDUV2	sp|P19404|NDUV2_HUMAN;tr|E7EPT4|E7EPT4_HUMAN	2	Lamp1-Apex/ NES Apex	4	3	1	1	22.7573	0.439131	4	4	2	0	22.8019	0.360196	-0.044593	-1.03139	0.887893
P19447	ERCC3	sp|P19447|ERCC3_HUMAN	1	Lamp1-Apex/ NES Apex	4	0	0	4	NA	NA	4	4	1	0	22.626	0.541175	-22.626	-6.47279e+06	< 1e-16
P19474	RO52	sp|P19474|RO52_HUMAN	2	Lamp1-Apex/ NES Apex	4	4	2	0	23.7399	0.435852	4	2	2	2	23.9209	0.0935621	-0.180983	-1.13366	0.611931
P19525	E2AK2	sp|P19525|E2AK2_HUMAN;tr|C9JZT2|C9JZT2_HUMAN;tr|F8WBH4|F8WBH4_HUMAN	7	Lamp1-Apex/ NES Apex	4	4	6	0	24.7606	0.186217	4	4	7	0	23.6734	0.249003	1.08716	2.12456	0.000425814
P19623	SPEE	sp|P19623|SPEE_HUMAN;tr|K7ESL0|K7ESL0_HUMAN;tr|K7EKM4|K7EKM4_HUMAN;tr|K7EQ47|K7EQ47_HUMAN;tr|K7EL89|K7EL89_HUMAN	9	Lamp1-Apex/ NES Apex	4	4	8	0	24.955	0.139598	4	4	9	0	25.2597	0.21799	-0.30467	-1.23514	0.0567507
P19634	SL9A1	sp|P19634|SL9A1_HUMAN;tr|B1ALD5|B1ALD5_HUMAN	1	Lamp1-Apex/ NES Apex	4	0	0	4	NA	NA	4	3	1	1	23.552	0.074964	-23.552	-1.22988e+07	< 1e-16
P19784	CSK22	sp|P19784|CSK22_HUMAN;tr|H3BSA1|H3BSA1_HUMAN;tr|H3BV19|H3BV19_HUMAN;tr|H3BNI9|H3BNI9_HUMAN	11	Lamp1-Apex/ NES Apex	4	4	9	0	23.1972	0.310716	4	4	10	0	23.7646	0.167166	-0.567412	-1.48186	0.0182207
P20020	AT2B1	sp|P20020|AT2B1_HUMAN;tr|E7ERY9|E7ERY9_HUMAN;tr|H0Y7S3|H0Y7S3_HUMAN;sp|Q01814|AT2B2_HUMAN;tr|H0YHH6|H0YHH6_HUMAN;tr|A0A0U1RQU3|A0A0U1RQU3_HUMAN;tr|F8W1V5|F8W1V5_HUMAN;tr|H0YDG5|H0YDG5_HUMAN;tr|H7BZS8|H7BZS8_HUMAN;tr|H7BY13|H7BY13_HUMAN	11	Lamp1-Apex/ NES Apex	4	4	8	0	24.1919	0.297102	4	4	11	0	24.204	0.227582	-0.0120972	-1.00842	0.950554
P20042	IF2B	sp|P20042|IF2B_HUMAN	11	Lamp1-Apex/ NES Apex	4	4	6	0	23.6253	0.303618	4	4	9	0	24.011	0.331754	-0.385771	-1.30656	0.137052
P20073	ANXA7	sp|P20073|ANXA7_HUMAN	9	Lamp1-Apex/ NES Apex	4	4	9	0	26.4876	0.217495	4	4	9	0	25.7599	0.25232	0.727681	1.65598	0.00472481
P20290	BTF3	sp|P20290|BTF3_HUMAN;tr|H0Y9Y1|H0Y9Y1_HUMAN;tr|D6RDG3|D6RDG3_HUMAN	2	Lamp1-Apex/ NES Apex	4	3	2	1	23.9869	0.320676	4	0	0	4	NA	NA	23.9869	1.66257e+07	< 1e-16
P20336	RAB3A	sp|P20336|RAB3A_HUMAN;tr|S4R3Q3|S4R3Q3_HUMAN;tr|M0R257|M0R257_HUMAN	3	Lamp1-Apex/ NES Apex	4	4	1	0	24.055	0.400883	4	4	2	0	24.0353	0.477074	0.0197102	1.01376	0.951614
P20337	RAB3B	sp|P20337|RAB3B_HUMAN	1	Lamp1-Apex/ NES Apex	4	2	1	2	24.5622	0.626487	4	0	0	4	NA	NA	24.5622	2.47717e+07	< 1e-16
P20338	RAB4A	sp|P20338|RAB4A_HUMAN;tr|A0A087WYT5|A0A087WYT5_HUMAN	3	Lamp1-Apex/ NES Apex	4	0	0	4	NA	NA	4	4	3	0	23.7113	0.247598	-23.7113	-1.37349e+07	< 1e-16
P20339	RAB5A	sp|P20339|RAB5A_HUMAN	1	Lamp1-Apex/ NES Apex	4	0	0	4	NA	NA	4	3	1	1	24.0639	0.17855	-24.0639	-1.75375e+07	< 1e-16
P20340	RAB6A	sp|P20340|RAB6A_HUMAN;tr|F5H3K7|F5H3K7_HUMAN;tr|F5GX61|F5GX61_HUMAN	4	Lamp1-Apex/ NES Apex	4	4	3	0	23.6459	0.48793	4	3	4	1	24.5735	0.373877	-0.927616	-1.90213	0.0415642
P20585	MSH3	sp|P20585|MSH3_HUMAN	4	Lamp1-Apex/ NES Apex	4	4	3	0	21.7775	0.46235	4	4	4	0	22.1761	0.515972	-0.398639	-1.31826	0.293611
P20594	ANPRB	sp|P20594|ANPRB_HUMAN;tr|H7C1A1|H7C1A1_HUMAN;tr|H7C056|H7C056_HUMAN	3	Lamp1-Apex/ NES Apex	4	3	3	1	23.0762	0.309038	4	3	2	1	22.962	0.241535	0.114233	1.0824	0.64047
P20645	MPRD	sp|P20645|MPRD_HUMAN;tr|F5GXE0|F5GXE0_HUMAN;tr|H0YGE9|H0YGE9_HUMAN;tr|F5GXU0|F5GXU0_HUMAN;tr|H0YGT2|H0YGT2_HUMAN;tr|F5H883|F5H883_HUMAN;tr|F5GX30|F5GX30_HUMAN	2	Lamp1-Apex/ NES Apex	4	3	1	1	23.5085	0.678259	4	4	2	0	24.0059	0.367735	-0.497434	-1.4117	0.261681
P20674	COX5A	sp|P20674|COX5A_HUMAN;tr|H3BNX8|H3BNX8_HUMAN;tr|H3BV69|H3BV69_HUMAN;tr|H3BRM5|H3BRM5_HUMAN;tr|H3BRI0|H3BRI0_HUMAN	4	Lamp1-Apex/ NES Apex	4	4	3	0	23.3769	0.0779042	4	4	4	0	24.4396	0.666057	-1.06264	-2.08875	0.0193375
P20700	LMNB1	sp|P20700|LMNB1_HUMAN;tr|E9PBF6|E9PBF6_HUMAN;tr|A0A0D9SFE5|A0A0D9SFE5_HUMAN;tr|A0A0D9SFY5|A0A0D9SFY5_HUMAN	29	Lamp1-Apex/ NES Apex	4	4	21	0	24.6358	0.218983	4	4	29	0	25.3345	0.178971	-0.69874	-1.62309	0.00260047
P21266	GSTM3	sp|P21266|GSTM3_HUMAN;tr|A0A0A0MTN3|A0A0A0MTN3_HUMAN;tr|Q5T8R1|Q5T8R1_HUMAN	5	Lamp1-Apex/ NES Apex	4	4	5	0	22.3707	0.141551	4	4	5	0	23.1534	0.358842	-0.782729	-1.72038	0.00666404
P21281	VATB2	sp|P21281|VATB2_HUMAN;tr|H0YC04|H0YC04_HUMAN;tr|C9JL73|C9JL73_HUMAN;sp|P15313|VATB1_HUMAN;tr|C9J5E3|C9J5E3_HUMAN;tr|C9JNS9|C9JNS9_HUMAN;tr|E5RGH6|E5RGH6_HUMAN;tr|H0YC45|H0YC45_HUMAN;tr|H0YAT8|H0YAT8_HUMAN	18	Lamp1-Apex/ NES Apex	4	4	18	0	24.8286	0.135709	4	4	17	0	24.4613	0.0964515	0.367347	1.28998	0.00450587
P21283	VATC1	sp|P21283|VATC1_HUMAN;tr|E7EV59|E7EV59_HUMAN	6	Lamp1-Apex/ NES Apex	4	4	6	0	24.2339	0.345636	4	4	6	0	23.67	0.36813	0.563818	1.47818	0.0669774
P21399	ACOC	sp|P21399|ACOC_HUMAN	1	Lamp1-Apex/ NES Apex	4	3	1	1	23.005	0.513203	4	3	1	1	23.0926	0.752823	-0.0876293	-1.06262	0.875777
P21579	SYT1	sp|P21579|SYT1_HUMAN;tr|J3KQA0|J3KQA0_HUMAN;sp|Q8N9I0|SYT2_HUMAN;sp|O00445|SYT5_HUMAN;tr|K7EJS7|K7EJS7_HUMAN;tr|C9JX50|C9JX50_HUMAN	11	Lamp1-Apex/ NES Apex	4	4	10	0	25.1627	0.175448	4	4	10	0	23.8011	0.139927	1.36155	2.56961	1.90398e-05
P21796	VDAC1	sp|P21796|VDAC1_HUMAN;tr|C9JI87|C9JI87_HUMAN	16	Lamp1-Apex/ NES Apex	4	4	15	0	25.09	0.349688	4	4	16	0	25.5829	0.370487	-0.492812	-1.40719	0.101186
P21912	SDHB	sp|P21912|SDHB_HUMAN;tr|A0A087WXX8|A0A087WXX8_HUMAN;tr|A0A087WWT1|A0A087WWT1_HUMAN	2	Lamp1-Apex/ NES Apex	4	3	1	1	24.268	0.225852	4	4	2	0	23.5776	0.649789	0.690406	1.61374	0.144612
P21953	ODBB	sp|P21953|ODBB_HUMAN	4	Lamp1-Apex/ NES Apex	4	4	4	0	23.7011	0.260218	4	2	3	2	23.2275	0.0642894	0.4736	1.38857	0.074166
P21964	COMT	sp|P21964|COMT_HUMAN;tr|E7EMS6|E7EMS6_HUMAN;tr|E7EUU8|E7EUU8_HUMAN;tr|F8WBW9|F8WBW9_HUMAN;tr|H7BZ45|H7BZ45_HUMAN	2	Lamp1-Apex/ NES Apex	4	4	2	0	24.8848	0.158119	4	0	0	4	NA	NA	24.8848	3.09793e+07	< 1e-16
P22033	MUTA	sp|P22033|MUTA_HUMAN	4	Lamp1-Apex/ NES Apex	4	1	1	3	NaN	NA	4	4	3	0	22.6966	0.613404	NA	NA	NA
P22059	OSBP1	sp|P22059|OSBP1_HUMAN;tr|H0YCV6|H0YCV6_HUMAN;tr|A0A0A0MSB4|A0A0A0MSB4_HUMAN;tr|Q6ZN50|Q6ZN50_HUMAN;sp|Q969R2|OSBP2_HUMAN;tr|H7C1R2|H7C1R2_HUMAN;tr|H7C368|H7C368_HUMAN;tr|H7C428|H7C428_HUMAN	21	Lamp1-Apex/ NES Apex	4	4	18	0	23.4463	0.216959	4	4	21	0	23.8323	0.143642	-0.386037	-1.3068	0.0250473
P22061	PIMT	sp|P22061|PIMT_HUMAN;tr|A0A0A0MRJ6|A0A0A0MRJ6_HUMAN;tr|H7BY58|H7BY58_HUMAN;tr|F6S8N6|F6S8N6_HUMAN;tr|C9J0F2|C9J0F2_HUMAN;tr|F8WDT3|F8WDT3_HUMAN;tr|F8WAV5|F8WAV5_HUMAN;tr|F8WAX2|F8WAX2_HUMAN;tr|H7C4X2|H7C4X2_HUMAN	12	Lamp1-Apex/ NES Apex	4	4	12	0	24.1738	0.358762	4	4	12	0	24.5652	0.231211	-0.391448	-1.31171	0.116295
P22087	FBRL	sp|P22087|FBRL_HUMAN;tr|M0QXL5|M0QXL5_HUMAN;tr|M0R2Q4|M0R2Q4_HUMAN;tr|M0R299|M0R299_HUMAN;tr|M0R0P1|M0R0P1_HUMAN;tr|M0R2U2|M0R2U2_HUMAN;tr|M0R1H0|M0R1H0_HUMAN;tr|M0R2B0|M0R2B0_HUMAN;tr|A0A0D9SFM2|A0A0D9SFM2_HUMAN;tr|M0QXC9|M0QXC9_HUMAN	18	Lamp1-Apex/ NES Apex	4	4	18	0	26.0141	0.0752564	4	4	16	0	25.7042	0.344222	0.309903	1.23962	0.129064
P22102	PUR2	sp|P22102|PUR2_HUMAN;tr|F8WD69|F8WD69_HUMAN;tr|C9JBJ1|C9JBJ1_HUMAN;tr|C9JTV6|C9JTV6_HUMAN;tr|C9JZG2|C9JZG2_HUMAN;tr|C9JKQ7|C9JKQ7_HUMAN;tr|H7C366|H7C366_HUMAN;tr|A0A140TA71|A0A140TA71_HUMAN	34	Lamp1-Apex/ NES Apex	4	4	30	0	24.5838	0.068994	4	4	32	0	25.1855	0.115554	-0.601702	-1.51751	0.000109202
P22234	PUR6	sp|P22234|PUR6_HUMAN;tr|E9PBS1|E9PBS1_HUMAN;tr|D6RF62|D6RF62_HUMAN	17	Lamp1-Apex/ NES Apex	4	4	17	0	25.8197	0.242873	4	4	17	0	26.5299	0.129439	-0.710218	-1.63605	0.00209221
P22307	NLTP	sp|P22307|NLTP_HUMAN;tr|H0YF61|H0YF61_HUMAN	5	Lamp1-Apex/ NES Apex	4	4	2	0	22.9983	0.549665	4	4	4	0	23.7549	0.460468	-0.756615	-1.68952	0.0793343
P22314	UBA1	sp|P22314|UBA1_HUMAN;tr|Q5JRR6|Q5JRR6_HUMAN;tr|Q5JRR9|Q5JRR9_HUMAN;tr|Q5JRS0|Q5JRS0_HUMAN;tr|Q5JRS2|Q5JRS2_HUMAN;tr|Q5JRS1|Q5JRS1_HUMAN;tr|Q5JRS3|Q5JRS3_HUMAN	51	Lamp1-Apex/ NES Apex	4	4	44	0	25.5448	0.100816	4	4	51	0	26.0894	0.179197	-0.544588	-1.4586	0.00183456
P22492	H1T	sp|P22492|H1T_HUMAN	9	Lamp1-Apex/ NES Apex	4	4	9	0	27.4876	0.310081	4	4	9	0	24.7814	0.613075	2.70619	6.52596	0.000221564
P22626	ROA2	sp|P22626|ROA2_HUMAN;tr|A0A087WUI2|A0A087WUI2_HUMAN	46	Lamp1-Apex/ NES Apex	4	4	44	0	27.5641	0.141055	4	4	44	0	27.148	0.212276	0.416084	1.3343	0.0171391
P22681	CBL	sp|P22681|CBL_HUMAN;tr|A0A1B0GW38|A0A1B0GW38_HUMAN;tr|A0A0U1RQX8|A0A0U1RQX8_HUMAN;tr|A0A0U1RR39|A0A0U1RR39_HUMAN;tr|A0A0U1RRJ5|A0A0U1RRJ5_HUMAN	10	Lamp1-Apex/ NES Apex	4	4	7	0	23.6278	0.36891	4	4	9	0	23.6482	0.374301	-0.0204392	-1.01427	0.94053
P22694	KAPCB	sp|P22694|KAPCB_HUMAN;tr|A0A0A0MS54|A0A0A0MS54_HUMAN;tr|A0A087WVC4|A0A087WVC4_HUMAN;tr|B1APG2|B1APG2_HUMAN;tr|B1APF8|B1APF8_HUMAN;tr|B1APF9|B1APF9_HUMAN;tr|B1APG3|B1APG3_HUMAN;tr|B1APG1|B1APG1_HUMAN;tr|B1APG0|B1APG0_HUMAN;tr|B1APF7|B1APF7_HUMAN	3	Lamp1-Apex/ NES Apex	4	4	3	0	24.4657	0.355351	4	4	3	0	23.3746	0.328513	1.09112	2.13039	0.00406335
P22695	QCR2	sp|P22695|QCR2_HUMAN;tr|H3BRG4|H3BRG4_HUMAN;tr|H3BSJ9|H3BSJ9_HUMAN;tr|H3BP04|H3BP04_HUMAN;tr|H3BUE4|H3BUE4_HUMAN;tr|H3BUI9|H3BUI9_HUMAN;tr|A0A087WVZ4|A0A087WVZ4_HUMAN	18	Lamp1-Apex/ NES Apex	4	4	18	0	24.9382	0.197125	4	4	18	0	25.4589	0.101443	-0.520677	-1.43463	0.00333575
P23193	TCEA1	sp|P23193|TCEA1_HUMAN;tr|E5RIS7|E5RIS7_HUMAN;tr|E5RJ93|E5RJ93_HUMAN;tr|B7Z4S1|B7Z4S1_HUMAN	3	Lamp1-Apex/ NES Apex	4	4	3	0	23.2313	0.269794	4	4	3	0	23.1519	0.255737	0.0794125	1.05659	0.684106
P23246	SFPQ	sp|P23246|SFPQ_HUMAN;tr|H0Y9K7|H0Y9K7_HUMAN;tr|H0Y9U2|H0Y9U2_HUMAN	27	Lamp1-Apex/ NES Apex	4	4	26	0	28.0386	0.142935	4	4	26	0	27.4399	0.141707	0.59871	1.51436	0.0010085
P23258	TBG1	sp|P23258|TBG1_HUMAN;sp|Q9NRH3|TBG2_HUMAN;tr|K7EIS0|K7EIS0_HUMAN;tr|K7EKE5|K7EKE5_HUMAN	8	Lamp1-Apex/ NES Apex	4	4	8	0	23.2669	0.323045	4	4	8	0	23.5548	0.217893	-0.287859	-1.22083	0.190016
P23284	PPIB	sp|P23284|PPIB_HUMAN	9	Lamp1-Apex/ NES Apex	4	4	9	0	24.8347	0.202763	4	4	8	0	24.4057	0.125191	0.428994	1.34629	0.0113598
P23368	MAOM	sp|P23368|MAOM_HUMAN	7	Lamp1-Apex/ NES Apex	4	0	0	4	NA	NA	4	3	4	1	23.7072	0.223481	-23.7072	-1.36951e+07	< 1e-16
P23378	GCSP	sp|P23378|GCSP_HUMAN	12	Lamp1-Apex/ NES Apex	4	4	9	0	23.2442	0.443929	4	4	11	0	23.0517	0.614652	0.192548	1.14278	0.629645
P23381	SYWC	sp|P23381|SYWC_HUMAN;tr|G3V3H8|G3V3H8_HUMAN;tr|G3V3Y5|G3V3Y5_HUMAN;tr|G3V277|G3V277_HUMAN;tr|G3V423|G3V423_HUMAN;tr|G3V5U1|G3V5U1_HUMAN;tr|G3V456|G3V456_HUMAN;tr|G3V3P2|G3V3P2_HUMAN;tr|G3V227|G3V227_HUMAN;tr|G3V2Y7|G3V2Y7_HUMAN;tr|H0YJP3|H0YJP3_HUMAN;tr|G3V3X0|G3V3X0_HUMAN;tr|G3V5W1|G3V5W1_HUMAN;tr|G3V3S7|G3V3S7_HUMAN;tr|G3V4C7|G3V4C7_HUMAN;tr|G3V4N8|G3V4N8_HUMAN;tr|G3V2F2|G3V2F2_HUMAN;tr|G3V3R3|…	27	Lamp1-Apex/ NES Apex	4	4	26	0	25.4472	0.245445	4	4	22	0	24.4205	0.187595	1.02674	2.03741	0.00055988
P23396	RS3	sp|P23396|RS3_HUMAN;tr|E9PL09|E9PL09_HUMAN;tr|E9PPU1|E9PPU1_HUMAN;tr|F2Z2S8|F2Z2S8_HUMAN;tr|H0YCJ7|H0YCJ7_HUMAN;tr|H0YEU2|H0YEU2_HUMAN;tr|H0YF32|H0YF32_HUMAN;tr|E9PQ96|E9PQ96_HUMAN;tr|E9PJH4|E9PJH4_HUMAN;tr|E9PK82|E9PK82_HUMAN;tr|E9PSF4|E9PSF4_HUMAN;tr|E9PQX2|E9PQX2_HUMAN;tr|H0YES8|H0YES8_HUMAN	21	Lamp1-Apex/ NES Apex	4	4	20	0	26.8199	0.161934	4	4	20	0	27.1491	0.0268983	-0.329162	-1.25628	0.00703493
P23443	KS6B1	sp|P23443|KS6B1_HUMAN;tr|E9PIP7|E9PIP7_HUMAN;tr|K7EIM2|K7EIM2_HUMAN;tr|K7ER06|K7ER06_HUMAN;sp|Q9UBS0|KS6B2_HUMAN	3	Lamp1-Apex/ NES Apex	4	4	2	0	24.787	0.313813	4	4	3	0	24.6002	0.268184	0.18682	1.13825	0.400275
P23458	JAK1	sp|P23458|JAK1_HUMAN	1	Lamp1-Apex/ NES Apex	4	1	1	3	21.3376	NA	4	3	1	1	21.8865	0.923591	-0.548903	-1.46297	0.658003
P23526	SAHH	sp|P23526|SAHH_HUMAN	21	Lamp1-Apex/ NES Apex	4	4	20	0	26.005	0.159248	4	4	20	0	26.5287	0.138385	-0.523732	-1.43767	0.00253981
P23588	IF4B	sp|P23588|IF4B_HUMAN;tr|E7EX17|E7EX17_HUMAN;tr|F8VP89|F8VP89_HUMAN;tr|F8W0K0|F8W0K0_HUMAN;tr|F8VSC7|F8VSC7_HUMAN;tr|F8VX11|F8VX11_HUMAN;tr|F8VYE9|F8VYE9_HUMAN;tr|F8VRU1|F8VRU1_HUMAN	28	Lamp1-Apex/ NES Apex	4	4	24	0	24.4249	0.39604	4	4	27	0	25.1295	0.329221	-0.704613	-1.62971	0.0339009
P23634	AT2B4	sp|P23634|AT2B4_HUMAN	6	Lamp1-Apex/ NES Apex	4	4	4	0	22.6244	0.1902	4	3	6	1	23.2467	0.154005	-0.622332	-1.53936	0.00576882
P23743	DGKA	sp|P23743|DGKA_HUMAN;tr|G3V4E1|G3V4E1_HUMAN;tr|H0YJE7|H0YJE7_HUMAN	2	Lamp1-Apex/ NES Apex	4	4	1	0	22.8287	0.409715	4	4	2	0	23.2365	0.0446882	-0.407753	-1.32662	0.0951973
P23919	KTHY	sp|P23919|KTHY_HUMAN;tr|H7C312|H7C312_HUMAN;tr|H7BZ20|H7BZ20_HUMAN;tr|G5E9E9|G5E9E9_HUMAN;tr|H7C3A4|H7C3A4_HUMAN	10	Lamp1-Apex/ NES Apex	4	4	7	0	22.9963	0.220934	4	4	9	0	23.8722	0.236337	-0.875855	-1.8351	0.00164129
P23921	RIR1	sp|P23921|RIR1_HUMAN;tr|E9PL69|E9PL69_HUMAN;tr|E9PP77|E9PP77_HUMAN;tr|H0YCY7|H0YCY7_HUMAN	14	Lamp1-Apex/ NES Apex	4	4	8	0	21.6445	0.24618	4	4	14	0	24.3017	0.230015	-2.65725	-6.30829	4.11606e-06
P24390	ERD21	sp|P24390|ERD21_HUMAN;tr|M0R1Y2|M0R1Y2_HUMAN	1	Lamp1-Apex/ NES Apex	4	1	1	3	23.7071	NA	4	2	1	2	23.7263	0.386119	-0.0191717	-1.01338	0.974205
P24534	EF1B	sp|P24534|EF1B_HUMAN;tr|C9JZW3|C9JZW3_HUMAN;tr|F2Z2G2|F2Z2G2_HUMAN;tr|F8WF65|F8WF65_HUMAN	6	Lamp1-Apex/ NES Apex	4	4	6	0	24.783	0.232081	4	4	6	0	25.6595	0.102241	-0.876549	-1.83598	0.000453272
P24539	AT5F1	sp|P24539|AT5F1_HUMAN;tr|Q5QNZ2|Q5QNZ2_HUMAN	9	Lamp1-Apex/ NES Apex	4	4	8	0	23.7298	0.0936039	4	4	7	0	24.216	0.281437	-0.486243	-1.40079	0.016847
P24666	PPAC	sp|P24666|PPAC_HUMAN;tr|G5E9R5|G5E9R5_HUMAN;tr|F2Z2Q9|F2Z2Q9_HUMAN;tr|D3YTI2|D3YTI2_HUMAN	9	Lamp1-Apex/ NES Apex	4	4	9	0	26.4748	0.166927	4	4	8	0	25.9766	0.0892122	0.498199	1.41245	0.00189338
P24752	THIL	sp|P24752|THIL_HUMAN;tr|H0YEL7|H0YEL7_HUMAN;tr|E9PRQ6|E9PRQ6_HUMAN;tr|E9PKF3|E9PKF3_HUMAN	14	Lamp1-Apex/ NES Apex	4	4	13	0	24.5314	0.350904	4	4	13	0	24.4292	0.232945	0.102154	1.07337	0.644822
P24928	RPB1	sp|P24928|RPB1_HUMAN;tr|A0A087WWE2|A0A087WWE2_HUMAN	33	Lamp1-Apex/ NES Apex	4	4	28	0	23.5581	0.0681237	4	4	32	0	23.8703	0.11954	-0.312277	-1.24167	0.00393625
P25098	ARBK1	sp|P25098|ARBK1_HUMAN;tr|E9PRV7|E9PRV7_HUMAN;sp|P35626|ARBK2_HUMAN;tr|Q8N433|Q8N433_HUMAN	11	Lamp1-Apex/ NES Apex	4	4	7	0	21.9963	0.395699	4	4	9	0	22.5956	0.531118	-0.599344	-1.51503	0.120301
P25205	MCM3	sp|P25205|MCM3_HUMAN;tr|J3KQ69|J3KQ69_HUMAN;tr|Q7Z6P5|Q7Z6P5_HUMAN	10	Lamp1-Apex/ NES Apex	4	3	4	1	22.7932	0.248314	4	4	10	0	24.0647	0.179998	-1.27148	-2.41409	0.000514506
P25325	THTM	sp|P25325|THTM_HUMAN;tr|B1AH49|B1AH49_HUMAN	7	Lamp1-Apex/ NES Apex	4	4	4	0	22.7745	0.279651	4	4	6	0	23.7247	0.234365	-0.95023	-1.93218	0.0019982
P25398	RS12	sp|P25398|RS12_HUMAN	9	Lamp1-Apex/ NES Apex	4	4	9	0	26.8687	0.127007	4	4	8	0	27.1442	0.221899	-0.275515	-1.21043	0.0745696
P25685	DNJB1	sp|P25685|DNJB1_HUMAN;tr|M0R080|M0R080_HUMAN;tr|M0QYT3|M0QYT3_HUMAN;tr|M0QXK0|M0QXK0_HUMAN;tr|M0R1D6|M0R1D6_HUMAN;tr|M0QZD0|M0QZD0_HUMAN;tr|M0R128|M0R128_HUMAN;tr|A0A1B0GX60|A0A1B0GX60_HUMAN	9	Lamp1-Apex/ NES Apex	4	4	8	0	22.6992	0.415735	4	4	9	0	22.9907	0.173079	-0.291432	-1.22385	0.243134
P25705	ATPA	sp|P25705|ATPA_HUMAN;tr|K7EK77|K7EK77_HUMAN;tr|K7ERX7|K7ERX7_HUMAN;tr|K7ENJ4|K7ENJ4_HUMAN;tr|K7EJP1|K7EJP1_HUMAN;tr|K7EQH4|K7EQH4_HUMAN;tr|K7ESA0|K7ESA0_HUMAN	27	Lamp1-Apex/ NES Apex	4	4	25	0	26.8065	0.104841	4	4	27	0	27.0397	0.128134	-0.233173	-1.17542	0.0304827
P25786	PSA1	sp|P25786|PSA1_HUMAN;tr|F5GX11|F5GX11_HUMAN;tr|B4DEV8|B4DEV8_HUMAN	6	Lamp1-Apex/ NES Apex	4	4	2	0	22.4196	0.320698	4	4	4	0	23.4569	0.0552769	-1.03722	-2.05227	0.000700381
P25789	PSA4	sp|P25789|PSA4_HUMAN;tr|H0YMZ1|H0YMZ1_HUMAN;tr|H0YN18|H0YN18_HUMAN;tr|H0YL69|H0YL69_HUMAN;tr|H0YMA1|H0YMA1_HUMAN;tr|H0YLC2|H0YLC2_HUMAN;tr|H0YKT8|H0YKT8_HUMAN;tr|H0YMI6|H0YMI6_HUMAN;tr|H0YKS0|H0YKS0_HUMAN;tr|H0YLS6|H0YLS6_HUMAN;tr|H0YMV3|H0YMV3_HUMAN	5	Lamp1-Apex/ NES Apex	4	4	2	0	22.4829	0.228915	4	4	3	0	23.2104	0.316686	-0.727522	-1.65579	0.00981002
P26006	ITA3	sp|P26006|ITA3_HUMAN;tr|K7EMU3|K7EMU3_HUMAN;tr|D6R9X8|D6R9X8_HUMAN	3	Lamp1-Apex/ NES Apex	4	4	3	0	23.0934	0.176386	4	2	2	2	22.9619	0.00135009	0.131548	1.09547	0.376319
P26038	MOES	sp|P26038|MOES_HUMAN;tr|V9GZ54|V9GZ54_HUMAN	24	Lamp1-Apex/ NES Apex	4	4	14	0	23.4077	0.282211	4	4	18	0	24.6797	0.370517	-1.27203	-2.41501	0.00156926
P26196	DDX6	sp|P26196|DDX6_HUMAN;tr|Q8IV96|Q8IV96_HUMAN	20	Lamp1-Apex/ NES Apex	4	4	20	0	24.5452	0.155768	4	4	20	0	24.9594	0.211174	-0.414245	-1.3326	0.0196332
P26232	CTNA2	sp|P26232|CTNA2_HUMAN;tr|A0A0A0MRI5|A0A0A0MRI5_HUMAN;tr|A0A0A0MTJ6|A0A0A0MTJ6_HUMAN;tr|C9IZ88|C9IZ88_HUMAN;tr|B9A010|B9A010_HUMAN;tr|C9J144|C9J144_HUMAN	11	Lamp1-Apex/ NES Apex	4	4	4	0	22.3193	0.546276	4	4	6	0	22.4773	0.908434	-0.15794	-1.11569	0.775759
P26358	DNMT1	sp|P26358|DNMT1_HUMAN;tr|K7ENW7|K7ENW7_HUMAN	11	Lamp1-Apex/ NES Apex	4	4	8	0	21.4964	0.304465	4	4	11	0	22.2487	0.689947	-0.752248	-1.68442	0.0930709
P26368	U2AF2	sp|P26368|U2AF2_HUMAN;tr|K7ENG2|K7ENG2_HUMAN;tr|K7ELP8|K7ELP8_HUMAN	16	Lamp1-Apex/ NES Apex	4	4	16	0	26.3946	0.278883	4	4	16	0	25.4671	0.540597	0.927581	1.90208	0.0225183
P26373	RL13	sp|P26373|RL13_HUMAN;tr|J3QSB4|J3QSB4_HUMAN;tr|H3BTH3|H3BTH3_HUMAN;tr|H3BUK8|H3BUK8_HUMAN;tr|J3KS98|J3KS98_HUMAN	15	Lamp1-Apex/ NES Apex	4	4	15	0	28.0553	0.115675	4	4	14	0	27.0951	0.169612	0.960172	1.94554	8.46654e-05
P26440	IVD	sp|P26440|IVD_HUMAN;tr|A0A0A0MT83|A0A0A0MT83_HUMAN;tr|H0YN10|H0YN10_HUMAN;tr|H0YLC3|H0YLC3_HUMAN;tr|H7C4G6|H7C4G6_HUMAN;tr|A0A087WVD3|A0A087WVD3_HUMAN;tr|H0YKV0|H0YKV0_HUMAN	2	Lamp1-Apex/ NES Apex	4	4	1	0	23.7376	0.42815	4	3	1	1	23.8863	0.196081	-0.148626	-1.10851	0.606239
P26583	HMGB2	sp|P26583|HMGB2_HUMAN;tr|D6R9A6|D6R9A6_HUMAN	12	Lamp1-Apex/ NES Apex	4	4	12	0	26.9421	0.4459	4	4	12	0	26.8631	0.902665	0.0790771	1.05634	0.880329
P26599	PTBP1	sp|P26599|PTBP1_HUMAN;tr|A0A0U1RRM4|A0A0U1RRM4_HUMAN;tr|A6NLN1|A6NLN1_HUMAN;tr|A0A0D9SF20|A0A0D9SF20_HUMAN;tr|K7EKJ7|K7EKJ7_HUMAN;tr|K7EK45|K7EK45_HUMAN;tr|K7ELW5|K7ELW5_HUMAN;tr|K7ES59|K7ES59_HUMAN;tr|A0A087WU68|A0A087WU68_HUMAN;tr|A0A087WUW5|A0A087WUW5_HUMAN	15	Lamp1-Apex/ NES Apex	4	4	14	0	25.5692	0.198593	4	4	15	0	25.8008	0.219319	-0.231578	-1.17412	0.168527
P26639	SYTC	sp|P26639|SYTC_HUMAN;tr|D6R9F8|D6R9F8_HUMAN;tr|D6RCA5|D6RCA5_HUMAN;tr|D6RDJ6|D6RDJ6_HUMAN;tr|D6RBR8|D6RBR8_HUMAN;tr|D6RJ97|D6RJ97_HUMAN;tr|D6RHV7|D6RHV7_HUMAN;tr|D6RCS6|D6RCS6_HUMAN	30	Lamp1-Apex/ NES Apex	4	4	26	0	24.8789	0.124154	4	4	28	0	24.8162	0.273856	0.0626821	1.04441	0.691235
P26640	SYVC	sp|P26640|SYVC_HUMAN;tr|A0A140T936|A0A140T936_HUMAN;tr|A0A140T954|A0A140T954_HUMAN;tr|A2ABF4|A2ABF4_HUMAN;tr|H0Y426|H0Y426_HUMAN;tr|A0A0G2JJT9|A0A0G2JJT9_HUMAN;tr|A0A140T904|A0A140T904_HUMAN	43	Lamp1-Apex/ NES Apex	4	4	38	0	24.7949	0.0304927	4	4	40	0	24.8913	0.141004	-0.0964703	-1.06915	0.229551
P26641	EF1G	sp|P26641|EF1G_HUMAN	19	Lamp1-Apex/ NES Apex	4	4	19	0	25.6303	0.230687	4	4	19	0	26.0192	0.142726	-0.388985	-1.30947	0.028506
P26992	CNTFR	sp|P26992|CNTFR_HUMAN;tr|Q5T8H6|Q5T8H6_HUMAN	1	Lamp1-Apex/ NES Apex	4	1	1	3	24.8602	NA	4	2	1	2	24.7937	0.429969	0.0664913	1.04717	0.92004
P27144	KAD4	sp|P27144|KAD4_HUMAN;tr|D3DQ64|D3DQ64_HUMAN	9	Lamp1-Apex/ NES Apex	4	4	6	0	24.1664	0.199126	4	4	7	0	24.4048	0.208605	-0.238416	-1.1797	0.149324
P27348	1433T	sp|P27348|1433T_HUMAN;tr|E9PG15|E9PG15_HUMAN	17	Lamp1-Apex/ NES Apex	4	4	16	0	26.0981	0.213597	4	4	16	0	26.2077	0.129364	-0.109655	-1.07897	0.4136
P27361	MK03	sp|P27361|MK03_HUMAN;tr|E9PQW4|E9PQW4_HUMAN;tr|E9PBK7|E9PBK7_HUMAN;tr|E9PJF0|E9PJF0_HUMAN;tr|B3KR49|B3KR49_HUMAN;tr|E9PRH7|E9PRH7_HUMAN;tr|H0YDH9|H0YDH9_HUMAN;tr|H0YEX6|H0YEX6_HUMAN;tr|K7ELV1|K7ELV1_HUMAN;tr|K7EN18|K7EN18_HUMAN;sp|P31152|MK04_HUMAN;sp|Q16659|MK06_HUMAN	5	Lamp1-Apex/ NES Apex	4	4	5	0	23.7573	0.524233	4	4	4	0	22.9663	0.262063	0.791022	1.7303	0.0356075
P27635	RL10	sp|P27635|RL10_HUMAN;tr|X1WI28|X1WI28_HUMAN;tr|A0A087WV22|A0A087WV22_HUMAN;tr|H7C123|H7C123_HUMAN;tr|H7C2C5|H7C2C5_HUMAN;sp|Q96L21|RL10L_HUMAN;tr|B8A6G2|B8A6G2_HUMAN;tr|A6QRI9|A6QRI9_HUMAN;tr|H7C2U2|H7C2U2_HUMAN	1	Lamp1-Apex/ NES Apex	4	3	1	1	26.1417	0.111381	4	3	1	1	26.4808	0.378759	-0.339057	-1.26493	0.211092
P27694	RFA1	sp|P27694|RFA1_HUMAN;tr|I3L4R8|I3L4R8_HUMAN;tr|I3L524|I3L524_HUMAN;tr|I3L2M5|I3L2M5_HUMAN	11	Lamp1-Apex/ NES Apex	4	4	10	0	24.5033	0.170908	4	4	11	0	24.8286	0.139674	-0.32529	-1.25292	0.0256959
P27695	APEX1	sp|P27695|APEX1_HUMAN;tr|G3V3M6|G3V3M6_HUMAN;tr|G3V5Q1|G3V5Q1_HUMAN;tr|G3V3C7|G3V3C7_HUMAN;tr|A0A0C4DGK8|A0A0C4DGK8_HUMAN;tr|G3V5M0|G3V5M0_HUMAN;tr|G3V359|G3V359_HUMAN;tr|G3V5D9|G3V5D9_HUMAN;tr|H7C4A8|H7C4A8_HUMAN;tr|G3V3Y6|G3V3Y6_HUMAN	32	Lamp1-Apex/ NES Apex	4	4	16	0	23.8621	0.280896	4	4	28	0	24.8278	0.32982	-0.965703	-1.95302	0.00429123
P27797	CALR	sp|P27797|CALR_HUMAN;tr|K7EJB9|K7EJB9_HUMAN	3	Lamp1-Apex/ NES Apex	4	3	2	1	22.5261	0.206825	4	4	3	0	24.0045	0.241559	-1.47837	-2.78635	0.000375024
P27824	CALX	sp|P27824|CALX_HUMAN;tr|H0Y9Q7|H0Y9Q7_HUMAN;tr|D6RAU8|D6RAU8_HUMAN;tr|D6RB85|D6RB85_HUMAN;tr|D6RDP7|D6RDP7_HUMAN;tr|D6RAQ8|D6RAQ8_HUMAN;tr|D6RGY2|D6RGY2_HUMAN;tr|D6RFL1|D6RFL1_HUMAN;tr|D6RHJ3|D6RHJ3_HUMAN;tr|D6RD16|D6RD16_HUMAN;tr|H0Y9H1|H0Y9H1_HUMAN	15	Lamp1-Apex/ NES Apex	4	4	14	0	24.2653	0.132358	4	4	14	0	24.5654	0.192567	-0.300103	-1.23123	0.0424132
P27986	P85A	sp|P27986|P85A_HUMAN;tr|E5RJY0|E5RJY0_HUMAN;tr|H0YBC2|H0YBC2_HUMAN	2	Lamp1-Apex/ NES Apex	4	4	2	0	23.0227	0.608577	4	4	2	0	23.0221	0.802733	0.000636089	1.00044	0.999033
P28066	PSA5	sp|P28066|PSA5_HUMAN	3	Lamp1-Apex/ NES Apex	4	2	1	2	22.9563	0.220246	4	4	3	0	23.7847	0.480233	-0.828368	-1.77568	0.0902816
P28074	PSB5	sp|P28074|PSB5_HUMAN;tr|H0YJM8|H0YJM8_HUMAN	3	Lamp1-Apex/ NES Apex	4	4	1	0	23.3109	0.499564	4	4	2	0	23.5135	0.446566	-0.202589	-1.15076	0.567537
P28161	GSTM2	sp|P28161|GSTM2_HUMAN;tr|E9PHN6|E9PHN6_HUMAN;tr|F6XZQ7|F6XZQ7_HUMAN;tr|E9PHN7|E9PHN7_HUMAN;tr|E9PGV1|E9PGV1_HUMAN;tr|E9PLF1|E9PLF1_HUMAN;tr|Q5T8Q9|Q5T8Q9_HUMAN	6	Lamp1-Apex/ NES Apex	4	4	4	0	22.7772	0.428484	4	4	3	0	22.5414	0.380632	0.235802	1.17756	0.442058
P28288	ABCD3	sp|P28288|ABCD3_HUMAN	6	Lamp1-Apex/ NES Apex	4	4	5	0	22.9792	0.143282	4	4	6	0	22.8511	0.325944	0.128119	1.09287	0.498785
P28331	NDUS1	sp|P28331|NDUS1_HUMAN;tr|B4DJ81|B4DJ81_HUMAN;tr|F8WDL5|F8WDL5_HUMAN;tr|C9JPQ5|C9JPQ5_HUMAN	10	Lamp1-Apex/ NES Apex	4	4	9	0	23.4478	0.0590351	4	4	10	0	23.56	0.143464	-0.112259	-1.08092	0.197981
P28340	DPOD1	sp|P28340|DPOD1_HUMAN;tr|M0R2B7|M0R2B7_HUMAN;tr|M0QZR8|M0QZR8_HUMAN;tr|M0QXE6|M0QXE6_HUMAN;tr|M0QXQ2|M0QXQ2_HUMAN;tr|M0QZB4|M0QZB4_HUMAN;tr|M0R3H8|M0R3H8_HUMAN;tr|M0R2I8|M0R2I8_HUMAN	5	Lamp1-Apex/ NES Apex	4	4	5	0	21.3518	0.0959828	4	4	5	0	22.7893	0.827823	-1.43746	-2.70844	0.013637
P28370	SMCA1	sp|P28370|SMCA1_HUMAN;tr|A0A0A0MRP6|A0A0A0MRP6_HUMAN;tr|B7ZLQ5|B7ZLQ5_HUMAN	4	Lamp1-Apex/ NES Apex	4	4	3	0	23.1746	0.167259	4	4	4	0	22.8812	0.312584	0.293438	1.22556	0.148921
P28482	MK01	sp|P28482|MK01_HUMAN	14	Lamp1-Apex/ NES Apex	4	4	13	0	24.9289	0.0469929	4	4	14	0	25.1509	0.135666	-0.221946	-1.16631	0.0213412
P28838	AMPL	sp|P28838|AMPL_HUMAN;tr|H0Y9Q1|H0Y9Q1_HUMAN;tr|H0Y983|H0Y983_HUMAN	11	Lamp1-Apex/ NES Apex	4	4	10	0	22.9143	0.292932	4	4	11	0	23.6229	0.159433	-0.708669	-1.6343	0.00538148
P29083	T2EA	sp|P29083|T2EA_HUMAN;tr|C9J329|C9J329_HUMAN;tr|E9PER7|E9PER7_HUMAN;tr|C9IYL4|C9IYL4_HUMAN	1	Lamp1-Apex/ NES Apex	4	1	1	3	22.7262	NA	4	3	1	1	23.0343	0.225418	-0.308079	-1.23806	0.35819
P29084	T2EB	sp|P29084|T2EB_HUMAN;tr|E5RH41|E5RH41_HUMAN;tr|E5RIW4|E5RIW4_HUMAN	5	Lamp1-Apex/ NES Apex	4	4	5	0	23.867	0.279408	4	4	5	0	24.1358	0.762371	-0.268769	-1.20478	0.532542
P29144	TPP2	sp|P29144|TPP2_HUMAN;tr|Q5VZU9|Q5VZU9_HUMAN	40	Lamp1-Apex/ NES Apex	4	4	33	0	23.4373	0.23054	4	4	37	0	24.5992	0.135706	-1.16194	-2.23758	0.000128476
P29218	IMPA1	sp|P29218|IMPA1_HUMAN;tr|H0YBL1|H0YBL1_HUMAN;tr|E5RIP7|E5RIP7_HUMAN;tr|E5RG94|E5RG94_HUMAN;tr|E5RHE9|E5RHE9_HUMAN;tr|E5RG13|E5RG13_HUMAN;tr|E5RI82|E5RI82_HUMAN;tr|E5RGY4|E5RGY4_HUMAN;tr|E5RIF4|E5RIF4_HUMAN	6	Lamp1-Apex/ NES Apex	4	4	6	0	23.8652	0.370027	4	4	4	0	24.1228	0.336646	-0.257594	-1.19548	0.342791
P29323	EPHB2	sp|P29323|EPHB2_HUMAN;tr|B1AKC9|B1AKC9_HUMAN;sp|P54762|EPHB1_HUMAN;tr|J3KR66|J3KR66_HUMAN;tr|Q6NVW1|Q6NVW1_HUMAN;tr|Q96L35|Q96L35_HUMAN;sp|P54760|EPHB4_HUMAN;sp|P54753|EPHB3_HUMAN;sp|Q9UF33|EPHA6_HUMAN;tr|A0A0B4J1T8|A0A0B4J1T8_HUMAN;tr|Q5JY90|Q5JY90_HUMAN;tr|U3NG26|U3NG26_HUMAN;sp|Q06187|BTK_HUMAN;tr|F8W9W0|F8W9W0_HUMAN;tr|C9JXA2|C9JXA2_HUMAN;tr|E9PG71|E9PG71_HUMAN;sp|P29320|EPHA3_HUMAN;sp|P54764…	11	Lamp1-Apex/ NES Apex	4	3	1	1	21.6909	0.263809	4	4	10	0	23.594	0.238623	-1.9031	-3.74017	0.000170385
P29353	SHC1	sp|P29353|SHC1_HUMAN;tr|Q5T182|Q5T182_HUMAN;tr|Q5T181|Q5T181_HUMAN;tr|Q5T188|Q5T188_HUMAN;tr|X6R6D0|X6R6D0_HUMAN;tr|Q5T187|Q5T187_HUMAN;tr|H0Y539|H0Y539_HUMAN	4	Lamp1-Apex/ NES Apex	4	4	4	0	22.3565	0.298286	4	4	4	0	23.323	0.0525152	-0.966485	-1.95407	0.000695967
P29372	3MG	sp|P29372|3MG_HUMAN;tr|A2IDA3|A2IDA3_HUMAN	2	Lamp1-Apex/ NES Apex	4	4	2	0	23.9851	0.58664	4	4	2	0	23.7874	0.431899	0.197659	1.14684	0.606916
P29373	RABP2	sp|P29373|RABP2_HUMAN;tr|Q5SYZ4|Q5SYZ4_HUMAN	6	Lamp1-Apex/ NES Apex	4	4	5	0	25.9514	0.231007	4	4	5	0	23.4186	0.340405	2.5328	5.78695	1.74888e-05
P29401	TKT	sp|P29401|TKT_HUMAN;tr|A0A0B4J1R6|A0A0B4J1R6_HUMAN;tr|E9PFF2|E9PFF2_HUMAN;tr|F8W888|F8W888_HUMAN;tr|F8WAX4|F8WAX4_HUMAN	39	Lamp1-Apex/ NES Apex	4	4	33	0	25.0602	0.174487	4	4	36	0	25.9292	0.291973	-0.868917	-1.82629	0.00220142
P29762	RABP1	sp|P29762|RABP1_HUMAN;tr|B5MCB5|B5MCB5_HUMAN	11	Lamp1-Apex/ NES Apex	4	4	4	0	23.2925	0.698969	4	4	3	0	23.5637	0.356061	-0.271218	-1.20683	0.515102
P29966	MARCS	sp|P29966|MARCS_HUMAN	9	Lamp1-Apex/ NES Apex	4	4	7	0	24.6884	0.438731	4	4	9	0	25.4097	0.378094	-0.721335	-1.64871	0.0471037
P29992	GNA11	sp|P29992|GNA11_HUMAN;tr|K7EL62|K7EL62_HUMAN;sp|O95837|GNA14_HUMAN;tr|A0A087WVZ3|A0A087WVZ3_HUMAN	7	Lamp1-Apex/ NES Apex	4	4	7	0	23.7237	0.130866	4	4	6	0	24.6472	0.253357	-0.923495	-1.8967	0.000643259
P30038	AL4A1	sp|P30038|AL4A1_HUMAN;tr|Q5TF55|Q5TF55_HUMAN	9	Lamp1-Apex/ NES Apex	4	4	8	0	23.9446	0.326308	4	4	7	0	23.4793	0.311976	0.465334	1.38064	0.0848784
P30040	ERP29	sp|P30040|ERP29_HUMAN;tr|F8VY02|F8VY02_HUMAN	4	Lamp1-Apex/ NES Apex	4	1	1	3	NaN	NA	4	3	2	1	22.3969	1.13987	NA	NA	NA
P30041	PRDX6	sp|P30041|PRDX6_HUMAN	17	Lamp1-Apex/ NES Apex	4	4	15	0	25.3342	0.0463828	4	4	17	0	25.5443	0.190355	-0.21013	-1.15679	0.0756252
P30043	BLVRB	sp|P30043|BLVRB_HUMAN;tr|M0R192|M0R192_HUMAN;tr|M0QZL1|M0QZL1_HUMAN	1	Lamp1-Apex/ NES Apex	4	2	1	2	24.434	0.0960192	4	4	1	0	24.0834	0.269428	0.350536	1.27503	0.164524
P30044	PRDX5	sp|P30044|PRDX5_HUMAN	18	Lamp1-Apex/ NES Apex	4	4	17	0	27.4471	0.257836	4	4	17	0	27.2168	0.257928	0.230224	1.17302	0.253607
P30046	DOPD	sp|P30046|DOPD_HUMAN;tr|J3KQ18|J3KQ18_HUMAN;sp|A6NHG4|DDTL_HUMAN;tr|B5MC82|B5MC82_HUMAN;tr|H7C342|H7C342_HUMAN	5	Lamp1-Apex/ NES Apex	4	3	2	1	23.3126	0.0867584	4	4	3	0	23.5395	0.331268	-0.226848	-1.17028	0.309018
P30048	PRDX3	sp|P30048|PRDX3_HUMAN	9	Lamp1-Apex/ NES Apex	4	4	6	0	24.5096	0.369421	4	4	9	0	25.1733	0.390335	-0.663765	-1.58421	0.0484489
P30050	RL12	sp|P30050|RL12_HUMAN	12	Lamp1-Apex/ NES Apex	4	4	12	0	25.6785	0.210209	4	4	12	0	25.8519	0.125444	-0.173372	-1.12769	0.206399
P30084	ECHM	sp|P30084|ECHM_HUMAN	7	Lamp1-Apex/ NES Apex	4	4	6	0	25.0008	0.320195	4	4	6	0	25.4545	0.319239	-0.453756	-1.3696	0.0915207
P30085	KCY	sp|P30085|KCY_HUMAN;tr|Q5T0D2|Q5T0D2_HUMAN	10	Lamp1-Apex/ NES Apex	4	4	6	0	24.2483	0.218047	4	4	10	0	24.6671	0.292279	-0.418768	-1.33679	0.0613684
P30086	PEBP1	sp|P30086|PEBP1_HUMAN	15	Lamp1-Apex/ NES Apex	4	4	13	0	24.65	0.211264	4	4	14	0	25.8057	0.334157	-1.15575	-2.228	0.00110418
P30101	PDIA3	sp|P30101|PDIA3_HUMAN	15	Lamp1-Apex/ NES Apex	4	4	9	0	23.6055	0.221851	4	4	13	0	24.0702	0.244387	-0.464627	-1.37996	0.0305397
P30153	2AAA	sp|P30153|2AAA_HUMAN;tr|B3KQV6|B3KQV6_HUMAN;tr|C9J9C1|C9J9C1_HUMAN;tr|E9PH38|E9PH38_HUMAN;tr|E9PPI5|E9PPI5_HUMAN;tr|E9PNM7|E9PNM7_HUMAN;tr|E9PHZ6|E9PHZ6_HUMAN;tr|M0QXG4|M0QXG4_HUMAN;tr|M0R0K6|M0R0K6_HUMAN	17	Lamp1-Apex/ NES Apex	4	4	16	0	25.1126	0.34688	4	4	17	0	25.3126	0.275917	-0.200016	-1.14871	0.401554
P30154	2AAB	sp|P30154|2AAB_HUMAN;tr|H0YDG7|H0YDG7_HUMAN	7	Lamp1-Apex/ NES Apex	4	4	4	0	22.3965	0.5679	4	4	6	0	24.2625	0.270722	-1.86606	-3.64537	0.00102368
P30405	PPIF	sp|P30405|PPIF_HUMAN;tr|E9PKY5|E9PKY5_HUMAN;tr|E9PEQ6|E9PEQ6_HUMAN;sp|Q9UNP9|PPIE_HUMAN	1	Lamp1-Apex/ NES Apex	4	1	1	3	24.477	NA	4	4	1	0	24.6367	0.311655	-0.159703	-1.11706	0.677874
P30419	NMT1	sp|P30419|NMT1_HUMAN;tr|K7EN82|K7EN82_HUMAN;tr|B7Z8J4|B7Z8J4_HUMAN	8	Lamp1-Apex/ NES Apex	4	4	7	0	23.1978	0.301813	4	4	8	0	23.7962	0.113063	-0.598359	-1.51399	0.00993297
P30519	HMOX2	sp|P30519|HMOX2_HUMAN;tr|A0A087WT44|A0A087WT44_HUMAN;tr|I3L159|I3L159_HUMAN;tr|I3L1F5|I3L1F5_HUMAN;tr|I3L276|I3L276_HUMAN;tr|I3L4P8|I3L4P8_HUMAN;tr|A0A1B0GXH0|A0A1B0GXH0_HUMAN;tr|I3L463|I3L463_HUMAN;tr|I3L1Y2|I3L1Y2_HUMAN	3	Lamp1-Apex/ NES Apex	4	4	3	0	24.3853	0.650971	4	4	3	0	24.2417	0.180961	0.143605	1.10466	0.685598
P30520	PURA2	sp|P30520|PURA2_HUMAN;tr|S4R2Z1|S4R2Z1_HUMAN;tr|G3V2N1|G3V2N1_HUMAN;sp|Q8N142|PURA1_HUMAN	12	Lamp1-Apex/ NES Apex	4	4	11	0	24.1421	0.118219	4	4	10	0	24.5474	0.21966	-0.405314	-1.32438	0.0174743
P30740	ILEU	sp|P30740|ILEU_HUMAN	5	Lamp1-Apex/ NES Apex	4	2	2	2	22.236	0.0910898	4	3	3	1	22.4262	0.917501	-0.190238	-1.14095	0.799422
P30825	CTR1	sp|P30825|CTR1_HUMAN;tr|Q5JR49|Q5JR49_HUMAN	1	Lamp1-Apex/ NES Apex	4	4	1	0	24.7061	0.161874	4	4	1	0	24.6299	0.543478	0.0762657	1.05429	0.796955
P30837	AL1B1	sp|P30837|AL1B1_HUMAN;tr|H0Y2X5|H0Y2X5_HUMAN;tr|H0YMG7|H0YMG7_HUMAN;sp|P47895|AL1A3_HUMAN;sp|O94788|AL1A2_HUMAN;tr|A0A0U1RQK9|A0A0U1RQK9_HUMAN	7	Lamp1-Apex/ NES Apex	4	4	5	0	22.7395	0.448845	4	4	7	0	23.8184	0.400805	-1.07893	-2.11247	0.0115599
P30874	SSR2	sp|P30874|SSR2_HUMAN	1	Lamp1-Apex/ NES Apex	4	0	0	4	NA	NA	4	4	1	0	23.6013	0.190188	-23.6013	-1.27261e+07	< 1e-16
P31040	SDHA	sp|P31040|SDHA_HUMAN;tr|D6RFM5|D6RFM5_HUMAN;tr|A0A087X1I3|A0A087X1I3_HUMAN;tr|H0Y8X1|H0Y8X1_HUMAN	14	Lamp1-Apex/ NES Apex	4	4	14	0	24.4177	0.545866	4	4	11	0	23.499	0.320779	0.918706	1.89042	0.0272614
P31150	GDIA	sp|P31150|GDIA_HUMAN;tr|G5E9U5|G5E9U5_HUMAN	10	Lamp1-Apex/ NES Apex	4	4	9	0	25.1608	0.0748157	4	4	9	0	25.9935	0.13111	-0.832689	-1.781	3.29921e-05
P31153	METK2	sp|P31153|METK2_HUMAN;sp|Q00266|METK1_HUMAN	9	Lamp1-Apex/ NES Apex	4	4	8	0	24.1081	0.0402663	4	4	9	0	24.768	0.189997	-0.659869	-1.57994	0.000497299
P31323	KAP3	sp|P31323|KAP3_HUMAN	6	Lamp1-Apex/ NES Apex	4	4	6	0	24.3325	0.081926	4	4	4	0	22.361	0.569762	1.97147	3.92167	0.000476229
P31327	CPSM	sp|P31327|CPSM_HUMAN;tr|Q5R211|Q5R211_HUMAN	2	Lamp1-Apex/ NES Apex	4	1	1	3	22.6452	NA	4	4	2	0	22.8272	0.280956	-0.181934	-1.1344	0.603087
P31689	DNJA1	sp|P31689|DNJA1_HUMAN	25	Lamp1-Apex/ NES Apex	4	4	20	0	24.8766	0.197939	4	4	22	0	25.3935	0.165346	-0.516904	-1.43088	0.00705158
P31749	AKT1	sp|P31749|AKT1_HUMAN;tr|G3V3X1|G3V3X1_HUMAN;tr|A0A087WY56|A0A087WY56_HUMAN;tr|G3V2I6|G3V2I6_HUMAN;tr|G3V4I6|G3V4I6_HUMAN;tr|J3KTC6|J3KTC6_HUMAN	8	Lamp1-Apex/ NES Apex	4	4	7	0	23.2704	0.0721404	4	4	8	0	23.7697	0.0897745	-0.499242	-1.41347	0.000129901
P31930	QCR1	sp|P31930|QCR1_HUMAN	13	Lamp1-Apex/ NES Apex	4	4	12	0	24.5164	0.168922	4	4	13	0	24.8769	0.295323	-0.360507	-1.28388	0.0783648
P31937	3HIDH	sp|P31937|3HIDH_HUMAN;tr|H7BZL2|H7BZL2_HUMAN	2	Lamp1-Apex/ NES Apex	4	1	1	3	21.4841	NA	4	2	2	2	21.9704	0.505219	-0.486297	-1.40084	0.575952
P31939	PUR9	sp|P31939|PUR9_HUMAN;tr|H7C1S2|H7C1S2_HUMAN;tr|C9JLK0|C9JLK0_HUMAN;tr|F8WEF0|F8WEF0_HUMAN	33	Lamp1-Apex/ NES Apex	4	4	25	0	24.0257	0.210558	4	4	31	0	24.5438	0.249586	-0.518164	-1.43213	0.0192292
P31942	HNRH3	sp|P31942|HNRH3_HUMAN	7	Lamp1-Apex/ NES Apex	4	4	7	0	28.3947	0.0435715	4	4	7	0	28.096	0.328657	0.29866	1.23	0.121667
P31943	HNRH1	sp|P31943|HNRH1_HUMAN;tr|G8JLB6|G8JLB6_HUMAN;tr|E9PCY7|E9PCY7_HUMAN;tr|D6RIU0|D6RIU0_HUMAN;tr|D6RBM0|D6RBM0_HUMAN;tr|E5RGV0|E5RGV0_HUMAN;tr|D6RFM3|D6RFM3_HUMAN;tr|D6RIT2|D6RIT2_HUMAN;tr|H0YB39|H0YB39_HUMAN;tr|D6RAM1|D6RAM1_HUMAN;tr|D6R9T0|D6R9T0_HUMAN;tr|D6RDU3|D6RDU3_HUMAN;tr|D6RJ04|D6RJ04_HUMAN;tr|D6RIH9|D6RIH9_HUMAN;tr|H0YBD7|H0YBD7_HUMAN;tr|E5RGH4|E5RGH4_HUMAN;tr|E7EQJ0|E7EQJ0_HUMAN;tr|E7EN40…	8	Lamp1-Apex/ NES Apex	4	4	8	0	24.639	0.145715	4	4	8	0	24.7075	0.130444	-0.0685433	-1.04866	0.50959
P31946	1433B	sp|P31946|1433B_HUMAN;tr|Q4VY20|Q4VY20_HUMAN;tr|Q4VY19|Q4VY19_HUMAN;tr|A0A0J9YWE8|A0A0J9YWE8_HUMAN;tr|A0A0J9YWZ2|A0A0J9YWZ2_HUMAN	11	Lamp1-Apex/ NES Apex	4	4	11	0	25.6076	0.301325	4	4	10	0	26.5409	0.150929	-0.933327	-1.90968	0.00146112
P31947	1433S	sp|P31947|1433S_HUMAN	1	Lamp1-Apex/ NES Apex	4	2	1	2	26.1631	0.00236221	4	1	1	3	26.4505	NA	-0.287377	-1.22042	0.00640883
P31948	STIP1	sp|P31948|STIP1_HUMAN;tr|F5H783|F5H783_HUMAN;tr|H0YGI8|H0YGI8_HUMAN;tr|F5GXD8|F5GXD8_HUMAN	27	Lamp1-Apex/ NES Apex	4	4	23	0	24.106	0.102353	4	4	25	0	24.9314	0.217653	-0.825432	-1.77207	0.000471033
P31949	S10AB	sp|P31949|S10AB_HUMAN	3	Lamp1-Apex/ NES Apex	4	4	2	0	23.2195	0.379516	4	4	3	0	24.2708	0.4244	-1.05135	-2.07246	0.0101698
P32004	L1CAM	sp|P32004|L1CAM_HUMAN;tr|H0Y5C3|H0Y5C3_HUMAN;tr|E7EVM4|E7EVM4_HUMAN;tr|E7EPI4|E7EPI4_HUMAN;tr|E9PHJ4|E9PHJ4_HUMAN;tr|E7EMY4|E7EMY4_HUMAN	21	Lamp1-Apex/ NES Apex	4	4	19	0	24.2007	0.196465	4	4	20	0	24.1779	0.0343818	0.0228054	1.01593	0.826711
P32119	PRDX2	sp|P32119|PRDX2_HUMAN;tr|A6NIW5|A6NIW5_HUMAN	23	Lamp1-Apex/ NES Apex	4	4	22	0	26.5402	0.271422	4	4	23	0	27.3488	0.150645	-0.808613	-1.75153	0.00199596
P32121	ARRB2	sp|P32121|ARRB2_HUMAN;tr|K7ENA6|K7ENA6_HUMAN;tr|I3L412|I3L412_HUMAN;tr|Q68DZ5|Q68DZ5_HUMAN;tr|I3L0V6|I3L0V6_HUMAN;tr|K7EL17|K7EL17_HUMAN	9	Lamp1-Apex/ NES Apex	4	4	5	0	23.291	0.18187	4	4	9	0	23.721	0.313541	-0.429993	-1.34723	0.0553265
P32321	DCTD	sp|P32321|DCTD_HUMAN;tr|D6RBJ9|D6RBJ9_HUMAN	2	Lamp1-Apex/ NES Apex	4	3	2	1	22.4461	0.569038	4	3	2	1	23.8553	0.327106	-1.40917	-2.65584	0.0204988
P32322	P5CR1	sp|P32322|P5CR1_HUMAN;tr|E2QRB3|E2QRB3_HUMAN;tr|J3QKT4|J3QKT4_HUMAN;tr|J3KQ22|J3KQ22_HUMAN;tr|J3QL24|J3QL24_HUMAN;tr|J3QR88|J3QR88_HUMAN;tr|J3QLK9|J3QLK9_HUMAN;tr|J3QL23|J3QL23_HUMAN;tr|J3QL32|J3QL32_HUMAN;tr|J3KTA8|J3KTA8_HUMAN;tr|J3QKT3|J3QKT3_HUMAN;tr|J3KSA9|J3KSA9_HUMAN;tr|J3QRZ0|J3QRZ0_HUMAN	4	Lamp1-Apex/ NES Apex	4	3	1	1	23.1333	0.0275212	4	4	4	0	24.1817	0.280651	-1.04842	-2.06826	0.0014885
P32969	RL9	sp|P32969|RL9_HUMAN;tr|D6RAN4|D6RAN4_HUMAN;tr|H0Y9V9|H0Y9V9_HUMAN;tr|E7ESE0|E7ESE0_HUMAN;tr|H0Y9R4|H0Y9R4_HUMAN	12	Lamp1-Apex/ NES Apex	4	4	10	0	26.2234	0.242287	4	4	12	0	26.3439	0.164412	-0.120501	-1.08711	0.441938
P33176	KINH	sp|P33176|KINH_HUMAN	45	Lamp1-Apex/ NES Apex	4	4	41	0	25.1253	0.25775	4	4	44	0	25.2002	0.253587	-0.0748369	-1.05324	0.693307
P33991	MCM4	sp|P33991|MCM4_HUMAN;tr|E5RG31|E5RG31_HUMAN;tr|E5RFJ8|E5RFJ8_HUMAN	11	Lamp1-Apex/ NES Apex	4	2	4	2	22.2504	0.011833	4	4	10	0	24.3692	0.455756	-2.11877	-4.34323	0.00344616
P33993	MCM7	sp|P33993|MCM7_HUMAN;tr|C9J8M6|C9J8M6_HUMAN	23	Lamp1-Apex/ NES Apex	4	4	11	0	22.643	0.217863	4	4	23	0	24.4588	0.227616	-1.81578	-3.5205	2.56361e-05
P34897	GLYM	sp|P34897|GLYM_HUMAN;tr|H0YIZ0|H0YIZ0_HUMAN;tr|G3V2Y4|G3V2Y4_HUMAN;tr|G3V5L0|G3V5L0_HUMAN;tr|G3V4W5|G3V4W5_HUMAN;tr|G3V540|G3V540_HUMAN;tr|G3V2W0|G3V2W0_HUMAN;tr|G3V241|G3V241_HUMAN;tr|G3V3Y8|G3V3Y8_HUMAN;tr|G3V4T0|G3V4T0_HUMAN;tr|G3V4X0|G3V4X0_HUMAN;tr|G3V2E4|G3V2E4_HUMAN;tr|G3V2D2|G3V2D2_HUMAN;tr|G3V2Y1|G3V2Y1_HUMAN;tr|G3V3C6|G3V3C6_HUMAN	22	Lamp1-Apex/ NES Apex	4	4	19	0	25.6596	0.177097	4	4	20	0	25.1939	0.127824	0.465746	1.38103	0.00529253
P34932	HSP74	sp|P34932|HSP74_HUMAN;tr|A0A087WYC1|A0A087WYC1_HUMAN;tr|A0A087WTS8|A0A087WTS8_HUMAN	33	Lamp1-Apex/ NES Apex	4	4	28	0	24.8147	0.0833166	4	4	29	0	25.1643	0.0728257	-0.3496	-1.27421	0.000734003
P34947	GRK5	sp|P34947|GRK5_HUMAN	5	Lamp1-Apex/ NES Apex	4	4	5	0	22.7578	0.26199	4	3	5	1	23.0078	0.0549388	-0.249922	-1.18914	0.172856
P35221	CTNA1	sp|P35221|CTNA1_HUMAN;tr|G3XAM7|G3XAM7_HUMAN;tr|E5RIB1|E5RIB1_HUMAN;tr|E5RJ41|E5RJ41_HUMAN;tr|E5RG03|E5RG03_HUMAN;tr|E5RHV7|E5RHV7_HUMAN;tr|E5RGD2|E5RGD2_HUMAN;tr|H0YBB8|H0YBB8_HUMAN;tr|E5RGY7|E5RGY7_HUMAN;tr|E5RGY6|E5RGY6_HUMAN;tr|E5RJL0|E5RJL0_HUMAN;tr|E5RFM5|E5RFM5_HUMAN;tr|E5RIE0|E5RIE0_HUMAN;tr|E5RJP7|E5RJP7_HUMAN;tr|E5RFG3|E5RFG3_HUMAN;tr|E5RFM3|E5RFM3_HUMAN;tr|E5RFK9|E5RFK9_HUMAN;tr|E5RJZ2…	14	Lamp1-Apex/ NES Apex	4	4	6	0	22.2457	0.497507	4	4	10	0	23.9223	0.303585	-1.67661	-3.19675	0.00120069
P35222	CTNB1	sp|P35222|CTNB1_HUMAN;tr|B4DGU4|B4DGU4_HUMAN;tr|E7EMJ5|E7EMJ5_HUMAN;tr|E9PDF9|E9PDF9_HUMAN;tr|E7EV28|E7EV28_HUMAN;tr|C9IZ65|C9IZ65_HUMAN	23	Lamp1-Apex/ NES Apex	4	4	18	0	24.144	0.0981857	4	4	22	0	24.9572	0.206602	-0.813191	-1.75709	0.000389087
P35232	PHB	sp|P35232|PHB_HUMAN;tr|C9JW96|C9JW96_HUMAN;tr|C9JZ20|C9JZ20_HUMAN;tr|E7ESE2|E7ESE2_HUMAN;tr|E9PCW0|E9PCW0_HUMAN;tr|D6RBK0|D6RBK0_HUMAN	18	Lamp1-Apex/ NES Apex	4	4	16	0	25.3177	0.171125	4	4	17	0	25.9011	0.175743	-0.583407	-1.49838	0.0031367
P35240	MERL	sp|P35240|MERL_HUMAN	2	Lamp1-Apex/ NES Apex	4	0	0	4	NA	NA	4	4	2	0	22.4084	0.376007	-22.4084	-5.56665e+06	< 1e-16
P35241	RADI	sp|P35241|RADI_HUMAN;tr|E9PNV3|E9PNV3_HUMAN;tr|E9PQ82|E9PQ82_HUMAN	16	Lamp1-Apex/ NES Apex	4	3	3	1	22.6243	0.596724	4	4	6	0	23.5618	0.395733	-0.937494	-1.9152	0.0528776
P35244	RFA3	sp|P35244|RFA3_HUMAN;tr|B5MC59|B5MC59_HUMAN	1	Lamp1-Apex/ NES Apex	4	2	1	2	23.9182	0.356653	4	4	1	0	23.6287	0.474439	0.289439	1.22217	0.497028
P35249	RFC4	sp|P35249|RFC4_HUMAN;tr|C9J8M3|C9J8M3_HUMAN;tr|C9JZI1|C9JZI1_HUMAN;tr|C9JXZ7|C9JXZ7_HUMAN;tr|C9JTT7|C9JTT7_HUMAN;tr|C9JGY5|C9JGY5_HUMAN;tr|F8WE44|F8WE44_HUMAN;tr|H7C1P0|H7C1P0_HUMAN	5	Lamp1-Apex/ NES Apex	4	1	1	3	22.4708	NA	4	4	5	0	23.809	0.306288	-1.33811	-2.52819	0.0297707
P35250	RFC2	sp|P35250|RFC2_HUMAN;tr|A0A087WVY3|A0A087WVY3_HUMAN;tr|H7C5S7|H7C5S7_HUMAN;tr|H7C5P1|H7C5P1_HUMAN;tr|H7C5Q7|H7C5Q7_HUMAN;tr|F8WC37|F8WC37_HUMAN;tr|H7C5A0|H7C5A0_HUMAN;tr|H7C5G4|H7C5G4_HUMAN;tr|H7C5P4|H7C5P4_HUMAN	4	Lamp1-Apex/ NES Apex	4	1	1	3	22.4523	NA	4	4	4	0	23.1978	0.807673	-0.745553	-1.67662	0.469543
P35268	RL22	sp|P35268|RL22_HUMAN;tr|K7ELC4|K7ELC4_HUMAN;tr|K7EMH1|K7EMH1_HUMAN;tr|K7ERI7|K7ERI7_HUMAN;tr|K7EP65|K7EP65_HUMAN;tr|K7EKS7|K7EKS7_HUMAN;tr|K7EJT5|K7EJT5_HUMAN;tr|C9JYQ9|C9JYQ9_HUMAN;sp|Q6P5R6|RL22L_HUMAN;tr|H0Y8C2|H0Y8C2_HUMAN	5	Lamp1-Apex/ NES Apex	4	4	5	0	25.6014	0.193498	4	4	5	0	25.473	0.185664	0.128373	1.09306	0.375328
P35269	T2FA	sp|P35269|T2FA_HUMAN;tr|M0R0Z3|M0R0Z3_HUMAN;tr|M0R0R9|M0R0R9_HUMAN;tr|M0QXD6|M0QXD6_HUMAN	3	Lamp1-Apex/ NES Apex	4	1	1	3	22.569	NA	4	4	3	0	22.7701	0.455951	-0.201046	-1.14953	0.719659
P35520	CBS	sp|P35520|CBS_HUMAN;sp|P0DN79|CBSL_HUMAN;tr|C9JMA6|C9JMA6_HUMAN;tr|H7C2H4|H7C2H4_HUMAN	7	Lamp1-Apex/ NES Apex	4	4	4	0	23.2918	0.276574	4	4	7	0	24.213	0.147084	-0.921157	-1.89363	0.00107092
P35573	GDE	sp|P35573|GDE_HUMAN	16	Lamp1-Apex/ NES Apex	4	4	16	0	23.7095	0.127482	4	4	16	0	23.196	0.177393	0.5135	1.42751	0.0033216
P35579	MYH9	sp|P35579|MYH9_HUMAN;tr|Q5BKV1|Q5BKV1_HUMAN;tr|B1AH99|B1AH99_HUMAN;tr|A0A0C4DFM8|A0A0C4DFM8_HUMAN	53	Lamp1-Apex/ NES Apex	4	4	41	0	23.8739	0.186311	4	4	48	0	24.3756	0.301278	-0.501788	-1.41597	0.0298358
P35580	MYH10	sp|P35580|MYH10_HUMAN;tr|E7ERA5|E7ERA5_HUMAN;tr|A1L2Z2|A1L2Z2_HUMAN	79	Lamp1-Apex/ NES Apex	4	4	50	0	24.3865	0.145998	4	4	66	0	24.8315	0.257318	-0.444929	-1.36125	0.0237681
P35606	COPB2	sp|P35606|COPB2_HUMAN;tr|D6R997|D6R997_HUMAN;tr|D6RBT6|D6RBT6_HUMAN;tr|H0Y938|H0Y938_HUMAN;tr|D6RBZ7|D6RBZ7_HUMAN;tr|D6RCL6|D6RCL6_HUMAN;tr|D6RBG7|D6RBG7_HUMAN;tr|H0YAC7|H0YAC7_HUMAN	27	Lamp1-Apex/ NES Apex	4	4	25	0	25.2322	0.0817375	4	4	26	0	25.504	0.0860567	-0.271847	-1.20735	0.00376707
P35612	ADDB	sp|P35612|ADDB_HUMAN;tr|C9JTM0|C9JTM0_HUMAN;tr|A0A1C7CYY0|A0A1C7CYY0_HUMAN;tr|C9J080|C9J080_HUMAN;tr|C9J299|C9J299_HUMAN	16	Lamp1-Apex/ NES Apex	4	4	16	0	25.3731	0.172265	4	4	16	0	25.6667	0.12138	-0.293613	-1.22571	0.0317196
P35637	FUS	sp|P35637|FUS_HUMAN;tr|H3BPE7|H3BPE7_HUMAN	7	Lamp1-Apex/ NES Apex	4	4	7	0	29.6112	0.0656602	4	4	7	0	28.4363	0.299174	1.1749	2.25778	0.00025653
P35658	NU214	sp|P35658|NU214_HUMAN;tr|A0A0A0MSW3|A0A0A0MSW3_HUMAN;tr|H0YF36|H0YF36_HUMAN	6	Lamp1-Apex/ NES Apex	4	4	4	0	22.5332	0.184207	4	4	6	0	23.3964	0.304677	-0.863217	-1.81909	0.00285434
P35659	DEK	sp|P35659|DEK_HUMAN;tr|B4DFG0|B4DFG0_HUMAN;tr|D6RDA2|D6RDA2_HUMAN;tr|D6R9L5|D6R9L5_HUMAN;tr|H0Y993|H0Y993_HUMAN;tr|H0Y8X0|H0Y8X0_HUMAN	6	Lamp1-Apex/ NES Apex	4	4	5	0	23.4207	0.111518	4	4	6	0	24.3017	0.118833	-0.880963	-1.8416	3.70551e-05
P35754	GLRX1	sp|P35754|GLRX1_HUMAN	4	Lamp1-Apex/ NES Apex	4	4	4	0	23.672	0.176171	4	4	4	0	23.8458	0.304405	-0.17378	-1.12801	0.361212
P35790	CHKA	sp|P35790|CHKA_HUMAN;tr|E9PM06|E9PM06_HUMAN;tr|H0YD02|H0YD02_HUMAN	2	Lamp1-Apex/ NES Apex	4	4	2	0	24.0303	0.378317	4	4	2	0	24.5422	0.456369	-0.511902	-1.42593	0.134894
P35813	PPM1A	sp|P35813|PPM1A_HUMAN;tr|E9PKB5|E9PKB5_HUMAN;tr|E9PJN3|E9PJN3_HUMAN;tr|E9PL75|E9PL75_HUMAN	2	Lamp1-Apex/ NES Apex	4	4	2	0	23.4606	0.39449	4	3	2	1	23.7628	0.307989	-0.302233	-1.23305	0.324634
P35908	K22E	sp|P35908|K22E_HUMAN	1	Lamp1-Apex/ NES Apex	4	4	1	0	26.6296	0.810041	4	4	1	0	25.9491	0.407574	0.680524	1.60272	0.184045
P35914	HMGCL	sp|P35914|HMGCL_HUMAN	2	Lamp1-Apex/ NES Apex	4	3	2	1	22.5491	0.121536	4	2	2	2	22.2853	0.3754	0.26376	1.2006	0.312227
P35998	PRS7	sp|P35998|PRS7_HUMAN;tr|C9JLS9|C9JLS9_HUMAN	36	Lamp1-Apex/ NES Apex	4	4	33	0	24.4171	0.109815	4	4	34	0	24.6169	0.0775618	-0.199817	-1.14855	0.0248772
P36404	ARL2	sp|P36404|ARL2_HUMAN;tr|V9GYD0|V9GYD0_HUMAN	4	Lamp1-Apex/ NES Apex	4	4	3	0	23.2183	0.340507	4	4	3	0	23.0047	0.691319	0.213644	1.15961	0.599302
P36405	ARL3	sp|P36405|ARL3_HUMAN	10	Lamp1-Apex/ NES Apex	4	4	8	0	24.7888	0.304958	4	4	9	0	24.8256	0.285519	-0.0367897	-1.02583	0.865986
P36507	MP2K2	sp|P36507|MP2K2_HUMAN;tr|G5E9C7|G5E9C7_HUMAN;tr|A0A1B0GUL7|A0A1B0GUL7_HUMAN;tr|H3BRW9|H3BRW9_HUMAN;tr|M0R1B6|M0R1B6_HUMAN	4	Lamp1-Apex/ NES Apex	4	4	4	0	24.88	0.299986	4	4	4	0	24.796	0.252272	0.0839837	1.05994	0.683221
P36542	ATPG	sp|P36542|ATPG_HUMAN	7	Lamp1-Apex/ NES Apex	4	4	7	0	26.1875	0.152784	4	4	7	0	26.1182	0.145989	0.0692257	1.04915	0.536648
P36543	VATE1	sp|P36543|VATE1_HUMAN;tr|C9J8H1|C9J8H1_HUMAN;sp|Q96A05|VATE2_HUMAN	5	Lamp1-Apex/ NES Apex	4	4	3	0	23.0576	0.181708	4	3	3	1	23.3997	0.783277	-0.342145	-1.26764	0.42416
P36578	RL4	sp|P36578|RL4_HUMAN;tr|H3BM89|H3BM89_HUMAN;tr|H3BTP7|H3BTP7_HUMAN;tr|H3BU31|H3BU31_HUMAN	51	Lamp1-Apex/ NES Apex	4	4	48	0	27.2706	0.36921	4	4	49	0	26.4051	0.226175	0.865434	1.82189	0.00713865
P36871	PGM1	sp|P36871|PGM1_HUMAN	10	Lamp1-Apex/ NES Apex	4	4	5	0	22.12	0.603824	4	4	9	0	23.2372	0.289588	-1.11716	-2.1692	0.0156812
P36873	PP1G	sp|P36873|PP1G_HUMAN;tr|F8VYE8|F8VYE8_HUMAN;tr|F8W0W8|F8W0W8_HUMAN;tr|F8VR82|F8VR82_HUMAN;tr|A0A087WYY5|A0A087WYY5_HUMAN;tr|H0Y3Y6|H0Y3Y6_HUMAN;tr|F5H1L6|F5H1L6_HUMAN;tr|F5H037|F5H037_HUMAN;tr|F8WE71|F8WE71_HUMAN;tr|F8W1A0|F8W1A0_HUMAN;tr|F8W0V8|F8W0V8_HUMAN	5	Lamp1-Apex/ NES Apex	4	4	4	0	24.37	0.553547	4	4	5	0	25.6548	0.307612	-1.28476	-2.43641	0.00666932
P36915	GNL1	sp|P36915|GNL1_HUMAN;tr|A0A140T8Y2|A0A140T8Y2_HUMAN;tr|A2AB27|A2AB27_HUMAN	13	Lamp1-Apex/ NES Apex	4	4	13	0	23.6688	0.308602	4	4	13	0	23.5838	0.285734	0.0850224	1.0607	0.699996
P36954	RPB9	sp|P36954|RPB9_HUMAN;tr|K7EKS1|K7EKS1_HUMAN	4	Lamp1-Apex/ NES Apex	4	3	2	1	22.0034	0.643055	4	4	4	0	22.8955	0.548811	-0.892105	-1.85588	0.103862
P36957	ODO2	sp|P36957|ODO2_HUMAN;tr|Q86SW4|Q86SW4_HUMAN;tr|H0YJF9|H0YJF9_HUMAN;tr|G3V5M3|G3V5M3_HUMAN;tr|G3V3F0|G3V3F0_HUMAN	9	Lamp1-Apex/ NES Apex	4	4	8	0	23.5456	0.0593046	4	4	9	0	24.0872	0.0918707	-0.541552	-1.45554	6.11582e-05
P37108	SRP14	sp|P37108|SRP14_HUMAN;tr|H0YLA2|H0YLA2_HUMAN;tr|H0YLW0|H0YLW0_HUMAN	6	Lamp1-Apex/ NES Apex	4	4	6	0	25.4239	0.349538	4	4	6	0	25.653	0.415504	-0.229115	-1.17212	0.431065
P37198	NUP62	sp|P37198|NUP62_HUMAN;tr|M0QXN5|M0QXN5_HUMAN	4	Lamp1-Apex/ NES Apex	4	3	3	1	22.7688	0.458671	4	4	4	0	23.2667	0.332956	-0.497927	-1.41218	0.153877
P37235	HPCL1	sp|P37235|HPCL1_HUMAN;tr|E9PC71|E9PC71_HUMAN;tr|H7BZC1|H7BZC1_HUMAN;tr|C9JW46|C9JW46_HUMAN	1	Lamp1-Apex/ NES Apex	4	0	0	4	NA	NA	4	3	1	1	22.4183	0.628044	-22.4183	-5.6051e+06	< 1e-16
P37268	FDFT	sp|P37268|FDFT_HUMAN;tr|E9PNM1|E9PNM1_HUMAN;tr|E9PJG4|E9PJG4_HUMAN;tr|E9PS69|E9PS69_HUMAN;tr|E9PQ90|E9PQ90_HUMAN;tr|E9PNJ2|E9PNJ2_HUMAN;tr|E9PSH1|E9PSH1_HUMAN	7	Lamp1-Apex/ NES Apex	4	4	3	0	23.5305	0.334653	4	4	5	0	24.4187	0.25043	-0.888214	-1.85088	0.00538
P37802	TAGL2	sp|P37802|TAGL2_HUMAN;tr|X6RJP6|X6RJP6_HUMAN	13	Lamp1-Apex/ NES Apex	4	4	13	0	26.3635	0.321759	4	4	13	0	26.5886	0.261832	-0.22505	-1.16882	0.319572
P37837	TALDO	sp|P37837|TALDO_HUMAN;tr|F2Z393|F2Z393_HUMAN	4	Lamp1-Apex/ NES Apex	4	4	2	0	23.676	0.125018	4	4	4	0	23.9246	0.412419	-0.248663	-1.18811	0.292379
P38117	ETFB	sp|P38117|ETFB_HUMAN;tr|M0QY67|M0QY67_HUMAN	15	Lamp1-Apex/ NES Apex	4	4	12	0	24.6767	0.23032	4	4	15	0	24.7292	0.171465	-0.0524679	-1.03704	0.727308
P38159	RBMX	sp|P38159|RBMX_HUMAN;tr|H3BT71|H3BT71_HUMAN;tr|H0Y6E7|H0Y6E7_HUMAN;tr|H3BUY5|H3BUY5_HUMAN;tr|H3BR27|H3BR27_HUMAN;sp|O75526|RMXL2_HUMAN;tr|H3BNC1|H3BNC1_HUMAN;sp|Q8N7X1|RMXL3_HUMAN	9	Lamp1-Apex/ NES Apex	4	4	9	0	29.3462	0.136032	4	4	9	0	28.4426	0.239203	0.903609	1.87074	0.000597297
P38405	GNAL	sp|P38405|GNAL_HUMAN;tr|K7EQ80|K7EQ80_HUMAN;tr|K7EPE2|K7EPE2_HUMAN	1	Lamp1-Apex/ NES Apex	4	4	1	0	24.2769	1.19651	4	0	0	4	NA	NA	24.2769	2.0327e+07	< 1e-16
P38432	COIL	sp|P38432|COIL_HUMAN	3	Lamp1-Apex/ NES Apex	4	1	2	3	22.6229	NA	4	4	3	0	23.1422	0.583865	-0.519288	-1.43325	0.48445
P38606	VATA	sp|P38606|VATA_HUMAN;tr|C9JA17|C9JA17_HUMAN;tr|C9JVW8|C9JVW8_HUMAN	27	Lamp1-Apex/ NES Apex	4	4	26	0	24.8719	0.130357	4	4	25	0	24.5381	0.0969966	0.333752	1.26029	0.0062997
P38646	GRP75	sp|P38646|GRP75_HUMAN;tr|D6RJI2|D6RJI2_HUMAN;tr|D6RA73|D6RA73_HUMAN;tr|H0YBG6|H0YBG6_HUMAN;tr|H0Y8S0|H0Y8S0_HUMAN	26	Lamp1-Apex/ NES Apex	4	4	24	0	25.9463	0.0855139	4	4	26	0	26.0709	0.103236	-0.124665	-1.09025	0.112234
P38919	IF4A3	sp|P38919|IF4A3_HUMAN;tr|I3L3H2|I3L3H2_HUMAN;tr|E9PBH4|E9PBH4_HUMAN;tr|F8WE11|F8WE11_HUMAN	16	Lamp1-Apex/ NES Apex	4	4	13	0	25.5811	0.15074	4	4	15	0	26.0474	0.19986	-0.466364	-1.38162	0.00978334
P38935	SMBP2	sp|P38935|SMBP2_HUMAN	1	Lamp1-Apex/ NES Apex	4	1	1	3	22.4715	NA	4	1	1	3	22.3669	NA	0.104589	1.07519	1
P39019	RS19	sp|P39019|RS19_HUMAN;tr|M0R2L9|M0R2L9_HUMAN;tr|M0QXK4|M0QXK4_HUMAN;tr|M0QYF7|M0QYF7_HUMAN;tr|M0R140|M0R140_HUMAN;tr|A0A075B6E2|A0A075B6E2_HUMAN	5	Lamp1-Apex/ NES Apex	4	4	3	0	22.9171	0.366478	4	4	3	0	23.7131	0.773199	-0.796045	-1.73633	0.112119
P39023	RL3	sp|P39023|RL3_HUMAN;tr|G5E9G0|G5E9G0_HUMAN;tr|H7C422|H7C422_HUMAN;tr|B5MCW2|B5MCW2_HUMAN;tr|H7C3M2|H7C3M2_HUMAN;tr|F8WCR1|F8WCR1_HUMAN;sp|Q92901|RL3L_HUMAN	18	Lamp1-Apex/ NES Apex	4	4	17	0	26.7974	0.136882	4	4	18	0	26.7476	0.418511	0.0497565	1.03509	0.828705
P39748	FEN1	sp|P39748|FEN1_HUMAN;tr|I3L3E9|I3L3E9_HUMAN;tr|F5H1Y3|F5H1Y3_HUMAN	8	Lamp1-Apex/ NES Apex	4	4	7	0	23.6286	0.163398	4	4	8	0	24.442	0.176499	-0.813377	-1.75732	0.000510004
P40123	CAP2	sp|P40123|CAP2_HUMAN;tr|A0A087X0J3|A0A087X0J3_HUMAN;tr|A0A087WZ15|A0A087WZ15_HUMAN;tr|E9PDI2|E9PDI2_HUMAN;tr|B7Z385|B7Z385_HUMAN;tr|F8WDB9|F8WDB9_HUMAN;tr|F8WEW0|F8WEW0_HUMAN	7	Lamp1-Apex/ NES Apex	4	4	7	0	23.5907	0.491142	4	4	6	0	23.4417	0.363181	0.14903	1.10882	0.642899
P40222	TXLNA	sp|P40222|TXLNA_HUMAN	5	Lamp1-Apex/ NES Apex	4	4	3	0	22.5702	0.468997	4	4	5	0	23.6789	0.585831	-1.1087	-2.15651	0.0254541
P40227	TCPZ	sp|P40227|TCPZ_HUMAN;sp|Q92526|TCPW_HUMAN;tr|J3KRI6|J3KRI6_HUMAN	24	Lamp1-Apex/ NES Apex	4	4	22	0	25.2828	0.171849	4	4	23	0	25.9635	0.0992347	-0.680691	-1.60291	0.000472319
P40429	RL13A	sp|P40429|RL13A_HUMAN;tr|M0QYS1|M0QYS1_HUMAN;tr|Q8J015|Q8J015_HUMAN;sp|Q6NVV1|R13P3_HUMAN	8	Lamp1-Apex/ NES Apex	4	4	8	0	25.645	0.148297	4	4	8	0	25.5676	0.266506	0.0774193	1.05513	0.629789
P40616	ARL1	sp|P40616|ARL1_HUMAN;tr|F8VYN9|F8VYN9_HUMAN;tr|B4DZG7|B4DZG7_HUMAN;tr|F8VP99|F8VP99_HUMAN;tr|F8W1Z8|F8W1Z8_HUMAN;tr|F8VP63|F8VP63_HUMAN	4	Lamp1-Apex/ NES Apex	4	4	4	0	23.5105	0.397798	4	4	4	0	22.9411	0.187456	0.569398	1.4839	0.0412327
P40818	UBP8	sp|P40818|UBP8_HUMAN;tr|H0YM17|H0YM17_HUMAN;tr|H0YLH2|H0YLH2_HUMAN;tr|H0YM47|H0YM47_HUMAN;tr|H0YNL5|H0YNL5_HUMAN;tr|H0YKV1|H0YKV1_HUMAN;tr|A0A075B720|A0A075B720_HUMAN	7	Lamp1-Apex/ NES Apex	4	4	6	0	22.2749	0.423203	4	4	6	0	22.6508	0.13899	-0.375886	-1.29764	0.142438
P40925	MDHC	sp|P40925|MDHC_HUMAN;tr|B9A041|B9A041_HUMAN;tr|C9JF79|C9JF79_HUMAN;tr|C9JRL4|C9JRL4_HUMAN;tr|B8ZZ51|B8ZZ51_HUMAN;tr|C9JLV6|C9JLV6_HUMAN	7	Lamp1-Apex/ NES Apex	4	3	3	1	24.2038	0.195278	4	4	5	0	24.6317	0.396346	-0.427934	-1.34531	0.151205
P40926	MDHM	sp|P40926|MDHM_HUMAN;tr|G3XAL0|G3XAL0_HUMAN	9	Lamp1-Apex/ NES Apex	4	4	6	0	23.2585	0.114856	4	4	9	0	24.2959	0.0989149	-1.03739	-2.05252	9.4479e-06
P40937	RFC5	sp|P40937|RFC5_HUMAN;tr|F5H5S0|F5H5S0_HUMAN;tr|C9JH72|C9JH72_HUMAN;tr|E9PEP3|E9PEP3_HUMAN;tr|F5H0U6|F5H0U6_HUMAN;tr|F5H304|F5H304_HUMAN	4	Lamp1-Apex/ NES Apex	4	4	3	0	22.6351	0.121423	4	4	4	0	23.7162	0.573196	-1.08102	-2.11554	0.0102084
P40938	RFC3	sp|P40938|RFC3_HUMAN;tr|A0A087X270|A0A087X270_HUMAN	5	Lamp1-Apex/ NES Apex	4	2	2	2	22.4652	0.0760041	4	4	5	0	23.5921	0.489659	-1.12691	-2.1839	0.0377946
P40939	ECHA	sp|P40939|ECHA_HUMAN;tr|H0YFD6|H0YFD6_HUMAN	20	Lamp1-Apex/ NES Apex	4	4	17	0	25.1101	0.157981	4	4	19	0	25.045	0.223097	0.0650964	1.04615	0.65074
P41091	IF2G	sp|P41091|IF2G_HUMAN;sp|Q2VIR3|IF2GL_HUMAN;tr|F8W810|F8W810_HUMAN;tr|H7BZU1|H7BZU1_HUMAN	24	Lamp1-Apex/ NES Apex	4	4	20	0	24.9641	0.149302	4	4	24	0	25.5711	0.279646	-0.606963	-1.52305	0.00866579
P41219	PERI	sp|P41219|PERI_HUMAN;tr|H7C5W5|H7C5W5_HUMAN;tr|F8W835|F8W835_HUMAN	3	Lamp1-Apex/ NES Apex	4	2	1	2	23.2062	0.489437	4	4	2	0	22.7532	0.196944	0.453036	1.36892	0.22434
P41223	BUD31	sp|P41223|BUD31_HUMAN;tr|C9JNV2|C9JNV2_HUMAN;tr|C9JCD9|C9JCD9_HUMAN;tr|F8WCN7|F8WCN7_HUMAN	5	Lamp1-Apex/ NES Apex	4	4	5	0	23.4337	0.364461	4	4	5	0	23.277	0.537472	0.156724	1.11475	0.646427
P41227	NAA10	sp|P41227|NAA10_HUMAN;tr|F8W808|F8W808_HUMAN;tr|A8MWP7|A8MWP7_HUMAN;tr|C9JN83|C9JN83_HUMAN;tr|C9JW55|C9JW55_HUMAN;sp|Q9BSU3|NAA11_HUMAN	4	Lamp1-Apex/ NES Apex	4	4	3	0	23.6029	0.406363	4	4	4	0	24.4433	0.194763	-0.84042	-1.79057	0.00973651
P41240	CSK	sp|P41240|CSK_HUMAN;tr|H3BUM9|H3BUM9_HUMAN;tr|H3BU69|H3BU69_HUMAN;tr|H3BN15|H3BN15_HUMAN;tr|K7ENL8|K7ENL8_HUMAN;tr|K7ES68|K7ES68_HUMAN;tr|K7EQY5|K7EQY5_HUMAN;sp|P42679|MATK_HUMAN	11	Lamp1-Apex/ NES Apex	4	4	8	0	23.7118	0.136975	4	4	11	0	24.3902	0.123806	-0.678437	-1.60041	0.000324856
P41250	GARS	sp|P41250|GARS_HUMAN;tr|H7C443|H7C443_HUMAN;tr|F8WCK4|F8WCK4_HUMAN	31	Lamp1-Apex/ NES Apex	4	4	28	0	26.4056	0.17501	4	4	30	0	26.3324	0.198486	0.0732222	1.05206	0.599983
P41252	SYIC	sp|P41252|SYIC_HUMAN;tr|A0A0A0MSX9|A0A0A0MSX9_HUMAN;tr|J3KR24|J3KR24_HUMAN;tr|Q5TCD1|Q5TCD1_HUMAN;tr|Q5TCC6|Q5TCC6_HUMAN	40	Lamp1-Apex/ NES Apex	4	4	37	0	24.4741	0.0701312	4	4	40	0	24.8546	0.159506	-0.380569	-1.30185	0.00472795
P41567	EIF1	sp|P41567|EIF1_HUMAN;tr|K7EM18|K7EM18_HUMAN;tr|K7EQP2|K7EQP2_HUMAN	2	Lamp1-Apex/ NES Apex	4	4	2	0	26.4475	0.411185	4	4	2	0	26.7726	0.20408	-0.325117	-1.25277	0.206394
P41743	KPCI	sp|P41743|KPCI_HUMAN	11	Lamp1-Apex/ NES Apex	4	4	9	0	24.6878	0.159685	4	4	11	0	25.1201	0.101346	-0.432247	-1.34933	0.0038069
P42025	ACTY	sp|P42025|ACTY_HUMAN	3	Lamp1-Apex/ NES Apex	4	4	2	0	23.1416	0.653335	4	4	3	0	22.936	0.192207	0.205558	1.15313	0.568165
P42166	LAP2A	sp|P42166|LAP2A_HUMAN	11	Lamp1-Apex/ NES Apex	4	4	5	0	22.3314	0.569129	4	4	11	0	24.0453	0.12099	-1.71387	-3.28039	0.00106158
P42167	LAP2B	sp|P42167|LAP2B_HUMAN;tr|G5E972|G5E972_HUMAN;tr|H0YJH7|H0YJH7_HUMAN	7	Lamp1-Apex/ NES Apex	4	4	7	0	23.714	0.220638	4	4	7	0	24.1184	0.100687	-0.404378	-1.32352	0.0157145
P42226	STAT6	sp|P42226|STAT6_HUMAN;tr|H0YIY2|H0YIY2_HUMAN	2	Lamp1-Apex/ NES Apex	4	3	2	1	23.299	0.170833	4	3	2	1	22.4941	0.485594	0.804814	1.74692	0.0536496
P42285	SK2L2	sp|P42285|SK2L2_HUMAN;tr|H0Y8U3|H0Y8U3_HUMAN;tr|H0YAC4|H0YAC4_HUMAN	16	Lamp1-Apex/ NES Apex	4	4	12	0	23.342	0.075077	4	4	14	0	23.6187	0.26445	-0.27669	-1.21141	0.0907739
P42338	PK3CB	sp|P42338|PK3CB_HUMAN;tr|F8WDJ8|F8WDJ8_HUMAN;tr|Q68DL0|Q68DL0_HUMAN;tr|H0Y871|H0Y871_HUMAN;sp|O00329|PK3CD_HUMAN;tr|Q5SR50|Q5SR50_HUMAN;tr|F8W9P4|F8W9P4_HUMAN	2	Lamp1-Apex/ NES Apex	4	4	2	0	23.2273	0.233184	4	3	1	1	22.6241	0.0910319	0.603216	1.5191	0.00877227
P42345	MTOR	sp|P42345|MTOR_HUMAN;tr|B1AKP8|B1AKP8_HUMAN;tr|B1AKQ2|B1AKQ2_HUMAN	9	Lamp1-Apex/ NES Apex	4	4	9	0	23.0935	0.400788	4	4	6	0	22.3536	0.422828	0.739833	1.66998	0.0440933
P42356	PI4KA	sp|P42356|PI4KA_HUMAN;sp|A4QPH2|PI4P2_HUMAN;tr|A8MTF1|A8MTF1_HUMAN;sp|Q8N8J0|PI4P1_HUMAN;tr|C9JLI1|C9JLI1_HUMAN	30	Lamp1-Apex/ NES Apex	4	4	28	0	23.7752	0.142662	4	4	30	0	23.6727	0.19072	0.102484	1.07362	0.42252
P42566	EPS15	sp|P42566|EPS15_HUMAN;tr|B1AUU8|B1AUU8_HUMAN	2	Lamp1-Apex/ NES Apex	4	3	2	1	22.8972	0.172546	4	2	2	2	23.1771	0.370467	-0.279945	-1.21415	0.317151
P42574	CASP3	sp|P42574|CASP3_HUMAN;tr|A8MVM1|A8MVM1_HUMAN;tr|C9JXR7|C9JXR7_HUMAN	7	Lamp1-Apex/ NES Apex	4	4	6	0	24.8219	0.430732	4	4	7	0	24.9749	0.386228	-0.152975	-1.11186	0.615902
P42677	RS27	sp|P42677|RS27_HUMAN;tr|Q5T4L4|Q5T4L4_HUMAN;tr|C9J1C5|C9J1C5_HUMAN	3	Lamp1-Apex/ NES Apex	4	4	3	0	27.1815	0.424592	4	4	3	0	27.8805	0.341954	-0.698977	-1.62335	0.0426639
P42684	ABL2	sp|P42684|ABL2_HUMAN	1	Lamp1-Apex/ NES Apex	4	3	1	1	22.0672	0.971659	4	3	1	1	22.7099	0.80925	-0.642631	-1.56117	0.428442
P42696	RBM34	sp|P42696|RBM34_HUMAN;tr|Q5TCT4|Q5TCT4_HUMAN;tr|A2A2V2|A2A2V2_HUMAN;tr|H7C5M1|H7C5M1_HUMAN	2	Lamp1-Apex/ NES Apex	4	4	2	0	23.5598	0.378657	4	1	1	3	22.9434	NA	0.616491	1.53314	0.241361
P42704	LPPRC	sp|P42704|LPPRC_HUMAN;tr|A0A0C4DG06|A0A0C4DG06_HUMAN;tr|B8ZZ38|B8ZZ38_HUMAN;tr|C9JCA9|C9JCA9_HUMAN;tr|H7C3W8|H7C3W8_HUMAN	79	Lamp1-Apex/ NES Apex	4	4	77	0	25.4531	0.0738015	4	4	74	0	25.3321	0.0995492	0.121077	1.08755	0.0985008
P42766	RL35	sp|P42766|RL35_HUMAN;tr|F2Z388|F2Z388_HUMAN	19	Lamp1-Apex/ NES Apex	4	4	18	0	26.9842	0.196972	4	4	18	0	26.0449	0.174801	0.939297	1.91759	0.000382172
P42858	HD	sp|P42858|HD_HUMAN	21	Lamp1-Apex/ NES Apex	4	4	18	0	22.778	0.157766	4	4	17	0	22.4682	0.332852	0.309803	1.23954	0.143538
P43004	EAA2	sp|P43004|EAA2_HUMAN;tr|C9J9N5|C9J9N5_HUMAN;tr|H0YEB1|H0YEB1_HUMAN;tr|H0YEK4|H0YEK4_HUMAN	3	Lamp1-Apex/ NES Apex	4	1	1	3	22.2867	NA	4	4	3	0	24.4131	0.244908	-2.12635	-4.36613	0.00444226
P43007	SATT	sp|P43007|SATT_HUMAN	3	Lamp1-Apex/ NES Apex	4	4	3	0	23.8751	0.321781	4	0	0	4	NA	NA	23.8751	1.53859e+07	< 1e-16
P43034	LIS1	sp|P43034|LIS1_HUMAN;tr|I3L495|I3L495_HUMAN;tr|I3L3N5|I3L3N5_HUMAN	25	Lamp1-Apex/ NES Apex	4	4	19	0	24.8192	0.271312	4	4	25	0	25.7368	0.203754	-0.917587	-1.88895	0.00165033
P43155	CACP	sp|P43155|CACP_HUMAN;tr|H0Y4Z7|H0Y4Z7_HUMAN;tr|B7ZBP5|B7ZBP5_HUMAN;tr|A6PVN3|A6PVN3_HUMAN	7	Lamp1-Apex/ NES Apex	4	4	6	0	23.3635	0.521636	4	4	6	0	23.5649	0.355635	-0.201433	-1.14984	0.546961
P43246	MSH2	sp|P43246|MSH2_HUMAN;tr|E9PHA6|E9PHA6_HUMAN;tr|C9J809|C9J809_HUMAN	18	Lamp1-Apex/ NES Apex	4	4	18	0	24.0398	0.360113	4	4	15	0	23.9814	0.364118	0.0583523	1.04128	0.827302
P43304	GPDM	sp|P43304|GPDM_HUMAN;tr|F5GYK7|F5GYK7_HUMAN;tr|E9PDK4|E9PDK4_HUMAN;tr|E7EM56|E7EM56_HUMAN	11	Lamp1-Apex/ NES Apex	4	4	8	0	23.5073	0.0753853	4	4	11	0	24.2529	0.353589	-0.745633	-1.67671	0.00618284
P43358	MAGA4	sp|P43358|MAGA4_HUMAN;tr|C9J9C2|C9J9C2_HUMAN;tr|C9JK50|C9JK50_HUMAN;tr|C9JIR1|C9JIR1_HUMAN;tr|C9JZJ5|C9JZJ5_HUMAN;sp|P43361|MAGA8_HUMAN;sp|P43363|MAGAA_HUMAN;sp|P43355|MAGA1_HUMAN;sp|P43362|MAGA9_HUMAN	14	Lamp1-Apex/ NES Apex	4	4	14	0	25.4966	0.191362	4	4	14	0	25.3461	0.132179	0.150525	1.10997	0.2431
P43487	RANG	sp|P43487|RANG_HUMAN;tr|F6WQW2|F6WQW2_HUMAN;tr|C9JXG8|C9JXG8_HUMAN;tr|C9JJ34|C9JJ34_HUMAN;tr|C9JGV6|C9JGV6_HUMAN;tr|C9JDM3|C9JDM3_HUMAN;tr|C9JIC6|C9JIC6_HUMAN;sp|Q9C010|IPKB_HUMAN;tr|Q5T0Z6|Q5T0Z6_HUMAN	15	Lamp1-Apex/ NES Apex	4	4	11	0	23.1768	0.184117	4	4	15	0	24.3825	0.284387	-1.20565	-2.3064	0.000386865
P43490	NAMPT	sp|P43490|NAMPT_HUMAN;tr|A0A0C4DFS8|A0A0C4DFS8_HUMAN;tr|C9JG65|C9JG65_HUMAN;tr|C9JF35|C9JF35_HUMAN	21	Lamp1-Apex/ NES Apex	4	4	20	0	24.6187	0.210402	4	4	20	0	24.5843	0.140558	0.0343517	1.0241	0.795092
P43686	PRS6B	sp|P43686|PRS6B_HUMAN	25	Lamp1-Apex/ NES Apex	4	4	23	0	24.7997	0.178794	4	4	23	0	25.0357	0.149454	-0.235998	-1.17772	0.0892231
P43897	EFTS	sp|P43897|EFTS_HUMAN;tr|C9JG32|C9JG32_HUMAN;tr|C9JT21|C9JT21_HUMAN;tr|F8VPA7|F8VPA7_HUMAN;tr|F8VS27|F8VS27_HUMAN;tr|F8WCK2|F8WCK2_HUMAN	5	Lamp1-Apex/ NES Apex	4	4	5	0	23.7256	0.163977	4	4	5	0	23.5379	0.624044	0.187761	1.13899	0.581759
P45880	VDAC2	sp|P45880|VDAC2_HUMAN;tr|A0A0A0MR02|A0A0A0MR02_HUMAN;tr|Q5JSD2|Q5JSD2_HUMAN;tr|Q5JSD1|Q5JSD1_HUMAN;tr|A2A3S1|A2A3S1_HUMAN	16	Lamp1-Apex/ NES Apex	4	4	16	0	27.0755	0.0978779	4	4	16	0	27.458	0.246315	-0.382509	-1.30361	0.0278266
P45954	ACDSB	sp|P45954|ACDSB_HUMAN	8	Lamp1-Apex/ NES Apex	4	4	8	0	23.1674	0.226306	4	4	7	0	23.3735	0.325666	-0.206088	-1.15356	0.338707
P45973	CBX5	sp|P45973|CBX5_HUMAN;tr|F8VNY3|F8VNY3_HUMAN	13	Lamp1-Apex/ NES Apex	4	4	10	0	25.3957	0.224168	4	4	12	0	25.6436	0.191179	-0.247915	-1.18749	0.143374
P45974	UBP5	sp|P45974|UBP5_HUMAN;tr|F5H571|F5H571_HUMAN;tr|H7C5J3|H7C5J3_HUMAN;sp|Q92995|UBP13_HUMAN	34	Lamp1-Apex/ NES Apex	4	4	32	0	25.5871	0.195144	4	4	34	0	25.6648	0.138298	-0.0776288	-1.05528	0.540295
P45983	MK08	sp|P45983|MK08_HUMAN;tr|A6NF29|A6NF29_HUMAN;tr|C9J762|C9J762_HUMAN;tr|C9JWQ4|C9JWQ4_HUMAN;tr|D6RBH2|D6RBH2_HUMAN;tr|D6R9C1|D6R9C1_HUMAN;tr|D6RAJ0|D6RAJ0_HUMAN;tr|D6RCB1|D6RCB1_HUMAN;tr|A8MPV1|A8MPV1_HUMAN	4	Lamp1-Apex/ NES Apex	4	3	2	1	24.179	0.0856929	4	4	3	0	24.237	0.306254	-0.057963	-1.04099	0.768023
P45985	MP2K4	sp|P45985|MP2K4_HUMAN;tr|R4GN37|R4GN37_HUMAN	9	Lamp1-Apex/ NES Apex	4	4	8	0	23.017	0.172273	4	4	8	0	22.6368	0.355887	0.380191	1.30151	0.102821
P46060	RAGP1	sp|P46060|RAGP1_HUMAN;tr|H0Y4Q3|H0Y4Q3_HUMAN;tr|B0QYT6|B0QYT6_HUMAN;tr|B0QYT5|B0QYT5_HUMAN;tr|B0QYT4|B0QYT4_HUMAN	11	Lamp1-Apex/ NES Apex	4	4	7	0	23.6	0.414837	4	4	10	0	24.0949	0.218062	-0.494886	-1.40921	0.0791617
P46063	RECQ1	sp|P46063|RECQ1_HUMAN;tr|F8WA66|F8WA66_HUMAN;tr|F8WD97|F8WD97_HUMAN;tr|F5H2L2|F5H2L2_HUMAN;tr|F5H4P4|F5H4P4_HUMAN;tr|F5H3W0|F5H3W0_HUMAN	15	Lamp1-Apex/ NES Apex	4	4	13	0	24.7276	0.140351	4	4	12	0	24.8716	0.153726	-0.143948	-1.10492	0.215913
P46087	NOP2	sp|P46087|NOP2_HUMAN;tr|F5GYR3|F5GYR3_HUMAN;tr|F5H5X6|F5H5X6_HUMAN;tr|F5GWB7|F5GWB7_HUMAN;tr|F5H709|F5H709_HUMAN;tr|F5H359|F5H359_HUMAN	11	Lamp1-Apex/ NES Apex	4	4	11	0	23.8572	0.261751	4	4	8	0	23.4565	0.299392	0.400652	1.3201	0.090532
P46100	ATRX	sp|P46100|ATRX_HUMAN;tr|A0A096LNN3|A0A096LNN3_HUMAN;tr|A0A096LNW1|A0A096LNW1_HUMAN;tr|H0Y3T0|H0Y3T0_HUMAN;tr|A0A096LNL9|A0A096LNL9_HUMAN;tr|A0A096LNR8|A0A096LNR8_HUMAN;tr|A0A087WWG0|A0A087WWG0_HUMAN;tr|A0A096LNX6|A0A096LNX6_HUMAN;tr|A0A096LNL6|A0A096LNL6_HUMAN	5	Lamp1-Apex/ NES Apex	4	4	4	0	23.9221	0.559817	4	4	4	0	23.7502	0.596302	0.17193	1.12656	0.688824
P46108	CRK	sp|P46108|CRK_HUMAN;tr|I3L297|I3L297_HUMAN	8	Lamp1-Apex/ NES Apex	4	4	5	0	22.1892	0.563915	4	4	8	0	23.1833	0.593079	-0.994021	-1.99173	0.051215
P46109	CRKL	sp|P46109|CRKL_HUMAN	14	Lamp1-Apex/ NES Apex	4	4	13	0	24.2382	0.211657	4	4	13	0	24.6231	0.145381	-0.384967	-1.30583	0.0240563
P46199	IF2M	sp|P46199|IF2M_HUMAN;tr|H7C213|H7C213_HUMAN	1	Lamp1-Apex/ NES Apex	4	3	1	1	22.821	0.314724	4	0	0	4	NA	NA	22.821	7.4096e+06	< 1e-16
P46527	CDN1B	sp|P46527|CDN1B_HUMAN;tr|E7ES52|E7ES52_HUMAN;tr|H7C2T1|H7C2T1_HUMAN	3	Lamp1-Apex/ NES Apex	4	0	0	4	NA	NA	4	3	3	1	22.3334	0.48791	-22.3334	-5.28489e+06	< 1e-16
P46736	BRCC3	sp|P46736|BRCC3_HUMAN;tr|X6RJS7|X6RJS7_HUMAN;tr|A0A087WZR3|A0A087WZR3_HUMAN;tr|H9KVA9|H9KVA9_HUMAN;tr|A0A0D9SF50|A0A0D9SF50_HUMAN;tr|A0A0A0MS96|A0A0A0MS96_HUMAN	4	Lamp1-Apex/ NES Apex	4	4	4	0	24.109	0.229124	4	4	4	0	24.3374	0.221556	-0.228347	-1.17149	0.201869
P46777	RL5	sp|P46777|RL5_HUMAN;tr|Q5T7N0|Q5T7N0_HUMAN;tr|R4GNJ2|R4GNJ2_HUMAN	17	Lamp1-Apex/ NES Apex	4	4	17	0	24.9989	0.255669	4	4	17	0	25.1785	0.477842	-0.179527	-1.13251	0.532239
P46778	RL21	sp|P46778|RL21_HUMAN;tr|M0R181|M0R181_HUMAN;tr|G3V1B3|G3V1B3_HUMAN;tr|M0R3I5|M0R3I5_HUMAN	6	Lamp1-Apex/ NES Apex	4	4	6	0	27.5429	0.0934125	4	4	6	0	27.6173	0.289304	-0.0743683	-1.0529	0.642036
P46779	RL28	sp|P46779|RL28_HUMAN;tr|H0YKD8|H0YKD8_HUMAN;tr|H0YMF4|H0YMF4_HUMAN;tr|H0YLP6|H0YLP6_HUMAN	10	Lamp1-Apex/ NES Apex	4	4	10	0	25.8366	0.330931	4	4	10	0	25.4342	0.454631	0.402413	1.32172	0.202315
P46783	RS10	sp|P46783|RS10_HUMAN;sp|Q9NQ39|RS10L_HUMAN	2	Lamp1-Apex/ NES Apex	4	1	1	3	23.4176	NA	4	3	2	1	24.2341	0.764888	-0.816496	-1.76112	0.452842
P46821	MAP1B	sp|P46821|MAP1B_HUMAN;tr|D6RA32|D6RA32_HUMAN;tr|D6RA40|D6RA40_HUMAN;tr|D6RGJ3|D6RGJ3_HUMAN;tr|D6RCL2|D6RCL2_HUMAN	114	Lamp1-Apex/ NES Apex	4	4	106	0	26.0218	0.197314	4	4	111	0	26.8027	0.214989	-0.780902	-1.7182	0.00174109
P46940	IQGA1	sp|P46940|IQGA1_HUMAN;tr|A0A0J9YXZ5|A0A0J9YXZ5_HUMAN;tr|H0YLE8|H0YLE8_HUMAN;tr|A0A087WWP1|A0A087WWP1_HUMAN;tr|A0A087X225|A0A087X225_HUMAN;tr|F2Z2E2|F2Z2E2_HUMAN;sp|Q86VI3|IQGA3_HUMAN	22	Lamp1-Apex/ NES Apex	4	4	14	0	22.2011	0.0566382	4	4	19	0	22.8917	0.239893	-0.690657	-1.61402	0.00137584
P46977	STT3A	sp|P46977|STT3A_HUMAN;tr|A0A0C4DH80|A0A0C4DH80_HUMAN;tr|E9PN73|E9PN73_HUMAN;tr|E9PI32|E9PI32_HUMAN;tr|H0YET6|H0YET6_HUMAN	11	Lamp1-Apex/ NES Apex	4	4	10	0	23.886	0.208909	4	4	10	0	24.48	0.063958	-0.59401	-1.50944	0.00160588
P47755	CAZA2	sp|P47755|CAZA2_HUMAN;tr|F8W9N7|F8W9N7_HUMAN;tr|A0A0D9SET8|A0A0D9SET8_HUMAN;tr|C9JUG7|C9JUG7_HUMAN	9	Lamp1-Apex/ NES Apex	4	4	7	0	24.0954	0.292237	4	4	9	0	24.6819	0.225268	-0.586527	-1.50163	0.0190963
P47897	SYQ	sp|P47897|SYQ_HUMAN;tr|A0A1B0GVU9|A0A1B0GVU9_HUMAN;tr|B4DDN1|B4DDN1_HUMAN;tr|H7C0R3|H7C0R3_HUMAN;tr|A0A0U1RQT0|A0A0U1RQT0_HUMAN;tr|C9J165|C9J165_HUMAN;tr|A0A0U1RQM8|A0A0U1RQM8_HUMAN;tr|A0A0U1RRI9|A0A0U1RRI9_HUMAN;tr|A0A0U1RQE9|A0A0U1RQE9_HUMAN;tr|A0A0U1RQQ5|A0A0U1RQQ5_HUMAN;tr|A0A0U1RQU2|A0A0U1RQU2_HUMAN;tr|A0A0U1RQX5|A0A0U1RQX5_HUMAN;tr|A0A0U1RQL2|A0A0U1RQL2_HUMAN;tr|A0A1B0GTT3|A0A1B0GTT3_HUMAN;…	30	Lamp1-Apex/ NES Apex	4	4	27	0	24.176	0.329115	4	4	28	0	24.688	0.240363	-0.511943	-1.42597	0.0457581
P47914	RL29	sp|P47914|RL29_HUMAN;tr|F8WF43|F8WF43_HUMAN;tr|C9IYI4|C9IYI4_HUMAN	11	Lamp1-Apex/ NES Apex	4	4	11	0	25.5119	0.249607	4	4	11	0	24.7456	0.291432	0.766229	1.70082	0.00716983
P47985	UCRI	sp|P47985|UCRI_HUMAN	1	Lamp1-Apex/ NES Apex	4	1	1	3	22.7535	NA	4	1	1	3	22.693	NA	0.0604716	1.04281	1
P48047	ATPO	sp|P48047|ATPO_HUMAN;tr|H7C0C1|H7C0C1_HUMAN;tr|H7C086|H7C086_HUMAN;tr|H7C068|H7C068_HUMAN	9	Lamp1-Apex/ NES Apex	4	4	9	0	25.1001	0.264473	4	4	9	0	25.4121	0.371093	-0.312033	-1.24146	0.21989
P48059	LIMS1	sp|P48059|LIMS1_HUMAN;tr|A0A0J9YXC7|A0A0J9YXC7_HUMAN;tr|A0A0M3HER1|A0A0M3HER1_HUMAN;sp|Q7Z4I7|LIMS2_HUMAN;tr|H0Y592|H0Y592_HUMAN;tr|C9JF46|C9JF46_HUMAN	4	Lamp1-Apex/ NES Apex	4	4	4	0	22.9477	0.349789	4	4	3	0	23.1641	0.29122	-0.216439	-1.16186	0.378291
P48147	PPCE	sp|P48147|PPCE_HUMAN	32	Lamp1-Apex/ NES Apex	4	4	23	0	23.799	0.167112	4	4	30	0	25.0225	0.282992	-1.22348	-2.3351	0.000302437
P48444	COPD	sp|P48444|COPD_HUMAN;tr|B0YIW6|B0YIW6_HUMAN;tr|Q6P1Q5|Q6P1Q5_HUMAN;tr|E9PK34|E9PK34_HUMAN	19	Lamp1-Apex/ NES Apex	4	4	18	0	23.8219	0.101949	4	4	18	0	24.0679	0.207341	-0.246054	-1.18596	0.0772216
P48449	ERG7	sp|P48449|ERG7_HUMAN;tr|A0A0G2JQD0|A0A0G2JQD0_HUMAN;tr|C9J315|C9J315_HUMAN;tr|A0A0G2JS81|A0A0G2JS81_HUMAN	17	Lamp1-Apex/ NES Apex	4	4	17	0	23.3465	0.318743	4	4	15	0	23.0828	0.394624	0.263723	1.20057	0.33852
P48506	GSH1	sp|P48506|GSH1_HUMAN;tr|A0A0C4DGB2|A0A0C4DGB2_HUMAN;tr|E1CEI4|E1CEI4_HUMAN;tr|D6RGF8|D6RGF8_HUMAN;tr|D6R959|D6R959_HUMAN;tr|H0Y9I7|H0Y9I7_HUMAN;tr|D6REX4|D6REX4_HUMAN	2	Lamp1-Apex/ NES Apex	4	4	2	0	22.7201	0.378442	4	4	2	0	22.8698	0.306091	-0.149666	-1.10931	0.561151
P48507	GSH0	sp|P48507|GSH0_HUMAN	3	Lamp1-Apex/ NES Apex	4	3	2	1	22.7905	0.652671	4	4	3	0	23.1294	0.376744	-0.338973	-1.26486	0.420154
P48553	TPC10	sp|P48553|TPC10_HUMAN;tr|A0A096LPH7|A0A096LPH7_HUMAN;tr|F8WE24|F8WE24_HUMAN	3	Lamp1-Apex/ NES Apex	4	4	3	0	22.7461	0.538254	4	4	2	0	22.5361	0.751358	0.210031	1.15671	0.665459
P48634	PRC2A	sp|P48634|PRC2A_HUMAN	30	Lamp1-Apex/ NES Apex	4	4	28	0	24.2467	0.0890722	4	4	25	0	23.604	0.340517	0.642606	1.56115	0.010688
P48643	TCPE	sp|P48643|TCPE_HUMAN;tr|E7ENZ3|E7ENZ3_HUMAN;tr|B7ZAR1|B7ZAR1_HUMAN;tr|E9PCA1|E9PCA1_HUMAN;tr|D6RIZ7|D6RIZ7_HUMAN;tr|H0Y914|H0Y914_HUMAN	30	Lamp1-Apex/ NES Apex	4	4	24	0	24.6219	0.0603023	4	4	30	0	25.5282	0.109839	-0.90628	-1.87421	6.84051e-06
P48651	PTSS1	sp|P48651|PTSS1_HUMAN	2	Lamp1-Apex/ NES Apex	4	4	2	0	24.4417	0.140237	4	4	2	0	24.4368	0.446338	0.00487548	1.00339	0.984047
P48681	NEST	sp|P48681|NEST_HUMAN	57	Lamp1-Apex/ NES Apex	4	4	56	0	24.7536	0.209319	4	4	55	0	24.6958	0.22251	0.0577474	1.04084	0.718399
P48729	KC1A	sp|P48729|KC1A_HUMAN;tr|D6REM4|D6REM4_HUMAN;tr|E7ETM0|E7ETM0_HUMAN;tr|H0Y9X2|H0Y9X2_HUMAN;tr|U3KQK7|U3KQK7_HUMAN;sp|Q8N752|KC1AL_HUMAN;tr|U3KPX3|U3KPX3_HUMAN;tr|E5RG27|E5RG27_HUMAN;tr|D6RGE5|D6RGE5_HUMAN;tr|U3KQ83|U3KQ83_HUMAN	6	Lamp1-Apex/ NES Apex	4	4	6	0	25.0693	0.177667	4	4	5	0	24.4156	0.191556	0.653669	1.57316	0.00244287
P48730	KC1D	sp|P48730|KC1D_HUMAN;tr|H7BYT1|H7BYT1_HUMAN;tr|J3QQI9|J3QQI9_HUMAN;tr|H0Y2N6|H0Y2N6_HUMAN;tr|B4DLF1|B4DLF1_HUMAN;tr|J3KRM8|J3KRM8_HUMAN	3	Lamp1-Apex/ NES Apex	4	4	3	0	24.1415	0.23635	4	2	1	2	23.2985	0.0821395	0.842923	1.79368	0.00957312
P48735	IDHP	sp|P48735|IDHP_HUMAN;tr|H0YL11|H0YL11_HUMAN	23	Lamp1-Apex/ NES Apex	4	4	18	0	24.5322	0.128901	4	4	23	0	25.7843	0.249477	-1.25217	-2.38199	0.000110825
P49006	MRP	sp|P49006|MRP_HUMAN	3	Lamp1-Apex/ NES Apex	4	4	2	0	25.3701	0.296335	4	4	2	0	26.1267	0.471355	-0.756592	-1.68949	0.0347441
P49023	PAXI	sp|P49023|PAXI_HUMAN;tr|A0A1B0GTU4|A0A1B0GTU4_HUMAN;tr|F5GZ78|F5GZ78_HUMAN;tr|A0A1B0GU60|A0A1B0GU60_HUMAN;tr|F5H836|F5H836_HUMAN;tr|A0A1B0GV30|A0A1B0GV30_HUMAN	11	Lamp1-Apex/ NES Apex	4	4	11	0	23.2819	0.208929	4	4	10	0	22.9708	0.243677	0.311102	1.24066	0.10066
P49069	CAMLG	sp|P49069|CAMLG_HUMAN	1	Lamp1-Apex/ NES Apex	4	0	0	4	NA	NA	4	2	1	2	23.2454	0.77784	-23.2454	-9.94436e+06	< 1e-16
P49137	MAPK2	sp|P49137|MAPK2_HUMAN;tr|C9J8E1|C9J8E1_HUMAN;sp|Q16644|MAPK3_HUMAN	3	Lamp1-Apex/ NES Apex	4	4	3	0	22.8014	0.436003	4	3	2	1	23.6063	0.667377	-0.80488	-1.747	0.108741
P49189	AL9A1	sp|P49189|AL9A1_HUMAN	6	Lamp1-Apex/ NES Apex	4	4	5	0	23.7838	0.320269	4	4	6	0	24.5217	0.269357	-0.73789	-1.66774	0.0124199
P49207	RL34	sp|P49207|RL34_HUMAN	5	Lamp1-Apex/ NES Apex	4	4	5	0	28.2647	0.160055	4	4	5	0	28.109	0.372562	0.155677	1.11394	0.471704
P49257	LMAN1	sp|P49257|LMAN1_HUMAN	1	Lamp1-Apex/ NES Apex	4	4	1	0	22.919	0.289557	4	4	1	0	24.2513	0.271898	-1.3323	-2.51804	0.000532953
P49321	NASP	sp|P49321|NASP_HUMAN;tr|Q5T624|Q5T624_HUMAN;tr|H0YDS9|H0YDS9_HUMAN;tr|E9PI86|E9PI86_HUMAN;tr|E9PRH9|E9PRH9_HUMAN;tr|H0YF33|H0YF33_HUMAN;tr|E9PPQ8|E9PPQ8_HUMAN;tr|E9PPR5|E9PPR5_HUMAN;tr|E9PNB5|E9PNB5_HUMAN	10	Lamp1-Apex/ NES Apex	4	4	7	0	23.875	0.25595	4	4	10	0	24.5045	0.284484	-0.629427	-1.54695	0.0166221
P49327	FAS	sp|P49327|FAS_HUMAN;tr|A0A0U1RQF0|A0A0U1RQF0_HUMAN;tr|A0A0U1RRG3|A0A0U1RRG3_HUMAN;tr|A0A1B0GTR5|A0A1B0GTR5_HUMAN;tr|J3KTF0|J3KTF0_HUMAN	128	Lamp1-Apex/ NES Apex	4	4	117	0	25.8555	0.107169	4	4	124	0	26.3571	0.100092	-0.501544	-1.41573	0.00047979
P49356	FNTB	sp|P49356|FNTB_HUMAN;tr|B4DL54|B4DL54_HUMAN	5	Lamp1-Apex/ NES Apex	4	4	5	0	23.069	0.54606	4	4	4	0	23.4896	0.266032	-0.420641	-1.33852	0.215346
P49368	TCPG	sp|P49368|TCPG_HUMAN;tr|B4DUR8|B4DUR8_HUMAN;tr|Q5SZX6|Q5SZX6_HUMAN;tr|E9PRC8|E9PRC8_HUMAN;tr|E9PQ35|E9PQ35_HUMAN;tr|E9PM09|E9PM09_HUMAN;tr|Q5SZW8|Q5SZW8_HUMAN;tr|Q5SZX9|Q5SZX9_HUMAN	28	Lamp1-Apex/ NES Apex	4	4	24	0	25.7232	0.133196	4	4	26	0	26.5265	0.147627	-0.803322	-1.74511	0.000192483
P49406	RM19	sp|P49406|RM19_HUMAN;tr|S4R3W9|S4R3W9_HUMAN;tr|A0A0A0MRF4|A0A0A0MRF4_HUMAN;tr|S4R455|S4R455_HUMAN;tr|H7C2J0|H7C2J0_HUMAN	4	Lamp1-Apex/ NES Apex	4	4	2	0	22.71	0.420722	4	4	4	0	23.5578	0.225412	-0.847805	-1.79976	0.0120358
P49407	ARRB1	sp|P49407|ARRB1_HUMAN;tr|E9PM35|E9PM35_HUMAN;tr|H0YET9|H0YET9_HUMAN;tr|E7ESX4|E7ESX4_HUMAN;sp|P10523|ARRS_HUMAN	7	Lamp1-Apex/ NES Apex	4	4	7	0	24.4621	0.31598	4	4	5	0	23.0872	0.413068	1.3749	2.5935	0.00185201
P49411	EFTU	sp|P49411|EFTU_HUMAN;tr|H3BNU3|H3BNU3_HUMAN	30	Lamp1-Apex/ NES Apex	4	4	29	0	26.2429	0.138478	4	4	30	0	26.7022	0.229934	-0.459304	-1.37488	0.0141027
P49427	UB2R1	sp|P49427|UB2R1_HUMAN;tr|U3KQP9|U3KQP9_HUMAN;tr|U3KQ77|U3KQ77_HUMAN;tr|U3KPV8|U3KPV8_HUMAN	2	Lamp1-Apex/ NES Apex	4	4	2	0	23.6772	0.144537	4	4	2	0	23.6457	0.438925	0.0314882	1.02207	0.896058
P49441	INPP	sp|P49441|INPP_HUMAN;tr|C9J173|C9J173_HUMAN;tr|B8ZZF6|B8ZZF6_HUMAN;tr|E7ET59|E7ET59_HUMAN;tr|E7EUX4|E7EUX4_HUMAN;tr|E7ENF2|E7ENF2_HUMAN;tr|C9J128|C9J128_HUMAN;tr|C9J2Z6|C9J2Z6_HUMAN;tr|C9J2N5|C9J2N5_HUMAN	3	Lamp1-Apex/ NES Apex	4	2	1	2	21.658	0.151705	4	4	3	0	23.0409	0.395606	-1.38291	-2.60794	0.0104121
P49458	SRP09	sp|P49458|SRP09_HUMAN;tr|E9PE20|E9PE20_HUMAN	2	Lamp1-Apex/ NES Apex	4	4	2	0	26.2432	0.181579	4	4	2	0	26.4092	0.269461	-0.166008	-1.12195	0.346294
P49588	SYAC	sp|P49588|SYAC_HUMAN;tr|H3BPK7|H3BPK7_HUMAN	26	Lamp1-Apex/ NES Apex	4	4	25	0	26.3069	0.189953	4	4	25	0	25.6573	0.233912	0.649651	1.56879	0.00502665
P49590	SYHM	sp|P49590|SYHM_HUMAN;tr|B4DQ67|B4DQ67_HUMAN	3	Lamp1-Apex/ NES Apex	4	4	2	0	21.9302	0.341014	4	3	3	1	22.2836	0.557209	-0.353399	-1.27757	0.341539
P49593	PPM1F	sp|P49593|PPM1F_HUMAN;tr|B5MCT7|B5MCT7_HUMAN;tr|A8MX49|A8MX49_HUMAN;tr|C9JL74|C9JL74_HUMAN;tr|C9J2F3|C9J2F3_HUMAN	5	Lamp1-Apex/ NES Apex	4	4	3	0	23.2806	0.219081	4	4	5	0	23.3363	0.4973	-0.055682	-1.03935	0.8444
P49674	KC1E	sp|P49674|KC1E_HUMAN;tr|B0QY35|B0QY35_HUMAN;tr|B0QY34|B0QY34_HUMAN;tr|H0Y645|H0Y645_HUMAN;tr|B0QY36|B0QY36_HUMAN;tr|H0Y5S9|H0Y5S9_HUMAN;tr|H0Y682|H0Y682_HUMAN	2	Lamp1-Apex/ NES Apex	4	4	2	0	24.5052	0.458011	4	4	2	0	23.7272	0.357393	0.778007	1.71476	0.0366146
P49711	CTCF	sp|P49711|CTCF_HUMAN;tr|V9GY73|V9GY73_HUMAN;sp|Q8NI51|CTCFL_HUMAN	12	Lamp1-Apex/ NES Apex	4	4	11	0	23.8238	0.257501	4	4	10	0	23.6581	0.529466	0.16569	1.1217	0.593934
P49748	ACADV	sp|P49748|ACADV_HUMAN;tr|G3V1M7|G3V1M7_HUMAN;tr|K7EQP4|K7EQP4_HUMAN;tr|J3QRJ8|J3QRJ8_HUMAN;tr|J3KSR4|J3KSR4_HUMAN;tr|J3KS89|J3KS89_HUMAN;tr|J3QKU9|J3QKU9_HUMAN;tr|K7EJW8|K7EJW8_HUMAN;tr|K7EMF8|K7EMF8_HUMAN	24	Lamp1-Apex/ NES Apex	4	4	20	0	24.01	0.25508	4	4	23	0	24.0861	0.0938641	-0.0761191	-1.05418	0.595683
P49750	YLPM1	sp|P49750|YLPM1_HUMAN;tr|H0YIQ2|H0YIQ2_HUMAN;tr|F8VU51|F8VU51_HUMAN;tr|H0YI23|H0YI23_HUMAN	13	Lamp1-Apex/ NES Apex	4	4	12	0	23.2498	0.336969	4	4	12	0	23.3229	0.458928	-0.0730713	-1.05195	0.805999
P49754	VPS41	sp|P49754|VPS41_HUMAN;tr|C9J3F8|C9J3F8_HUMAN;tr|H7BXH3|H7BXH3_HUMAN;tr|C9JZ11|C9JZ11_HUMAN;tr|C9J2U9|C9J2U9_HUMAN;tr|C9JU58|C9JU58_HUMAN;tr|H7BZX6|H7BZX6_HUMAN	11	Lamp1-Apex/ NES Apex	4	4	11	0	24.0015	0.172423	4	4	9	0	23.3863	0.317844	0.615271	1.53185	0.0144416
P49755	TMEDA	sp|P49755|TMEDA_HUMAN;tr|G3V2K7|G3V2K7_HUMAN	4	Lamp1-Apex/ NES Apex	4	4	3	0	23.4883	0.431666	4	4	4	0	23.7194	0.225735	-0.231036	-1.17368	0.379464
P49756	RBM25	sp|P49756|RBM25_HUMAN;tr|E9PQU5|E9PQU5_HUMAN;tr|H0YE46|H0YE46_HUMAN;tr|E9PSE8|E9PSE8_HUMAN	11	Lamp1-Apex/ NES Apex	4	4	7	0	23.268	0.0603312	4	4	10	0	23.1397	0.119927	0.128284	1.09299	0.10454
P49761	CLK3	sp|P49761|CLK3_HUMAN;tr|H3BUL5|H3BUL5_HUMAN;tr|H3BVF8|H3BVF8_HUMAN;tr|H3BQG1|H3BQG1_HUMAN;tr|H3BRE4|H3BRE4_HUMAN	3	Lamp1-Apex/ NES Apex	4	3	2	1	22.1981	0.291834	4	3	3	1	22.8146	0.565254	-0.616489	-1.53314	0.168544
P49770	EI2BB	sp|P49770|EI2BB_HUMAN;tr|H0YJJ8|H0YJJ8_HUMAN;tr|G3V5E5|G3V5E5_HUMAN	2	Lamp1-Apex/ NES Apex	4	1	1	3	22.218	NA	4	3	2	1	22.4303	0.5193	-0.212346	-1.15857	0.757096
P49773	HINT1	sp|P49773|HINT1_HUMAN;tr|D6REP8|D6REP8_HUMAN;tr|D6RE99|D6RE99_HUMAN;tr|D6RD60|D6RD60_HUMAN;tr|D6RC06|D6RC06_HUMAN	8	Lamp1-Apex/ NES Apex	4	4	7	0	24.4989	0.440012	4	4	8	0	25.2208	0.255239	-0.721889	-1.64934	0.0296341
P49790	NU153	sp|P49790|NU153_HUMAN	10	Lamp1-Apex/ NES Apex	4	4	9	0	22.8435	0.223189	4	4	10	0	23.3464	0.534632	-0.502954	-1.41711	0.133194
P49792	RBP2	sp|P49792|RBP2_HUMAN;sp|O14715|RGPD8_HUMAN;sp|Q99666|RGPD5_HUMAN;tr|J3KQ37|J3KQ37_HUMAN;sp|P0DJD0|RGPD1_HUMAN;tr|F8VYC4|F8VYC4_HUMAN;sp|P0DJD1|RGPD2_HUMAN;tr|F8W705|F8W705_HUMAN;tr|C9J6W1|C9J6W1_HUMAN;tr|H0YBN8|H0YBN8_HUMAN;tr|C9J1W9|C9J1W9_HUMAN;tr|C9JF75|C9JF75_HUMAN;tr|F8WBP7|F8WBP7_HUMAN;tr|H7BZ48|H7BZ48_HUMAN;sp|Q05823|RN5A_HUMAN	48	Lamp1-Apex/ NES Apex	4	4	41	0	23.7418	0.219519	4	4	48	0	24.0387	0.234179	-0.296845	-1.22846	0.113851
P49840	GSK3A	sp|P49840|GSK3A_HUMAN;tr|A8MT37|A8MT37_HUMAN;tr|M0QYV0|M0QYV0_HUMAN	7	Lamp1-Apex/ NES Apex	4	4	7	0	24.1773	0.201542	4	4	7	0	24.3056	0.222873	-0.128372	-1.09306	0.42566
P49841	GSK3B	sp|P49841|GSK3B_HUMAN	12	Lamp1-Apex/ NES Apex	4	4	9	0	25.4251	0.267697	4	4	10	0	24.9545	0.0710479	0.470672	1.38575	0.0145177
P49902	5NTC	sp|P49902|5NTC_HUMAN;tr|Q5JUV4|Q5JUV4_HUMAN;tr|Q5JUV6|Q5JUV6_HUMAN;tr|H0YHR8|H0YHR8_HUMAN;tr|Q5JUV3|Q5JUV3_HUMAN;REV__tr|M0QX83|M0QX83_HUMAN;REV__tr|H0YES7|H0YES7_HUMAN;REV__tr|F5GWJ3|F5GWJ3_HUMAN;REV__tr|Q17RW3|Q17RW3_HUMAN;REV__tr|A0A1B0GW38|A0A1B0GW38_HUMAN	8	Lamp1-Apex/ NES Apex	4	4	7	0	23.5445	0.256212	4	4	8	0	24.1467	0.442227	-0.602211	-1.51804	0.056547
P49903	SPS1	sp|P49903|SPS1_HUMAN;tr|Q5T5U6|Q5T5U6_HUMAN;tr|Q5T5U7|Q5T5U7_HUMAN	3	Lamp1-Apex/ NES Apex	4	1	1	3	23.2388	NA	4	1	2	3	23.6034	NA	-0.36467	-1.28759	1
P49915	GUAA	sp|P49915|GUAA_HUMAN	29	Lamp1-Apex/ NES Apex	4	4	26	0	24.7729	0.16823	4	4	27	0	25.4587	0.114346	-0.685801	-1.60859	0.000518399
P49916	DNLI3	sp|P49916|DNLI3_HUMAN;tr|K7ERZ5|K7ERZ5_HUMAN;tr|K7EQB6|K7EQB6_HUMAN;tr|K7ENR9|K7ENR9_HUMAN;tr|K7EJR4|K7EJR4_HUMAN	20	Lamp1-Apex/ NES Apex	4	4	18	0	23.75	0.25768	4	4	16	0	23.619	0.525412	0.131022	1.09507	0.670021
P50148	GNAQ	sp|P50148|GNAQ_HUMAN;tr|B1AM21|B1AM21_HUMAN	9	Lamp1-Apex/ NES Apex	4	4	7	0	24.2918	0.42827	4	4	8	0	24.4466	0.400551	-0.154889	-1.11334	0.616268
P50150	GBG4	sp|P50150|GBG4_HUMAN	2	Lamp1-Apex/ NES Apex	4	4	2	0	22.5513	0.618911	4	2	2	2	22.0613	0.103401	0.490041	1.40448	0.352629
P50213	IDH3A	sp|P50213|IDH3A_HUMAN;tr|H0YL72|H0YL72_HUMAN;tr|H0YLI6|H0YLI6_HUMAN;tr|H0YMU3|H0YMU3_HUMAN;tr|H0YKD0|H0YKD0_HUMAN;tr|H0YNF5|H0YNF5_HUMAN;tr|H0YM64|H0YM64_HUMAN;tr|H0YM46|H0YM46_HUMAN	8	Lamp1-Apex/ NES Apex	4	4	8	0	23.9537	0.230488	4	4	6	0	23.4575	0.29783	0.496241	1.41053	0.0387796
P50238	CRIP1	sp|P50238|CRIP1_HUMAN;tr|K4DIB9|K4DIB9_HUMAN;tr|H3BRQ4|H3BRQ4_HUMAN	1	Lamp1-Apex/ NES Apex	4	4	1	0	23.9633	0.278808	4	3	1	1	22.8768	0.297326	1.08649	2.12356	0.00422011
P50336	PPOX	sp|P50336|PPOX_HUMAN;tr|H0YFP3|H0YFP3_HUMAN;tr|F5H825|F5H825_HUMAN;tr|H0YFE1|H0YFE1_HUMAN;tr|F5GZT7|F5GZT7_HUMAN	4	Lamp1-Apex/ NES Apex	4	4	4	0	22.4294	0.530988	4	4	4	0	22.3974	0.647644	0.0320011	1.02243	0.941568
P50395	GDIB	sp|P50395|GDIB_HUMAN;tr|Q5SX87|Q5SX87_HUMAN;tr|V9GYF8|V9GYF8_HUMAN;tr|Q5SX90|Q5SX90_HUMAN;tr|V9GYJ7|V9GYJ7_HUMAN;tr|Q5SX86|Q5SX86_HUMAN;tr|Q5SX91|Q5SX91_HUMAN	23	Lamp1-Apex/ NES Apex	4	4	15	0	24.3615	0.214257	4	4	21	0	25.1318	0.146624	-0.770264	-1.70558	0.00102237
P50402	EMD	sp|P50402|EMD_HUMAN;tr|Q5HY57|Q5HY57_HUMAN;tr|F8WEQ1|F8WEQ1_HUMAN	8	Lamp1-Apex/ NES Apex	4	4	7	0	24.8126	0.506959	4	4	8	0	25.0495	0.356733	-0.236892	-1.17845	0.473664
P50453	SPB9	sp|P50453|SPB9_HUMAN;sp|P50452|SPB8_HUMAN;tr|H7BXK7|H7BXK7_HUMAN;tr|C9J7N5|C9J7N5_HUMAN;tr|A0A1B0GU38|A0A1B0GU38_HUMAN;sp|O75830|SPI2_HUMAN;tr|A0A0C4DGW9|A0A0C4DGW9_HUMAN	12	Lamp1-Apex/ NES Apex	4	4	11	0	23.9789	0.129349	4	4	7	0	22.8264	0.31699	1.15243	2.22289	0.000522889
P50454	SERPH	sp|P50454|SERPH_HUMAN;tr|E9PPV6|E9PPV6_HUMAN;tr|E9PKH2|E9PKH2_HUMAN;tr|E9PR70|E9PR70_HUMAN;tr|E9PK86|E9PK86_HUMAN;tr|E9PMI5|E9PMI5_HUMAN;tr|E9PNX1|E9PNX1_HUMAN;tr|E9PJH8|E9PJH8_HUMAN;tr|E9PIG2|E9PIG2_HUMAN;tr|E9PRS3|E9PRS3_HUMAN;tr|H0YEP8|H0YEP8_HUMAN;tr|E9PLA6|E9PLA6_HUMAN;tr|E9PQ34|E9PQ34_HUMAN	12	Lamp1-Apex/ NES Apex	4	4	10	0	23.7651	0.229997	4	4	12	0	25.3506	0.17601	-1.58546	-3.00104	3.44683e-05
P50479	PDLI4	sp|P50479|PDLI4_HUMAN;tr|C9J542|C9J542_HUMAN	12	Lamp1-Apex/ NES Apex	4	4	10	0	23.9415	0.220661	4	4	12	0	24.9464	0.0777522	-1.00489	-2.00679	0.000136787
P50502	F10A1	sp|P50502|F10A1_HUMAN;tr|H7C3I1|H7C3I1_HUMAN;tr|Q3KNR6|Q3KNR6_HUMAN;sp|Q8IZP2|ST134_HUMAN;tr|F6VDH7|F6VDH7_HUMAN;sp|Q8NFI4|F10A5_HUMAN;tr|F8WAQ7|F8WAQ7_HUMAN	12	Lamp1-Apex/ NES Apex	4	4	11	0	25.174	0.248191	4	4	12	0	26.1444	0.170996	-0.970401	-1.95938	0.000663598
P50542	PEX5	sp|P50542|PEX5_HUMAN;tr|B4E0T2|B4E0T2_HUMAN	1	Lamp1-Apex/ NES Apex	4	2	1	2	23.4521	0.124172	4	0	0	4	NA	NA	23.4521	1.14758e+07	< 1e-16
P50552	VASP	sp|P50552|VASP_HUMAN;tr|K7ENL7|K7ENL7_HUMAN;tr|K7EQD0|K7EQD0_HUMAN;tr|K7ENR7|K7ENR7_HUMAN;tr|K7EIG8|K7EIG8_HUMAN;tr|K7EM16|K7EM16_HUMAN	11	Lamp1-Apex/ NES Apex	4	4	7	0	22.1914	0.344068	4	4	9	0	22.1264	0.441982	0.065	1.04608	0.824178
P50570	DYN2	sp|P50570|DYN2_HUMAN;tr|K7EPK9|K7EPK9_HUMAN;tr|K7ENE7|K7ENE7_HUMAN	11	Lamp1-Apex/ NES Apex	4	4	10	0	24.4338	0.1271	4	4	11	0	25.4358	0.216726	-1.00198	-2.00275	0.000206865
P50583	AP4A	sp|P50583|AP4A_HUMAN	1	Lamp1-Apex/ NES Apex	4	2	1	2	22.7787	0.0900001	4	3	1	1	23.6434	0.127359	-0.864714	-1.82098	0.00386526
P50749	RASF2	sp|P50749|RASF2_HUMAN;sp|Q9H2L5|RASF4_HUMAN	2	Lamp1-Apex/ NES Apex	4	2	1	2	23.0593	0.335474	4	3	2	1	23.1157	0.285881	-0.0564222	-1.03988	0.873025
P50750	CDK9	sp|P50750|CDK9_HUMAN;tr|X6RE90|X6RE90_HUMAN	3	Lamp1-Apex/ NES Apex	4	4	3	0	23.332	0.362387	4	4	3	0	23.4544	0.21838	-0.122369	-1.08852	0.584011
P50851	LRBA	sp|P50851|LRBA_HUMAN;tr|H0YAC6|H0YAC6_HUMAN;tr|E9PEM5|E9PEM5_HUMAN;tr|H0Y9N9|H0Y9N9_HUMAN;tr|H0YA17|H0YA17_HUMAN	6	Lamp1-Apex/ NES Apex	4	4	6	0	22.7981	0.282826	4	4	2	0	21.3955	0.251153	1.40266	2.64389	0.000308929
P50990	TCPQ	sp|P50990|TCPQ_HUMAN;tr|H7C4C8|H7C4C8_HUMAN;tr|H7C2U0|H7C2U0_HUMAN	30	Lamp1-Apex/ NES Apex	4	4	26	0	25.145	0.0305877	4	4	29	0	25.8833	0.0864106	-0.738281	-1.66819	3.63861e-06
P50991	TCPD	sp|P50991|TCPD_HUMAN	23	Lamp1-Apex/ NES Apex	4	4	20	0	25.0819	0.111771	4	4	23	0	25.8778	0.198579	-0.795904	-1.73617	0.000428275
P50995	ANX11	sp|P50995|ANX11_HUMAN;tr|H0Y6E1|H0Y6E1_HUMAN;tr|E5RIN3|E5RIN3_HUMAN;sp|P27216|ANX13_HUMAN	16	Lamp1-Apex/ NES Apex	4	4	16	0	25.6514	0.209261	4	4	14	0	24.1054	0.164756	1.54601	2.92009	2.45894e-05
P51116	FXR2	sp|P51116|FXR2_HUMAN;tr|I3L1Z2|I3L1Z2_HUMAN	18	Lamp1-Apex/ NES Apex	4	4	16	0	23.6457	0.401918	4	4	17	0	23.9425	0.356809	-0.296725	-1.22835	0.31181
P51148	RAB5C	sp|P51148|RAB5C_HUMAN;tr|K7ENY4|K7ENY4_HUMAN;tr|K7ERI8|K7ERI8_HUMAN;tr|K7ERQ8|K7ERQ8_HUMAN;tr|F8VVK3|F8VVK3_HUMAN;tr|F8VVZ0|F8VVZ0_HUMAN;tr|F8VWU4|F8VWU4_HUMAN;tr|K7EIP6|K7EIP6_HUMAN;tr|F8WCY6|F8WCY6_HUMAN;tr|F8WD79|F8WD79_HUMAN;tr|F8VPW9|F8VPW9_HUMAN;tr|F8VSF8|F8VSF8_HUMAN;tr|F8VWZ7|F8VWZ7_HUMAN	3	Lamp1-Apex/ NES Apex	4	4	3	0	25.0968	0.315742	4	4	3	0	25.4138	0.318659	-0.316998	-1.24574	0.207288
P51149	RAB7A	sp|P51149|RAB7A_HUMAN;tr|C9J8S3|C9J8S3_HUMAN;tr|C9J592|C9J592_HUMAN;tr|C9J4V0|C9J4V0_HUMAN;tr|C9IZZ0|C9IZZ0_HUMAN;tr|C9J4S4|C9J4S4_HUMAN;tr|C9J7D1|C9J7D1_HUMAN	17	Lamp1-Apex/ NES Apex	4	4	16	0	27.1305	0.320892	4	4	11	0	25.9393	0.329282	1.19118	2.28339	0.00205134
P51151	RAB9A	sp|P51151|RAB9A_HUMAN;tr|A0A1B0GUI0|A0A1B0GUI0_HUMAN	2	Lamp1-Apex/ NES Apex	4	4	2	0	23.6025	0.643047	4	1	1	3	22.3855	NA	1.21699	2.32462	0.189081
P51153	RAB13	sp|P51153|RAB13_HUMAN;tr|A0A087WWB9|A0A087WWB9_HUMAN	2	Lamp1-Apex/ NES Apex	4	4	2	0	25.6667	0.2079	4	3	1	1	24.2392	0.455148	1.42757	2.68994	0.00238048
P51398	RT29	sp|P51398|RT29_HUMAN;tr|V9GZ03|V9GZ03_HUMAN;tr|V9GYL9|V9GYL9_HUMAN	2	Lamp1-Apex/ NES Apex	4	0	0	4	NA	NA	4	3	2	1	22.8987	0.456386	-22.8987	-7.81994e+06	< 1e-16
P51452	DUS3	sp|P51452|DUS3_HUMAN;tr|K7ES89|K7ES89_HUMAN;tr|K7ELG5|K7ELG5_HUMAN	6	Lamp1-Apex/ NES Apex	4	4	6	0	24.7103	0.321576	4	4	6	0	24.8413	0.0893375	-0.131002	-1.09505	0.462303
P51532	SMCA4	sp|P51532|SMCA4_HUMAN;tr|Q9HBD4|Q9HBD4_HUMAN;tr|A0A0A0MT49|A0A0A0MT49_HUMAN;sp|P51531|SMCA2_HUMAN;tr|A0A0U1RQZ9|A0A0U1RQZ9_HUMAN;tr|F6VDE0|F6VDE0_HUMAN;tr|A0A0U1RQE1|A0A0U1RQE1_HUMAN;tr|A0A0U1RRF5|A0A0U1RRF5_HUMAN;tr|K7EP28|K7EP28_HUMAN;tr|A0A0U1RRD6|A0A0U1RRD6_HUMAN;tr|A0A0U1RRF8|A0A0U1RRF8_HUMAN;tr|A0A0A0MSS5|A0A0A0MSS5_HUMAN;tr|F6UH26|F6UH26_HUMAN;tr|A0A0U1RQU0|A0A0U1RQU0_HUMAN;tr|A0A0U1RR09|A…	16	Lamp1-Apex/ NES Apex	4	4	13	0	24.0442	0.170981	4	4	16	0	24.6968	0.235483	-0.652643	-1.57205	0.00416844
P51570	GALK1	sp|P51570|GALK1_HUMAN;tr|K7EII7|K7EII7_HUMAN;tr|K7ERJ9|K7ERJ9_HUMAN;tr|K7ERN9|K7ERN9_HUMAN	18	Lamp1-Apex/ NES Apex	4	4	17	0	24.3242	0.190558	4	4	18	0	24.3612	0.315785	-0.0369995	-1.02598	0.847613
P51571	SSRD	sp|P51571|SSRD_HUMAN;tr|A6NLM8|A6NLM8_HUMAN	3	Lamp1-Apex/ NES Apex	4	4	3	0	23.3847	0.370056	4	4	3	0	23.972	0.600053	-0.587335	-1.50247	0.146717
P51580	TPMT	sp|P51580|TPMT_HUMAN	1	Lamp1-Apex/ NES Apex	4	0	0	4	NA	NA	4	3	1	1	23.0416	0.82392	-23.0416	-8.63374e+06	< 1e-16
P51608	MECP2	sp|P51608|MECP2_HUMAN;tr|A0A087X1U4|A0A087X1U4_HUMAN;tr|A0A087WVW7|A0A087WVW7_HUMAN;tr|A0A0D9SFX7|A0A0D9SFX7_HUMAN;tr|A0A0D9SEX1|A0A0D9SEX1_HUMAN;tr|C9JH89|C9JH89_HUMAN;tr|A0A1B0GTV0|A0A1B0GTV0_HUMAN	13	Lamp1-Apex/ NES Apex	4	4	13	0	25.3469	0.0656648	4	4	13	0	24.709	0.407545	0.637919	1.55608	0.0213693
P51610	HCFC1	sp|P51610|HCFC1_HUMAN;tr|A6NEM2|A6NEM2_HUMAN;tr|H7C1C4|H7C1C4_HUMAN;sp|Q9Y5Z7|HCFC2_HUMAN	28	Lamp1-Apex/ NES Apex	4	4	24	0	23.6686	0.174591	4	4	24	0	23.8562	0.254487	-0.187614	-1.13888	0.26971
P51648	AL3A2	sp|P51648|AL3A2_HUMAN;tr|J3QRD1|J3QRD1_HUMAN;tr|I3L1M4|I3L1M4_HUMAN;tr|J3QS00|J3QS00_HUMAN;tr|J3QKK9|J3QKK9_HUMAN;tr|J3KTD9|J3KTD9_HUMAN;tr|I3L2W1|I3L2W1_HUMAN;tr|J3KTG1|J3KTG1_HUMAN;tr|C9JGJ2|C9JGJ2_HUMAN;tr|I3L0X1|I3L0X1_HUMAN;tr|K7EN73|K7EN73_HUMAN;tr|E9PJV0|E9PJV0_HUMAN;tr|C9JKT2|C9JKT2_HUMAN;tr|C9JMC5|C9JMC5_HUMAN;tr|I3L3I9|I3L3I9_HUMAN;sp|P48448|AL3B2_HUMAN;tr|A8MYB8|A8MYB8_HUMAN;tr|E9PNN6|…	8	Lamp1-Apex/ NES Apex	4	4	8	0	23.1621	0.320082	4	4	7	0	23.3865	0.105214	-0.224338	-1.16824	0.231329
P51659	DHB4	sp|P51659|DHB4_HUMAN;tr|E7EWE5|E7EWE5_HUMAN;tr|E7ER27|E7ER27_HUMAN;tr|G5E9S2|G5E9S2_HUMAN;tr|E7ET17|E7ET17_HUMAN;tr|E7EPL9|E7EPL9_HUMAN	24	Lamp1-Apex/ NES Apex	4	4	21	0	24.5645	0.176836	4	4	23	0	24.4929	0.223419	0.0716006	1.05088	0.633171
P51665	PSMD7	sp|P51665|PSMD7_HUMAN;tr|H3BNT7|H3BNT7_HUMAN;tr|H3BTM8|H3BTM8_HUMAN;tr|H3BQV2|H3BQV2_HUMAN	11	Lamp1-Apex/ NES Apex	4	4	8	0	23.0031	0.276811	4	4	11	0	23.6616	0.376834	-0.65858	-1.57853	0.0304746
P51674	GPM6A	sp|P51674|GPM6A_HUMAN;tr|D6R9D2|D6R9D2_HUMAN	3	Lamp1-Apex/ NES Apex	4	3	3	1	22.8795	0.326816	4	4	3	0	23.8721	0.395492	-0.992678	-1.98988	0.0169737
P51795	CLCN5	sp|P51795|CLCN5_HUMAN	2	Lamp1-Apex/ NES Apex	4	3	2	1	25.0994	0.479796	4	0	0	4	NA	NA	25.0994	3.59489e+07	< 1e-16
P51797	CLCN6	sp|P51797|CLCN6_HUMAN;tr|Q5SNW4|Q5SNW4_HUMAN	19	Lamp1-Apex/ NES Apex	4	4	19	0	24.8017	0.0836423	4	4	12	0	23.2605	0.0921079	1.54123	2.91043	2.84532e-07
P51798	CLCN7	sp|P51798|CLCN7_HUMAN;tr|H0Y2M6|H0Y2M6_HUMAN;tr|H3BNG8|H3BNG8_HUMAN;tr|I3L470|I3L470_HUMAN	6	Lamp1-Apex/ NES Apex	4	4	6	0	24.4278	0.181872	4	4	5	0	23.237	0.29946	1.19079	2.28278	0.000496378
P51805	PLXA3	sp|P51805|PLXA3_HUMAN	7	Lamp1-Apex/ NES Apex	4	2	1	2	21.5036	0.102604	4	4	7	0	22.6993	0.135169	-1.19567	-2.29051	0.000416536
P51808	DYLT3	sp|P51808|DYLT3_HUMAN;tr|A6NGJ0|A6NGJ0_HUMAN;tr|F2Z328|F2Z328_HUMAN	2	Lamp1-Apex/ NES Apex	4	2	1	2	23.5439	0.702641	4	3	2	1	24.2428	0.357621	-0.698922	-1.62329	0.223092
P51809	VAMP7	sp|P51809|VAMP7_HUMAN;tr|E5RH06|E5RH06_HUMAN	2	Lamp1-Apex/ NES Apex	4	2	1	2	23.4525	0.79364	4	0	0	4	NA	NA	23.4525	1.14794e+07	< 1e-16
P51812	KS6A3	sp|P51812|KS6A3_HUMAN;tr|B1AXG1|B1AXG1_HUMAN;tr|B1AXG2|B1AXG2_HUMAN;sp|Q9UK32|KS6A6_HUMAN	1	Lamp1-Apex/ NES Apex	4	4	1	0	23.2733	0.370665	4	4	1	0	23.018	0.420868	0.255336	1.19361	0.397624
P51857	AK1D1	sp|P51857|AK1D1_HUMAN	1	Lamp1-Apex/ NES Apex	4	4	1	0	23.7539	0.442704	4	4	1	0	24.134	0.343949	-0.380054	-1.30139	0.223953
P51858	HDGF	sp|P51858|HDGF_HUMAN	9	Lamp1-Apex/ NES Apex	4	4	3	0	23.3926	0.190384	4	4	9	0	24.037	0.210321	-0.644349	-1.56303	0.00392243
P51970	NDUA8	sp|P51970|NDUA8_HUMAN	1	Lamp1-Apex/ NES Apex	4	3	1	1	22.69	0.558154	4	4	1	0	22.5801	0.483559	0.109847	1.07911	0.791103
P51991	ROA3	sp|P51991|ROA3_HUMAN	55	Lamp1-Apex/ NES Apex	4	4	54	0	27.5338	0.116595	4	4	55	0	26.9079	0.171252	0.625838	1.54311	0.000930145
P52198	RND2	sp|P52198|RND2_HUMAN	1	Lamp1-Apex/ NES Apex	4	2	1	2	23.8793	0.715928	4	0	0	4	NA	NA	23.8793	1.54302e+07	< 1e-16
P52209	6PGD	sp|P52209|6PGD_HUMAN;tr|K7EM49|K7EM49_HUMAN;tr|K7EPF6|K7EPF6_HUMAN;tr|K7EMN2|K7EMN2_HUMAN;tr|K7ELN9|K7ELN9_HUMAN	27	Lamp1-Apex/ NES Apex	4	4	23	0	25.4625	0.153045	4	4	26	0	26.2693	0.290008	-0.806742	-1.74926	0.00265561
P52272	HNRPM	sp|P52272|HNRPM_HUMAN;tr|A0A087X0X3|A0A087X0X3_HUMAN;tr|M0R019|M0R019_HUMAN;tr|M0R2T0|M0R2T0_HUMAN;tr|M0R0N3|M0R0N3_HUMAN;tr|M0QZM1|M0QZM1_HUMAN;tr|M0QYQ7|M0QYQ7_HUMAN;tr|M0R2I7|M0R2I7_HUMAN;tr|M0R0Y6|M0R0Y6_HUMAN;tr|M0QY96|M0QY96_HUMAN;tr|M0QYL3|M0QYL3_HUMAN	26	Lamp1-Apex/ NES Apex	4	4	24	0	24.8683	0.143746	4	4	26	0	24.8917	0.0586598	-0.0234473	-1.01639	0.77281
P52292	IMA1	sp|P52292|IMA1_HUMAN;tr|J3QLL0|J3QLL0_HUMAN;tr|J3KS65|J3KS65_HUMAN	16	Lamp1-Apex/ NES Apex	4	4	11	0	23.4216	0.287552	4	4	16	0	24.7452	0.114781	-1.3236	-2.50289	0.000140442
P52294	IMA5	sp|P52294|IMA5_HUMAN;tr|C9JYI4|C9JYI4_HUMAN;tr|C9JWD9|C9JWD9_HUMAN;tr|C9J4U1|C9J4U1_HUMAN;tr|C9J352|C9J352_HUMAN;tr|F2Z3G4|F2Z3G4_HUMAN	7	Lamp1-Apex/ NES Apex	4	4	7	0	23.6348	0.260556	4	4	7	0	24.4213	0.422079	-0.786479	-1.72486	0.0192912
P52298	NCBP2	sp|P52298|NCBP2_HUMAN;tr|C9JQX9|C9JQX9_HUMAN;tr|B3KSB0|B3KSB0_HUMAN;tr|F8WE41|F8WE41_HUMAN	2	Lamp1-Apex/ NES Apex	4	4	2	0	23.6493	0.223906	4	4	2	0	23.7066	0.156526	-0.0572884	-1.04051	0.689526
P52306	GDS1	sp|P52306|GDS1_HUMAN;tr|H0Y8M2|H0Y8M2_HUMAN;tr|D6RHH8|D6RHH8_HUMAN;tr|D6RB97|D6RB97_HUMAN;tr|D6RBC6|D6RBC6_HUMAN;tr|D6RC12|D6RC12_HUMAN	11	Lamp1-Apex/ NES Apex	4	4	9	0	23.83	0.144937	4	4	10	0	24.6818	0.205095	-0.851847	-1.80481	0.000501772
P52594	AGFG1	sp|P52594|AGFG1_HUMAN;tr|B8ZZY2|B8ZZY2_HUMAN;tr|C9J2I0|C9J2I0_HUMAN;tr|A0A0C4DG34|A0A0C4DG34_HUMAN;sp|O95081|AGFG2_HUMAN	7	Lamp1-Apex/ NES Apex	4	4	6	0	23.3638	0.35638	4	4	7	0	23.8023	0.556049	-0.438595	-1.35528	0.23241
P52597	HNRPF	sp|P52597|HNRPF_HUMAN;tr|A0A1B0GW42|A0A1B0GW42_HUMAN	10	Lamp1-Apex/ NES Apex	4	4	9	0	25.6128	0.260731	4	4	10	0	25.9703	0.371481	-0.357513	-1.28122	0.166217
P52630	STAT2	sp|P52630|STAT2_HUMAN;tr|B4DLC8|B4DLC8_HUMAN	1	Lamp1-Apex/ NES Apex	4	2	1	2	22.4908	0.39552	4	1	1	3	21.5238	NA	0.967039	1.95482	0.295637
P52701	MSH6	sp|P52701|MSH6_HUMAN;tr|A0A087WWJ1|A0A087WWJ1_HUMAN;tr|A0A087WYT6|A0A087WYT6_HUMAN;tr|C9JH55|C9JH55_HUMAN;tr|C9J8Y8|C9J8Y8_HUMAN;tr|C9J7Y7|C9J7Y7_HUMAN;tr|F8WAX8|F8WAX8_HUMAN;tr|U3KQ72|U3KQ72_HUMAN;tr|F8W7G9|F8W7G9_HUMAN	17	Lamp1-Apex/ NES Apex	4	4	16	0	24.0804	0.1976	4	4	16	0	23.8624	0.142256	0.217984	1.16311	0.123555
P52735	VAV2	sp|P52735|VAV2_HUMAN	19	Lamp1-Apex/ NES Apex	4	4	18	0	23.7515	0.348114	4	4	19	0	23.6702	0.280519	0.0813013	1.05797	0.72855
P52756	RBM5	sp|P52756|RBM5_HUMAN;tr|C9J9P7|C9J9P7_HUMAN;tr|C9JFQ5|C9JFQ5_HUMAN	1	Lamp1-Apex/ NES Apex	4	2	1	2	23.1339	0.400499	4	3	1	1	22.9031	1.00226	0.230808	1.17349	0.78562
P52788	SPSY	sp|P52788|SPSY_HUMAN;tr|H7C2R7|H7C2R7_HUMAN	8	Lamp1-Apex/ NES Apex	4	4	3	0	22.8261	0.146128	4	4	8	0	24.1908	0.163929	-1.36467	-2.57518	1.65704e-05
P52789	HXK2	sp|P52789|HXK2_HUMAN;tr|E9PB90|E9PB90_HUMAN	3	Lamp1-Apex/ NES Apex	4	4	2	0	22.136	0.239501	4	3	3	1	22.5135	0.567625	-0.377527	-1.29911	0.275749
P52799	EFNB2	sp|P52799|EFNB2_HUMAN	3	Lamp1-Apex/ NES Apex	4	1	1	3	23.6349	NA	4	4	3	0	23.7524	0.302837	-0.117503	-1.08486	0.751477
P52888	THOP1	sp|P52888|THOP1_HUMAN;tr|K7EP46|K7EP46_HUMAN;tr|K7EKB6|K7EKB6_HUMAN;tr|K7EMU4|K7EMU4_HUMAN;tr|K7EL02|K7EL02_HUMAN;tr|K7EIK4|K7EIK4_HUMAN;tr|K7EL32|K7EL32_HUMAN	6	Lamp1-Apex/ NES Apex	4	4	5	0	23.174	0.273292	4	4	6	0	24.0052	0.176287	-0.831184	-1.77914	0.0021963
P52895	AK1C2	sp|P52895|AK1C2_HUMAN;tr|B4DK69|B4DK69_HUMAN;tr|S4R3P0|S4R3P0_HUMAN	1	Lamp1-Apex/ NES Apex	4	2	1	2	24.4508	0.473419	4	2	1	2	23.5156	0.0590197	0.935172	1.91212	0.109221
P52907	CAZA1	sp|P52907|CAZA1_HUMAN	7	Lamp1-Apex/ NES Apex	4	4	5	0	24.7965	0.194268	4	4	7	0	25.4991	0.135305	-0.702552	-1.62738	0.00102105
P52943	CRIP2	sp|P52943|CRIP2_HUMAN;tr|H0YFA4|H0YFA4_HUMAN;tr|H0YHD8|H0YHD8_HUMAN	11	Lamp1-Apex/ NES Apex	4	4	11	0	24.8183	0.212131	4	4	11	0	25.7407	0.289035	-0.922358	-1.89521	0.00212503
P52948	NUP98	sp|P52948|NUP98_HUMAN;tr|H7C3P6|H7C3P6_HUMAN;tr|H0YDF4|H0YDF4_HUMAN;tr|H0YCT1|H0YCT1_HUMAN;tr|H0YEN4|H0YEN4_HUMAN;tr|H0YCR0|H0YCR0_HUMAN	20	Lamp1-Apex/ NES Apex	4	4	13	0	22.9187	0.203144	4	4	18	0	23.4517	0.346713	-0.533064	-1.447	0.0378713
P53004	BIEA	sp|P53004|BIEA_HUMAN;tr|C9J1E1|C9J1E1_HUMAN	14	Lamp1-Apex/ NES Apex	4	4	14	0	24.9722	0.150535	4	4	12	0	24.3889	0.302101	0.583307	1.49828	0.0135277
P53007	TXTP	sp|P53007|TXTP_HUMAN;tr|B4DP62|B4DP62_HUMAN	5	Lamp1-Apex/ NES Apex	4	4	5	0	24.5995	0.274869	4	4	5	0	24.9762	0.0442489	-0.376662	-1.29833	0.035301
P53355	DAPK1	sp|P53355|DAPK1_HUMAN;tr|F8WCQ3|F8WCQ3_HUMAN	6	Lamp1-Apex/ NES Apex	4	3	2	1	22.0442	0.238907	4	4	4	0	22.9237	0.425497	-0.879471	-1.8397	0.0246511
P53365	ARFP2	sp|P53365|ARFP2_HUMAN;tr|A0A087X1E4|A0A087X1E4_HUMAN;tr|E9PRV8|E9PRV8_HUMAN;tr|E9PPY7|E9PPY7_HUMAN	2	Lamp1-Apex/ NES Apex	4	4	2	0	23.4522	0.398574	4	4	2	0	23.6323	0.247298	-0.180061	-1.13293	0.47176
P53384	NUBP1	sp|P53384|NUBP1_HUMAN;tr|I3L531|I3L531_HUMAN;tr|I3L3A0|I3L3A0_HUMAN	4	Lamp1-Apex/ NES Apex	4	4	2	0	24.1915	0.244926	4	4	4	0	24.2299	0.19733	-0.03833	-1.02692	0.81556
P53396	ACLY	sp|P53396|ACLY_HUMAN;tr|K7EIE7|K7EIE7_HUMAN;tr|K7ESG8|K7ESG8_HUMAN	42	Lamp1-Apex/ NES Apex	4	4	38	0	26.1875	0.0855422	4	4	42	0	27.0422	0.0356966	-0.854733	-1.80842	1.63848e-06
P53582	MAP11	sp|P53582|MAP11_HUMAN;tr|H0Y955|H0Y955_HUMAN;tr|H0Y903|H0Y903_HUMAN	5	Lamp1-Apex/ NES Apex	4	4	3	0	24.4198	0.237259	4	4	5	0	24.6639	0.433284	-0.244121	-1.18437	0.361141
P53597	SUCA	sp|P53597|SUCA_HUMAN;tr|H7C233|H7C233_HUMAN	8	Lamp1-Apex/ NES Apex	4	4	6	0	24.3728	0.201155	4	4	8	0	24.3072	0.55055	0.0655283	1.04647	0.830495
P53609	PGTB1	sp|P53609|PGTB1_HUMAN	1	Lamp1-Apex/ NES Apex	4	1	1	3	22.2897	NA	4	1	1	3	22.5901	NA	-0.300345	-1.23144	1
P53611	PGTB2	sp|P53611|PGTB2_HUMAN;tr|Q5T4U8|Q5T4U8_HUMAN	2	Lamp1-Apex/ NES Apex	4	4	2	0	22.8768	0.466162	4	4	2	0	23.2098	0.199985	-0.333063	-1.25969	0.237094
P53618	COPB	sp|P53618|COPB_HUMAN;tr|E9PP73|E9PP73_HUMAN;tr|E9PP63|E9PP63_HUMAN;tr|E9PKQ1|E9PKQ1_HUMAN	20	Lamp1-Apex/ NES Apex	4	4	18	0	25.3986	0.183688	4	4	18	0	25.5591	0.154978	-0.160533	-1.1177	0.230011
P53621	COPA	sp|P53621|COPA_HUMAN	59	Lamp1-Apex/ NES Apex	4	4	54	0	25.0279	0.13484	4	4	59	0	25.2553	0.0471031	-0.227467	-1.17078	0.0189525
P53667	LIMK1	sp|P53667|LIMK1_HUMAN;tr|E9PC47|E9PC47_HUMAN	2	Lamp1-Apex/ NES Apex	4	3	2	1	22.4926	0.302681	4	1	1	3	21.7344	NA	0.75815	1.69132	0.162304
P53677	AP3M2	sp|P53677|AP3M2_HUMAN;tr|E5RJ52|E5RJ52_HUMAN;tr|E7ER80|E7ER80_HUMAN;tr|E5RGF3|E5RGF3_HUMAN;tr|E5RI83|E5RI83_HUMAN	2	Lamp1-Apex/ NES Apex	4	2	1	2	22.1547	0.690295	4	3	2	1	22.4979	0.116154	-0.343211	-1.26858	0.426436
P53680	AP2S1	sp|P53680|AP2S1_HUMAN;tr|M0R0N4|M0R0N4_HUMAN;tr|M0QYZ2|M0QYZ2_HUMAN;tr|M0QZ21|M0QZ21_HUMAN;tr|X6R390|X6R390_HUMAN	3	Lamp1-Apex/ NES Apex	4	4	3	0	24.9095	0.168317	4	4	3	0	25.3818	0.427372	-0.472292	-1.38731	0.085473
P53701	CCHL	sp|P53701|CCHL_HUMAN	4	Lamp1-Apex/ NES Apex	4	3	2	1	22.4976	0.196746	4	4	3	0	22.7072	0.648123	-0.209607	-1.15637	0.620373
P53804	TTC3	sp|P53804|TTC3_HUMAN;tr|H7C097|H7C097_HUMAN	1	Lamp1-Apex/ NES Apex	4	1	1	3	22.8995	NA	4	2	1	2	21.7798	0.591733	1.11965	2.17295	0.36571
P53985	MOT1	sp|P53985|MOT1_HUMAN;tr|Q5T8R5|Q5T8R5_HUMAN;tr|Q5T8R3|Q5T8R3_HUMAN	7	Lamp1-Apex/ NES Apex	4	4	5	0	23.7921	0.48833	4	4	7	0	24.4089	0.293253	-0.616764	-1.53343	0.0735128
P53990	IST1	sp|P53990|IST1_HUMAN;tr|H3BMU1|H3BMU1_HUMAN;tr|H3BUI0|H3BUI0_HUMAN;tr|H3BQF7|H3BQF7_HUMAN;tr|F5GXM3|F5GXM3_HUMAN;tr|J3KR23|J3KR23_HUMAN;tr|H3BRE2|H3BRE2_HUMAN;tr|H3BPP6|H3BPP6_HUMAN;tr|H3BQ38|H3BQ38_HUMAN;tr|E9PF00|E9PF00_HUMAN	8	Lamp1-Apex/ NES Apex	4	4	7	0	24.886	0.233866	4	4	7	0	25.4457	0.157982	-0.559662	-1.47392	0.0074003
P53992	SC24C	sp|P53992|SC24C_HUMAN;tr|G5EA31|G5EA31_HUMAN	22	Lamp1-Apex/ NES Apex	4	4	22	0	25.4125	0.0598509	4	4	22	0	25.2074	0.274584	0.205045	1.15272	0.194788
P53999	TCP4	sp|P53999|TCP4_HUMAN;tr|D6RC37|D6RC37_HUMAN;tr|D6R970|D6R970_HUMAN	7	Lamp1-Apex/ NES Apex	4	4	5	0	25.1704	0.236749	4	4	6	0	25.1699	0.37377	0.000496317	1.00034	0.998283
P54136	SYRC	sp|P54136|SYRC_HUMAN;tr|E5RJM9|E5RJM9_HUMAN;tr|E5RH09|E5RH09_HUMAN	34	Lamp1-Apex/ NES Apex	4	4	31	0	25.0608	0.0920062	4	4	34	0	25.4476	0.0765504	-0.386814	-1.3075	0.000650372
P54198	HIRA	sp|P54198|HIRA_HUMAN	2	Lamp1-Apex/ NES Apex	4	1	1	3	22.6128	NA	4	3	2	1	23.6083	0.512876	-0.995554	-1.99385	0.234771
P54577	SYYC	sp|P54577|SYYC_HUMAN;tr|A0A0C4DGZ5|A0A0C4DGZ5_HUMAN	27	Lamp1-Apex/ NES Apex	4	4	26	0	25.8235	0.0969029	4	4	25	0	25.2827	0.149552	0.54074	1.45472	0.000908406
P54578	UBP14	sp|P54578|UBP14_HUMAN;tr|A6NJA2|A6NJA2_HUMAN;tr|J3QQT6|J3QQT6_HUMAN;tr|J3KS55|J3KS55_HUMAN	12	Lamp1-Apex/ NES Apex	4	4	12	0	25.119	0.100686	4	4	11	0	25.59	0.126259	-0.470962	-1.38603	0.00111822
P54652	HSP72	sp|P54652|HSP72_HUMAN	8	Lamp1-Apex/ NES Apex	4	4	4	0	22.3521	0.808986	4	2	2	2	21.6366	NA	0.71546	1.64201	0.486699
P54687	BCAT1	sp|P54687|BCAT1_HUMAN;tr|F5H2F2|F5H2F2_HUMAN;tr|A0A087WYF2|A0A087WYF2_HUMAN	7	Lamp1-Apex/ NES Apex	4	4	7	0	25.2436	0.561619	4	4	7	0	26.5876	0.276574	-1.34403	-2.5386	0.00512719
P54727	RD23B	sp|P54727|RD23B_HUMAN;tr|Q5W0S5|Q5W0S5_HUMAN;tr|Q5W0S4|Q5W0S4_HUMAN;tr|H0Y579|H0Y579_HUMAN	7	Lamp1-Apex/ NES Apex	4	4	6	0	24.0418	0.214743	4	4	7	0	24.6762	0.24622	-0.634479	-1.55238	0.00813243
P54792	DVLP1	sp|P54792|DVLP1_HUMAN;sp|O14640|DVL1_HUMAN;tr|A0A087WWA7|A0A087WWA7_HUMAN;tr|A0A0J9YYK1|A0A0J9YYK1_HUMAN;tr|A0A0J9YWZ5|A0A0J9YWZ5_HUMAN	1	Lamp1-Apex/ NES Apex	4	0	0	4	NA	NA	4	3	1	1	24.0592	0.659077	-24.0592	-1.74802e+07	< 1e-16
P54886	P5CS	sp|P54886|P5CS_HUMAN	19	Lamp1-Apex/ NES Apex	4	4	17	0	23.9199	0.150703	4	4	18	0	24.1372	0.249402	-0.217341	-1.16259	0.186372
P54920	SNAA	sp|P54920|SNAA_HUMAN;tr|M0R0Y2|M0R0Y2_HUMAN;tr|M0R2M1|M0R2M1_HUMAN;tr|M0R058|M0R058_HUMAN;tr|M0R0I4|M0R0I4_HUMAN;tr|M0R213|M0R213_HUMAN;tr|M0R027|M0R027_HUMAN;tr|M0QZM9|M0QZM9_HUMAN;tr|M0QZN5|M0QZN5_HUMAN;tr|M0R031|M0R031_HUMAN	13	Lamp1-Apex/ NES Apex	4	4	11	0	24.8083	0.0786885	4	4	11	0	25.0995	0.173787	-0.29122	-1.22367	0.0224233
P55010	IF5	sp|P55010|IF5_HUMAN;tr|H0YLZ1|H0YLZ1_HUMAN;tr|H0YN40|H0YN40_HUMAN;tr|H0YMJ8|H0YMJ8_HUMAN;tr|H0YM54|H0YM54_HUMAN;tr|H0YK11|H0YK11_HUMAN;tr|H0YK29|H0YK29_HUMAN	12	Lamp1-Apex/ NES Apex	4	4	9	0	24.8422	0.25558	4	4	11	0	25.3978	0.119784	-0.555567	-1.46975	0.00765451
P55011	S12A2	sp|P55011|S12A2_HUMAN;tr|G3XAL9|G3XAL9_HUMAN	6	Lamp1-Apex/ NES Apex	4	2	3	2	22.6066	0.147293	4	4	6	0	23.6092	0.28121	-1.0026	-2.00361	0.0104157
P55036	PSMD4	sp|P55036|PSMD4_HUMAN;tr|Q5VWC4|Q5VWC4_HUMAN;tr|A6PVX3|A6PVX3_HUMAN;tr|H0Y3Y9|H0Y3Y9_HUMAN;sp|A2A3N6|PIPSL_HUMAN	6	Lamp1-Apex/ NES Apex	4	4	5	0	25.3443	0.235429	4	4	5	0	25.7639	0.0614618	-0.419552	-1.33751	0.013657
P55039	DRG2	sp|P55039|DRG2_HUMAN;tr|A8MZF9|A8MZF9_HUMAN;tr|J3QKW7|J3QKW7_HUMAN;tr|J3QRI9|J3QRI9_HUMAN;tr|J3QR71|J3QR71_HUMAN;tr|J3QL90|J3QL90_HUMAN;tr|J3KRL5|J3KRL5_HUMAN;tr|J3QKV7|J3QKV7_HUMAN;tr|J3QLF3|J3QLF3_HUMAN;tr|J3QQI1|J3QQI1_HUMAN	9	Lamp1-Apex/ NES Apex	4	4	9	0	23.5687	0.207209	4	4	9	0	23.9857	0.139639	-0.416984	-1.33513	0.0156579
P55060	XPO2	sp|P55060|XPO2_HUMAN	30	Lamp1-Apex/ NES Apex	4	4	23	0	24.1616	0.0584574	4	4	26	0	24.9113	0.0545475	-0.749674	-1.68141	1.48475e-06
P55072	TERA	sp|P55072|TERA_HUMAN;tr|C9IZA5|C9IZA5_HUMAN;tr|C9JUP7|C9JUP7_HUMAN	48	Lamp1-Apex/ NES Apex	4	4	43	0	25.4882	0.096819	4	4	45	0	26.1704	0.106219	-0.682232	-1.60462	7.78327e-05
P55081	MFAP1	sp|P55081|MFAP1_HUMAN	1	Lamp1-Apex/ NES Apex	4	1	1	3	23.2366	NA	4	2	1	2	23.515	1.04226	-0.278443	-1.21289	0.863275
P55084	ECHB	sp|P55084|ECHB_HUMAN;tr|F5GZQ3|F5GZQ3_HUMAN;tr|B5MD38|B5MD38_HUMAN;tr|C9JEY0|C9JEY0_HUMAN;tr|C9JE81|C9JE81_HUMAN;tr|C9K0M0|C9K0M0_HUMAN	13	Lamp1-Apex/ NES Apex	4	4	12	0	24.8549	0.340342	4	4	12	0	24.7733	0.207676	0.081634	1.05822	0.69639
P55196	AFAD	sp|P55196|AFAD_HUMAN;tr|J3KN01|J3KN01_HUMAN;tr|A8MQ02|A8MQ02_HUMAN;tr|Q5TIG5|Q5TIG5_HUMAN;tr|H0Y7R8|H0Y7R8_HUMAN;tr|F8W9I4|F8W9I4_HUMAN;tr|E9PFY5|E9PFY5_HUMAN;tr|H0Y8L4|H0Y8L4_HUMAN;tr|H0YA98|H0YA98_HUMAN;tr|H0Y948|H0Y948_HUMAN;tr|H0Y8U8|H0Y8U8_HUMAN;tr|H0Y9I0|H0Y9I0_HUMAN	32	Lamp1-Apex/ NES Apex	4	4	27	0	23.3672	0.0858124	4	4	26	0	23.8142	0.363623	-0.446982	-1.36319	0.0538233
P55263	ADK	sp|P55263|ADK_HUMAN	7	Lamp1-Apex/ NES Apex	4	4	6	0	22.8113	0.402976	4	4	6	0	23.2613	0.442132	-0.449979	-1.36602	0.183183
P55265	DSRAD	sp|P55265|DSRAD_HUMAN;tr|H0YCK3|H0YCK3_HUMAN	33	Lamp1-Apex/ NES Apex	4	4	31	0	24.5029	0.190884	4	4	31	0	24.581	0.211515	-0.078152	-1.05566	0.603077
P55735	SEC13	sp|P55735|SEC13_HUMAN;tr|A0A0C4DFR6|A0A0C4DFR6_HUMAN;tr|A8MXL6|A8MXL6_HUMAN;tr|E7ERC8|E7ERC8_HUMAN	8	Lamp1-Apex/ NES Apex	4	4	6	0	24.364	0.337644	4	4	8	0	24.6688	0.138995	-0.304851	-1.23529	0.145997
P55769	NH2L1	sp|P55769|NH2L1_HUMAN;tr|B1AHD1|B1AHD1_HUMAN	12	Lamp1-Apex/ NES Apex	4	4	11	0	24.2155	0.131217	4	4	10	0	24.3595	0.202879	-0.143935	-1.10491	0.278468
P55795	HNRH2	sp|P55795|HNRH2_HUMAN	3	Lamp1-Apex/ NES Apex	4	4	3	0	23.8484	0.374231	4	4	3	0	23.9588	0.322031	-0.110334	-1.07948	0.670587
P55809	SCOT1	sp|P55809|SCOT1_HUMAN;tr|E9PDW2|E9PDW2_HUMAN	3	Lamp1-Apex/ NES Apex	4	2	3	2	23.6942	0.306016	4	4	3	0	23.3353	0.581363	0.358916	1.28246	0.474982
P55884	EIF3B	sp|P55884|EIF3B_HUMAN;tr|C9JZG1|C9JZG1_HUMAN;tr|C9JQN7|C9JQN7_HUMAN	25	Lamp1-Apex/ NES Apex	4	4	22	0	24.6506	0.240098	4	4	25	0	25.0786	0.0841782	-0.427993	-1.34536	0.0151475
P55957	BID	sp|P55957|BID_HUMAN	1	Lamp1-Apex/ NES Apex	4	0	0	4	NA	NA	4	2	1	2	23.5085	0.604862	-23.5085	-1.19332e+07	< 1e-16
P56182	RRP1	sp|P56182|RRP1_HUMAN	6	Lamp1-Apex/ NES Apex	4	4	6	0	23.9785	0.400695	4	4	3	0	22.5054	0.301251	1.47313	2.77624	0.00107482
P56192	SYMC	sp|P56192|SYMC_HUMAN;tr|H0YHV5|H0YHV5_HUMAN;tr|F5H2V6|F5H2V6_HUMAN;tr|H0YIP0|H0YIP0_HUMAN;tr|F8VS26|F8VS26_HUMAN;tr|F8W0M7|F8W0M7_HUMAN;tr|F8W0S4|F8W0S4_HUMAN;tr|F8VZZ9|F8VZZ9_HUMAN;tr|H0YIC2|H0YIC2_HUMAN;tr|H0YI94|H0YI94_HUMAN;tr|F8VPL7|F8VPL7_HUMAN;tr|H0YHL6|H0YHL6_HUMAN;tr|H0YI27|H0YI27_HUMAN	45	Lamp1-Apex/ NES Apex	4	4	45	0	25.0103	0.106763	4	4	43	0	25.2597	0.0357628	-0.249367	-1.18869	0.00442553
P56537	IF6	sp|P56537|IF6_HUMAN;tr|B7ZBH1|B7ZBH1_HUMAN;tr|A0A0U1RQV5|A0A0U1RQV5_HUMAN;tr|F8WD20|F8WD20_HUMAN;tr|A0A0B4J1Y7|A0A0B4J1Y7_HUMAN;tr|F8WDS6|F8WDS6_HUMAN	7	Lamp1-Apex/ NES Apex	4	4	6	0	25.5302	0.171486	4	4	7	0	26.2555	0.26375	-0.725328	-1.65328	0.00364902
P56545	CTBP2	sp|P56545|CTBP2_HUMAN;tr|Q5SQP8|Q5SQP8_HUMAN;tr|A0A087WYL1|A0A087WYL1_HUMAN	10	Lamp1-Apex/ NES Apex	4	4	9	0	24.3777	0.385681	4	4	10	0	24.685	0.298101	-0.307275	-1.23737	0.254214
P56937	DHB7	sp|P56937|DHB7_HUMAN;tr|V9GYN3|V9GYN3_HUMAN	2	Lamp1-Apex/ NES Apex	4	0	0	4	NA	NA	4	3	2	1	22.7662	0.235815	-22.7662	-7.13354e+06	< 1e-16
P56945	BCAR1	sp|P56945|BCAR1_HUMAN;tr|H3BN62|H3BN62_HUMAN;tr|H3BVF0|H3BVF0_HUMAN;tr|H3BSY4|H3BSY4_HUMAN;tr|H3BQJ7|H3BQJ7_HUMAN;tr|H3BSB2|H3BSB2_HUMAN	13	Lamp1-Apex/ NES Apex	4	4	12	0	22.9499	0.120856	4	4	13	0	24.0672	0.317929	-1.11728	-2.16937	0.000596151
P57081	WDR4	sp|P57081|WDR4_HUMAN	2	Lamp1-Apex/ NES Apex	4	4	2	0	23.0202	0.453244	4	3	1	1	23.0339	0.115448	-0.0136767	-1.00953	0.962106
P57088	TMM33	sp|P57088|TMM33_HUMAN;tr|D6RAA6|D6RAA6_HUMAN;tr|J3KN43|J3KN43_HUMAN;tr|D6RBY2|D6RBY2_HUMAN	3	Lamp1-Apex/ NES Apex	4	4	2	0	23.5137	0.268146	4	4	3	0	24.3312	0.376554	-0.817532	-1.76239	0.0122631
P57737	CORO7	sp|P57737|CORO7_HUMAN;tr|A0A0A6YYL4|A0A0A6YYL4_HUMAN;tr|I3L167|I3L167_HUMAN;tr|E7EP81|E7EP81_HUMAN;tr|I3L2Y6|I3L2Y6_HUMAN;tr|I3L1M1|I3L1M1_HUMAN;tr|I3NI06|I3NI06_HUMAN;tr|I3L426|I3L426_HUMAN;tr|I3L1G9|I3L1G9_HUMAN;tr|I3L359|I3L359_HUMAN;tr|I3L351|I3L351_HUMAN;tr|I3L442|I3L442_HUMAN;tr|I3L0X8|I3L0X8_HUMAN;tr|I3L212|I3L212_HUMAN;tr|I3L258|I3L258_HUMAN;tr|I3L482|I3L482_HUMAN;tr|I3L0Z7|I3L0Z7_HUMAN	25	Lamp1-Apex/ NES Apex	4	4	25	0	25.7679	0.22083	4	4	25	0	25.4408	0.0950888	0.327069	1.25446	0.0346117
P57740	NU107	sp|P57740|NU107_HUMAN;tr|H0YG15|H0YG15_HUMAN	6	Lamp1-Apex/ NES Apex	4	4	4	0	22.917	0.203913	4	4	6	0	23.6523	0.2155	-0.735292	-1.66473	0.00256057
P57772	SELB	sp|P57772|SELB_HUMAN;tr|C9J8T0|C9J8T0_HUMAN	7	Lamp1-Apex/ NES Apex	4	4	5	0	23.3582	0.0775258	4	4	7	0	23.1906	0.491627	0.167518	1.12312	0.525908
P58004	SESN2	sp|P58004|SESN2_HUMAN;sp|P58005|SESN3_HUMAN	3	Lamp1-Apex/ NES Apex	4	3	2	1	24.2041	0.295114	4	3	1	1	23.5146	0.397595	0.689574	1.61281	0.073384
P58166	INHBE	sp|P58166|INHBE_HUMAN;tr|F8VNP4|F8VNP4_HUMAN	6	Lamp1-Apex/ NES Apex	4	4	6	0	24.1105	0.166151	4	4	6	0	22.7697	0.379765	1.34085	2.53301	0.000647338
P58546	MTPN	sp|P58546|MTPN_HUMAN;tr|C9JL85|C9JL85_HUMAN	9	Lamp1-Apex/ NES Apex	4	4	8	0	24.5107	0.215365	4	4	9	0	25.6032	0.287174	-1.09254	-2.13248	0.000894045
P59768	GBG2	sp|P59768|GBG2_HUMAN;tr|G3V3J9|G3V3J9_HUMAN;tr|G3V2N0|G3V2N0_HUMAN;tr|G3V2C9|G3V2C9_HUMAN;tr|G3V415|G3V415_HUMAN	1	Lamp1-Apex/ NES Apex	4	0	0	4	NA	NA	4	2	1	2	22.8789	0.194435	-22.8789	-7.71306e+06	< 1e-16
P59923	ZN445	sp|P59923|ZN445_HUMAN;tr|A0A087X0J9|A0A087X0J9_HUMAN	7	Lamp1-Apex/ NES Apex	4	4	6	0	22.8629	0.179083	4	4	7	0	23.3662	0.797235	-0.503271	-1.41742	0.264091
P59998	ARPC4	sp|P59998|ARPC4_HUMAN;tr|F8WCF6|F8WCF6_HUMAN;tr|F8WDD7|F8WDD7_HUMAN;tr|A0A0A6YYG9|A0A0A6YYG9_HUMAN;tr|H7C0A3|H7C0A3_HUMAN;tr|F8WE39|F8WE39_HUMAN;tr|R4GN08|R4GN08_HUMAN;tr|F8WDW3|F8WDW3_HUMAN	7	Lamp1-Apex/ NES Apex	4	4	6	0	23.6778	0.227679	4	4	7	0	24.1187	0.299002	-0.44083	-1.35739	0.0573734
P60174	TPIS	sp|P60174|TPIS_HUMAN;tr|U3KQF3|U3KQF3_HUMAN;tr|U3KPZ0|U3KPZ0_HUMAN;tr|U3KPS5|U3KPS5_HUMAN	11	Lamp1-Apex/ NES Apex	4	4	7	0	23.4946	0.432004	4	4	8	0	24.2848	0.272402	-0.790216	-1.72933	0.0212641
P60228	EIF3E	sp|P60228|EIF3E_HUMAN;tr|E5RGA2|E5RGA2_HUMAN;tr|H0YBR5|H0YBR5_HUMAN;tr|E5RHS5|E5RHS5_HUMAN;tr|E5RIT4|E5RIT4_HUMAN;tr|E5RII3|E5RII3_HUMAN;tr|H0YAW4|H0YAW4_HUMAN;tr|E5RIP5|E5RIP5_HUMAN;tr|E5RJ25|E5RJ25_HUMAN;tr|H0YBP5|H0YBP5_HUMAN	19	Lamp1-Apex/ NES Apex	4	4	17	0	24.3928	0.192015	4	4	17	0	24.8882	0.195035	-0.495463	-1.40977	0.0110897
P60468	SC61B	sp|P60468|SC61B_HUMAN;tr|S4R3B5|S4R3B5_HUMAN	2	Lamp1-Apex/ NES Apex	4	4	2	0	24.6528	0.422731	4	4	2	0	24.772	0.329874	-0.119173	-1.08611	0.672263
P60484	PTEN	sp|P60484|PTEN_HUMAN;tr|A0A0U1RR63|A0A0U1RR63_HUMAN	1	Lamp1-Apex/ NES Apex	4	3	1	1	23.6415	0.41986	4	2	1	2	23.2797	0.236549	0.361815	1.28504	0.361495
P60510	PP4C	sp|P60510|PP4C_HUMAN;tr|H3BTA2|H3BTA2_HUMAN;tr|H3BV22|H3BV22_HUMAN;tr|I3L4X0|I3L4X0_HUMAN	3	Lamp1-Apex/ NES Apex	4	4	3	0	23.6967	0.5555	4	4	2	0	23.403	0.157532	0.29367	1.22575	0.348304
P60520	GBRL2	sp|P60520|GBRL2_HUMAN;tr|H3BSM5|H3BSM5_HUMAN;tr|H3BQ50|H3BQ50_HUMAN	4	Lamp1-Apex/ NES Apex	4	4	3	0	23.629	0.575804	4	4	4	0	24.5145	0.205648	-0.885561	-1.84748	0.0274521
P60763	RAC3	sp|P60763|RAC3_HUMAN;tr|J3KSC4|J3KSC4_HUMAN;tr|J3QLK0|J3QLK0_HUMAN	3	Lamp1-Apex/ NES Apex	4	4	3	0	24.8707	0.224621	4	4	3	0	24.2585	0.201785	0.612195	1.52858	0.00668829
P60842	IF4A1	sp|P60842|IF4A1_HUMAN;tr|J3KT12|J3KT12_HUMAN;tr|J3QS69|J3QS69_HUMAN;tr|J3KTB5|J3KTB5_HUMAN;tr|J3KSZ0|J3KSZ0_HUMAN;tr|J3QL43|J3QL43_HUMAN;tr|J3KTN0|J3KTN0_HUMAN;tr|J3QR64|J3QR64_HUMAN;tr|J3QLN6|J3QLN6_HUMAN;tr|J3QKZ9|J3QKZ9_HUMAN;tr|J3KS25|J3KS25_HUMAN;tr|J3QL52|J3QL52_HUMAN;tr|J3KS93|J3KS93_HUMAN;tr|J3QQP0|J3QQP0_HUMAN;tr|E7EMV8|E7EMV8_HUMAN	8	Lamp1-Apex/ NES Apex	4	4	8	0	25.8115	0.224494	4	4	8	0	26.3574	0.0952967	-0.545846	-1.45988	0.00420903
P60866	RS20	sp|P60866|RS20_HUMAN;tr|E5RJX2|E5RJX2_HUMAN;tr|G3XAN0|G3XAN0_HUMAN;tr|E5RIP1|E5RIP1_HUMAN	6	Lamp1-Apex/ NES Apex	4	4	6	0	26.4727	0.112566	4	4	6	0	26.8536	0.0678808	-0.380833	-1.30209	0.00115727
P60891	PRPS1	sp|P60891|PRPS1_HUMAN;tr|B1ALA9|B1ALA9_HUMAN;tr|B7ZB02|B7ZB02_HUMAN;sp|P11908|PRPS2_HUMAN;tr|A0A0B4J207|A0A0B4J207_HUMAN;sp|P21108|PRPS3_HUMAN;tr|B1ALA7|B1ALA7_HUMAN;tr|H7C540|H7C540_HUMAN;tr|A6NMS2|A6NMS2_HUMAN;tr|D3YTJ7|D3YTJ7_HUMAN	14	Lamp1-Apex/ NES Apex	4	4	12	0	24.107	0.232849	4	4	13	0	24.4069	0.148175	-0.299844	-1.23101	0.0727798
P60903	S10AA	sp|P60903|S10AA_HUMAN	2	Lamp1-Apex/ NES Apex	4	4	2	0	24.0858	0.343269	4	0	0	4	NA	NA	24.0858	1.78047e+07	< 1e-16
P60953	CDC42	sp|P60953|CDC42_HUMAN;tr|Q5JYX0|Q5JYX0_HUMAN;tr|F8WET9|F8WET9_HUMAN;tr|B1AH79|B1AH79_HUMAN;tr|G3V4H1|G3V4H1_HUMAN;tr|G3V476|G3V476_HUMAN;sp|P84095|RHOG_HUMAN;sp|Q9H4E5|RHOJ_HUMAN	13	Lamp1-Apex/ NES Apex	4	4	13	0	25.7225	0.285471	4	4	13	0	25.7094	0.295515	0.0130749	1.0091	0.951321
P60981	DEST	sp|P60981|DEST_HUMAN;tr|F6RFD5|F6RFD5_HUMAN	9	Lamp1-Apex/ NES Apex	4	4	8	0	25.221	0.320378	4	4	7	0	24.6736	0.218036	0.5474	1.46145	0.0301534
P60983	GMFB	sp|P60983|GMFB_HUMAN;tr|G3V4P8|G3V4P8_HUMAN;tr|G3V3X4|G3V3X4_HUMAN;tr|M0QYG8|M0QYG8_HUMAN;tr|M0R1D2|M0R1D2_HUMAN;tr|M0R0C1|M0R0C1_HUMAN;tr|M0QYJ8|M0QYJ8_HUMAN;sp|O60234|GMFG_HUMAN	4	Lamp1-Apex/ NES Apex	4	4	3	0	23.1146	0.573081	4	4	4	0	23.9105	0.642798	-0.795903	-1.73616	0.114039
P61006	RAB8A	sp|P61006|RAB8A_HUMAN;tr|H0YMN7|H0YMN7_HUMAN;tr|H0YLJ8|H0YLJ8_HUMAN;tr|H0YL94|H0YL94_HUMAN	3	Lamp1-Apex/ NES Apex	4	4	3	0	24.075	0.0356742	4	4	3	0	24.3083	0.400519	-0.233279	-1.1755	0.290006
P61009	SPCS3	sp|P61009|SPCS3_HUMAN	1	Lamp1-Apex/ NES Apex	4	4	1	0	24.136	0.345686	4	4	1	0	24.5069	0.331228	-0.370826	-1.29309	0.172328
P61011	SRP54	sp|P61011|SRP54_HUMAN;tr|G3V4F7|G3V4F7_HUMAN;tr|G3V480|G3V480_HUMAN;tr|G3V346|G3V346_HUMAN;tr|A0A0D9SFN7|A0A0D9SFN7_HUMAN;tr|G3V3L9|G3V3L9_HUMAN	5	Lamp1-Apex/ NES Apex	4	4	3	0	24.3536	0.332907	4	4	5	0	24.4423	0.0688353	-0.0887238	-1.06343	0.620383
P61019	RAB2A	sp|P61019|RAB2A_HUMAN;tr|E9PKL7|E9PKL7_HUMAN;tr|H0YD31|H0YD31_HUMAN;tr|H7C125|H7C125_HUMAN;tr|A0A1D5RMT4|A0A1D5RMT4_HUMAN	5	Lamp1-Apex/ NES Apex	4	4	5	0	25.0894	0.284191	4	4	4	0	24.0281	0.373497	1.06133	2.08685	0.00400565
P61020	RAB5B	sp|P61020|RAB5B_HUMAN;tr|F8VUA5|F8VUA5_HUMAN	2	Lamp1-Apex/ NES Apex	4	4	2	0	24.4994	0.149303	4	4	2	0	24.6471	0.298665	-0.147686	-1.10779	0.410416
P61026	RAB10	sp|P61026|RAB10_HUMAN	6	Lamp1-Apex/ NES Apex	4	4	6	0	24.8993	0.361706	4	4	6	0	24.9547	0.361552	-0.0553638	-1.03912	0.835764
P61081	UBC12	sp|P61081|UBC12_HUMAN;tr|M0QX69|M0QX69_HUMAN;tr|M0QYI6|M0QYI6_HUMAN	10	Lamp1-Apex/ NES Apex	4	4	10	0	25.5735	0.133869	4	4	10	0	25.5937	0.204675	-0.0201453	-1.01406	0.874556
P61086	UBE2K	sp|P61086|UBE2K_HUMAN;tr|D6RDM7|D6RDM7_HUMAN;tr|D6RFX1|D6RFX1_HUMAN	7	Lamp1-Apex/ NES Apex	4	2	3	2	22.4229	NA	4	4	3	0	23.3354	0.586786	-0.912518	-1.88233	0.258458
P61088	UBE2N	sp|P61088|UBE2N_HUMAN;tr|F8VQQ8|F8VQQ8_HUMAN;tr|F8VSD4|F8VSD4_HUMAN;tr|F8VV71|F8VV71_HUMAN;sp|Q5JXB2|UE2NL_HUMAN;tr|F8VZ29|F8VZ29_HUMAN	8	Lamp1-Apex/ NES Apex	4	4	7	0	24.0182	0.169977	4	4	8	0	24.6894	0.482091	-0.671152	-1.59234	0.0392748
P61106	RAB14	sp|P61106|RAB14_HUMAN;tr|X6RFL8|X6RFL8_HUMAN	11	Lamp1-Apex/ NES Apex	4	4	6	0	24.6856	0.144784	4	4	11	0	25.0897	0.254266	-0.404147	-1.32331	0.0327467
P61158	ARP3	sp|P61158|ARP3_HUMAN;tr|B4DXW1|B4DXW1_HUMAN;tr|F8WDR7|F8WDR7_HUMAN;sp|Q9P1U1|ARP3B_HUMAN;tr|F8WEW2|F8WEW2_HUMAN;tr|F8WE84|F8WE84_HUMAN;tr|A0A0A0MTI9|A0A0A0MTI9_HUMAN;tr|H7C4J1|H7C4J1_HUMAN;sp|Q9C0K3|ARP3C_HUMAN;tr|C9IZN3|C9IZN3_HUMAN	18	Lamp1-Apex/ NES Apex	4	4	16	0	24.8052	0.196457	4	4	15	0	25.1996	0.10199	-0.394404	-1.3144	0.011876
P61160	ARP2	sp|P61160|ARP2_HUMAN;tr|F5H6T1|F5H6T1_HUMAN;tr|A0A1B0GWD0|A0A1B0GWD0_HUMAN;tr|A0A1B0GWH0|A0A1B0GWH0_HUMAN	11	Lamp1-Apex/ NES Apex	4	4	8	0	25.0656	0.257217	4	4	9	0	25.6324	0.0718137	-0.566867	-1.4813	0.00540781
P61163	ACTZ	sp|P61163|ACTZ_HUMAN;tr|R4GMT0|R4GMT0_HUMAN;tr|A0A1B0GVS3|A0A1B0GVS3_HUMAN	14	Lamp1-Apex/ NES Apex	4	4	11	0	24.8336	0.245857	4	4	13	0	25.1937	0.0975275	-0.360008	-1.28343	0.03454
P61201	CSN2	sp|P61201|CSN2_HUMAN;tr|B4DIH5|B4DIH5_HUMAN;tr|H0YKU5|H0YKU5_HUMAN;tr|H0YM03|H0YM03_HUMAN;tr|H0YMC2|H0YMC2_HUMAN	17	Lamp1-Apex/ NES Apex	4	4	13	0	23.7202	0.262746	4	4	16	0	24.1321	0.290483	-0.411939	-1.33047	0.0800973
P61221	ABCE1	sp|P61221|ABCE1_HUMAN;tr|D6R9I9|D6R9I9_HUMAN;tr|D6RGF4|D6RGF4_HUMAN;tr|H0Y990|H0Y990_HUMAN	24	Lamp1-Apex/ NES Apex	4	4	22	0	24.9623	0.195685	4	4	24	0	25.2549	0.131713	-0.292618	-1.22486	0.0477379
P61224	RAP1B	sp|P61224|RAP1B_HUMAN;tr|E7ESV4|E7ESV4_HUMAN;tr|F5H7Y6|F5H7Y6_HUMAN;tr|F5GX62|F5GX62_HUMAN;tr|A0A0J9YXB3|A0A0J9YXB3_HUMAN;sp|A6NIZ1|RP1BL_HUMAN;tr|F5H823|F5H823_HUMAN;tr|B7ZB78|B7ZB78_HUMAN;tr|F5GZG1|F5GZG1_HUMAN;tr|F5H6R7|F5H6R7_HUMAN;tr|F5H004|F5H004_HUMAN;tr|A0A075B6Q0|A0A075B6Q0_HUMAN;tr|F5H4H0|F5H4H0_HUMAN;tr|F5GYH7|F5GYH7_HUMAN;tr|F5H077|F5H077_HUMAN;tr|F5GWU8|F5GWU8_HUMAN;tr|F5H491|F5H491_…	1	Lamp1-Apex/ NES Apex	4	3	1	1	23.5566	0.542907	4	4	1	0	24.1371	0.444866	-0.580547	-1.49542	0.17892
P61225	RAP2B	sp|P61225|RAP2B_HUMAN;tr|F6U784|F6U784_HUMAN;sp|P10114|RAP2A_HUMAN	1	Lamp1-Apex/ NES Apex	4	4	1	0	24.2514	0.555041	4	2	1	2	23.4416	1.26579	0.809822	1.75299	0.304587
P61247	RS3A	sp|P61247|RS3A_HUMAN;tr|D6RG13|D6RG13_HUMAN;tr|H0Y9Y4|H0Y9Y4_HUMAN;tr|D6RAT0|D6RAT0_HUMAN;tr|E9PFI5|E9PFI5_HUMAN;tr|H0Y8L7|H0Y8L7_HUMAN;tr|D6RB09|D6RB09_HUMAN;tr|D6R9B6|D6R9B6_HUMAN;tr|D6RI02|D6RI02_HUMAN;tr|D6RAS7|D6RAS7_HUMAN;tr|D6RED7|D6RED7_HUMAN;tr|D6RGE0|D6RGE0_HUMAN	25	Lamp1-Apex/ NES Apex	4	4	25	0	26.0769	0.219408	4	4	25	0	25.9784	0.28619	0.0984707	1.07064	0.604678
P61254	RL26	sp|P61254|RL26_HUMAN;tr|J3QRI7|J3QRI7_HUMAN;tr|J3QQQ9|J3QQQ9_HUMAN;tr|J3QQV1|J3QQV1_HUMAN;tr|J3QRC4|J3QRC4_HUMAN;tr|J3KTJ8|J3KTJ8_HUMAN;tr|J3KSS0|J3KSS0_HUMAN	6	Lamp1-Apex/ NES Apex	4	4	6	0	27.7646	0.0685272	4	4	6	0	27.1544	0.398568	0.610215	1.52649	0.0234649
P61266	STX1B	sp|P61266|STX1B_HUMAN;tr|H3BT82|H3BT82_HUMAN	9	Lamp1-Apex/ NES Apex	4	4	4	0	23.0204	0.657173	4	4	8	0	23.8055	0.130824	-0.785067	-1.72317	0.0575878
P61313	RL15	sp|P61313|RL15_HUMAN;tr|E7EQV9|E7EQV9_HUMAN;tr|E7ENU7|E7ENU7_HUMAN;tr|E7EX53|E7EX53_HUMAN;tr|E7ERA2|E7ERA2_HUMAN	20	Lamp1-Apex/ NES Apex	4	4	20	0	27.1417	0.189574	4	4	19	0	27.0312	0.441549	0.110567	1.07965	0.661582
P61326	MGN	sp|P61326|MGN_HUMAN;sp|Q96A72|MGN2_HUMAN;tr|F5H6P7|F5H6P7_HUMAN;tr|F5H6N1|F5H6N1_HUMAN;tr|F5H3U9|F5H3U9_HUMAN	3	Lamp1-Apex/ NES Apex	4	4	3	0	23.9915	0.450625	4	4	3	0	24.5572	0.347642	-0.565702	-1.48011	0.0939859
P61353	RL27	sp|P61353|RL27_HUMAN;tr|K7ELC7|K7ELC7_HUMAN;tr|K7EQQ9|K7EQQ9_HUMAN;tr|K7ERY7|K7ERY7_HUMAN	16	Lamp1-Apex/ NES Apex	4	4	16	0	28.1272	0.453818	4	4	15	0	26.9524	0.543843	1.17485	2.2577	0.0160583
P61421	VA0D1	sp|P61421|VA0D1_HUMAN;tr|F5GYQ1|F5GYQ1_HUMAN;tr|R4GN72|R4GN72_HUMAN;tr|J3QL14|J3QL14_HUMAN;tr|H3BQB4|H3BQB4_HUMAN;tr|H3BSG7|H3BSG7_HUMAN;tr|H3BQJ1|H3BQJ1_HUMAN	11	Lamp1-Apex/ NES Apex	4	4	11	0	24.6276	0.155266	4	4	9	0	23.7978	0.131355	0.829825	1.77747	0.000182198
P61586	RHOA	sp|P61586|RHOA_HUMAN;tr|C9JNR4|C9JNR4_HUMAN;tr|C9JX21|C9JX21_HUMAN;tr|Q5JR07|Q5JR07_HUMAN;tr|Q5JR05|Q5JR05_HUMAN;tr|C9JRM1|C9JRM1_HUMAN;tr|Q5JR06|Q5JR06_HUMAN;tr|U3KQA9|U3KQA9_HUMAN;tr|U3KQV3|U3KQV3_HUMAN;tr|E9PLA2|E9PLA2_HUMAN	2	Lamp1-Apex/ NES Apex	4	4	2	0	24.7049	0.463964	4	4	2	0	24.575	0.382189	0.12989	1.09421	0.680719
P61619	S61A1	sp|P61619|S61A1_HUMAN;tr|B4DR61|B4DR61_HUMAN;tr|H7C1Q9|H7C1Q9_HUMAN;tr|C9JXC6|C9JXC6_HUMAN;tr|H7C069|H7C069_HUMAN;tr|A6NK38|A6NK38_HUMAN;tr|F2Z2C7|F2Z2C7_HUMAN;tr|A6NIF9|A6NIF9_HUMAN;tr|C9JJV4|C9JJV4_HUMAN	4	Lamp1-Apex/ NES Apex	4	4	4	0	24.4074	0.414681	4	4	4	0	25.2326	0.161778	-0.825124	-1.77169	0.0100001
P61758	PFD3	sp|P61758|PFD3_HUMAN;tr|B4DWR3|B4DWR3_HUMAN	5	Lamp1-Apex/ NES Apex	4	4	3	0	24.2219	0.473946	4	4	5	0	24.6109	0.644368	-0.388963	-1.30945	0.368345
P61764	STXB1	sp|P61764|STXB1_HUMAN;tr|A0A1B0GWF2|A0A1B0GWF2_HUMAN;tr|A0A1B0GVQ5|A0A1B0GVQ5_HUMAN;tr|A0A0D9SG72|A0A0D9SG72_HUMAN;tr|A0A1B0GW76|A0A1B0GW76_HUMAN;tr|A0A0D9SFQ7|A0A0D9SFQ7_HUMAN;tr|A0A0D9SFW6|A0A0D9SFW6_HUMAN;tr|A0A0D9SEP9|A0A0D9SEP9_HUMAN;tr|A0A0D9SEH5|A0A0D9SEH5_HUMAN;tr|A0A096LP33|A0A096LP33_HUMAN;tr|A0A1B0GTD8|A0A1B0GTD8_HUMAN;tr|A0A1B0GVV9|A0A1B0GVV9_HUMAN	2	Lamp1-Apex/ NES Apex	4	4	2	0	26.2316	0.290994	4	4	2	0	25.7722	0.426538	0.45934	1.37491	0.125516
P61923	COPZ1	sp|P61923|COPZ1_HUMAN;tr|F8VVA7|F8VVA7_HUMAN;tr|F8VXB1|F8VXB1_HUMAN;tr|F8VUC5|F8VUC5_HUMAN;tr|F8W156|F8W156_HUMAN;tr|F8W651|F8W651_HUMAN;tr|F8VYZ4|F8VYZ4_HUMAN;tr|F8VXR1|F8VXR1_HUMAN;tr|F8VYK5|F8VYK5_HUMAN	4	Lamp1-Apex/ NES Apex	4	4	4	0	24.3328	0.55827	4	4	4	0	23.9059	0.115433	0.426841	1.34429	0.184915
P61927	RL37	sp|P61927|RL37_HUMAN	2	Lamp1-Apex/ NES Apex	4	4	2	0	23.5788	0.189446	4	4	2	0	23.3633	0.596304	0.215504	1.16111	0.516643
P61956	SUMO2	sp|P61956|SUMO2_HUMAN;sp|Q6EEV6|SUMO4_HUMAN;sp|P55854|SUMO3_HUMAN;tr|A8MUA9|A8MUA9_HUMAN;tr|A8MU27|A8MU27_HUMAN	1	Lamp1-Apex/ NES Apex	4	4	1	0	25.8421	0.504202	4	2	1	2	24.7153	2.6355	1.12688	2.18386	0.401656
P61960	UFM1	sp|P61960|UFM1_HUMAN;tr|H0Y614|H0Y614_HUMAN	3	Lamp1-Apex/ NES Apex	4	4	2	0	23.7756	0.662471	4	4	3	0	24.3141	0.193404	-0.538503	-1.45246	0.16964
P61962	DCAF7	sp|P61962|DCAF7_HUMAN;tr|A0A087WWI6|A0A087WWI6_HUMAN	8	Lamp1-Apex/ NES Apex	4	4	8	0	24.2721	0.303034	4	4	8	0	24.8191	0.518022	-0.546986	-1.46103	0.118155
P61964	WDR5	sp|P61964|WDR5_HUMAN;tr|V9GZ59|V9GZ59_HUMAN;tr|V9GYQ5|V9GYQ5_HUMAN	4	Lamp1-Apex/ NES Apex	4	4	3	0	24.332	0.315702	4	3	3	1	24.0218	0.503473	0.310209	1.23989	0.358138
P61970	NTF2	sp|P61970|NTF2_HUMAN;tr|H3BRV9|H3BRV9_HUMAN	2	Lamp1-Apex/ NES Apex	4	4	2	0	24.2816	0.251388	4	4	2	0	24.3289	0.399813	-0.0473601	-1.03337	0.847668
P61978	HNRPK	sp|P61978|HNRPK_HUMAN;tr|S4R457|S4R457_HUMAN;tr|S4R359|S4R359_HUMAN	7	Lamp1-Apex/ NES Apex	4	4	7	0	26.7724	0.113351	4	4	7	0	26.8732	0.303202	-0.100799	-1.07237	0.556332
P61981	1433G	sp|P61981|1433G_HUMAN	11	Lamp1-Apex/ NES Apex	4	4	10	0	26.9115	0.4156	4	4	11	0	27.989	0.098362	-1.07749	-2.11036	0.00234328
P62070	RRAS2	sp|P62070|RRAS2_HUMAN;tr|E9PK85|E9PK85_HUMAN;tr|E9PQ87|E9PQ87_HUMAN;sp|P10301|RRAS_HUMAN;tr|E9PQK5|E9PQK5_HUMAN;tr|E9PQC5|E9PQC5_HUMAN	3	Lamp1-Apex/ NES Apex	4	4	3	0	24.8035	0.38919	4	4	1	0	24.758	0.423397	0.0454658	1.03202	0.879553
P62081	RS7	sp|P62081|RS7_HUMAN;tr|B5MCP9|B5MCP9_HUMAN	21	Lamp1-Apex/ NES Apex	4	4	21	0	28.2573	0.15655	4	4	20	0	27.363	0.197533	0.894316	1.85873	0.00039314
P62136	PP1A	sp|P62136|PP1A_HUMAN;tr|E9PMD7|E9PMD7_HUMAN	4	Lamp1-Apex/ NES Apex	4	4	4	0	24.8442	0.29646	4	4	4	0	25.4255	0.271717	-0.581309	-1.49621	0.0276554
P62140	PP1B	sp|P62140|PP1B_HUMAN;tr|E7ETD8|E7ETD8_HUMAN;tr|C9J9S3|C9J9S3_HUMAN;tr|C9JP48|C9JP48_HUMAN	6	Lamp1-Apex/ NES Apex	4	4	6	0	25.8389	0.156623	4	4	6	0	25.4745	0.170036	0.364434	1.28738	0.0197433
P62158	CALM	sp|P62158|CALM_HUMAN;tr|H0Y7A7|H0Y7A7_HUMAN;tr|E7ETZ0|E7ETZ0_HUMAN;tr|E7EMB3|E7EMB3_HUMAN;tr|Q96HY3|Q96HY3_HUMAN;tr|M0QZ52|M0QZ52_HUMAN;tr|G3V361|G3V361_HUMAN;tr|F8WBR5|F8WBR5_HUMAN;tr|G3V226|G3V226_HUMAN;tr|G3V479|G3V479_HUMAN;tr|C9J7T9|C9J7T9_HUMAN;sp|P27482|CALL3_HUMAN;sp|P02585|TNNC2_HUMAN	8	Lamp1-Apex/ NES Apex	4	4	6	0	26.2655	0.12566	4	4	7	0	27.1136	0.331232	-0.848044	-1.80006	0.00303909
P62166	NCS1	sp|P62166|NCS1_HUMAN	8	Lamp1-Apex/ NES Apex	4	4	6	0	22.055	0.455798	4	4	8	0	23.247	0.299048	-1.192	-2.28468	0.004703
P62191	PRS4	sp|P62191|PRS4_HUMAN;tr|G3V4X1|G3V4X1_HUMAN	15	Lamp1-Apex/ NES Apex	4	4	11	0	25.4325	0.0602544	4	4	15	0	25.7237	0.217355	-0.291201	-1.22366	0.0416505
P62195	PRS8	sp|P62195|PRS8_HUMAN;tr|J3QSA9|J3QSA9_HUMAN;tr|J3KRP2|J3KRP2_HUMAN;tr|J3QQM1|J3QQM1_HUMAN;tr|J3QLH6|J3QLH6_HUMAN;tr|J3QRW1|J3QRW1_HUMAN;tr|J3QSE0|J3QSE0_HUMAN;tr|J3QRR3|J3QRR3_HUMAN	11	Lamp1-Apex/ NES Apex	4	4	9	0	25.2767	0.0916712	4	4	10	0	25.3599	0.140122	-0.0832182	-1.05938	0.358613
P62241	RS8	sp|P62241|RS8_HUMAN;tr|Q5JR95|Q5JR95_HUMAN	21	Lamp1-Apex/ NES Apex	4	4	21	0	27.899	0.0753076	4	4	21	0	27.9423	0.22809	-0.0433554	-1.03051	0.730475
P62244	RS15A	sp|P62244|RS15A_HUMAN;tr|I3L3P7|I3L3P7_HUMAN;tr|I3L246|I3L246_HUMAN;tr|H3BN98|H3BN98_HUMAN;tr|H3BV27|H3BV27_HUMAN;tr|H3BT37|H3BT37_HUMAN;tr|I3L303|I3L303_HUMAN;tr|H3BVC7|H3BVC7_HUMAN	11	Lamp1-Apex/ NES Apex	4	4	11	0	25.616	0.135639	4	4	11	0	25.9238	0.181879	-0.307885	-1.23789	0.0349205
P62249	RS16	sp|P62249|RS16_HUMAN;tr|M0R210|M0R210_HUMAN;tr|A0A087WZ27|A0A087WZ27_HUMAN;tr|M0R3H0|M0R3H0_HUMAN;tr|M0R1M5|M0R1M5_HUMAN;tr|M0QX76|M0QX76_HUMAN;tr|Q6IPX4|Q6IPX4_HUMAN	15	Lamp1-Apex/ NES Apex	4	4	15	0	25.8946	0.0951576	4	4	15	0	26.1573	0.218752	-0.262708	-1.19973	0.0698595
P62258	1433E	sp|P62258|1433E_HUMAN;tr|B4DJF2|B4DJF2_HUMAN;tr|I3L3T1|I3L3T1_HUMAN;tr|K7EIT4|K7EIT4_HUMAN;tr|K7EM20|K7EM20_HUMAN;tr|I3L0W5|I3L0W5_HUMAN	19	Lamp1-Apex/ NES Apex	4	4	17	0	26.0403	0.357492	4	4	18	0	26.7625	0.32162	-0.722241	-1.64974	0.0238886
P62263	RS14	sp|P62263|RS14_HUMAN;tr|E5RH77|E5RH77_HUMAN;tr|H0YB22|H0YB22_HUMAN	13	Lamp1-Apex/ NES Apex	4	4	13	0	27.8563	0.128865	4	4	13	0	27.5704	0.150146	0.285919	1.21919	0.0276915
P62266	RS23	sp|P62266|RS23_HUMAN;tr|D6RD47|D6RD47_HUMAN;tr|D6RDJ2|D6RDJ2_HUMAN;tr|D6RIX0|D6RIX0_HUMAN;tr|D6R9I7|D6R9I7_HUMAN	10	Lamp1-Apex/ NES Apex	4	4	9	0	27.7639	0.140289	4	4	10	0	27.8243	0.502156	-0.060401	-1.04276	0.824475
P62269	RS18	sp|P62269|RS18_HUMAN;tr|A0A0G2JQH2|A0A0G2JQH2_HUMAN;tr|Q5GGW2|Q5GGW2_HUMAN;tr|J3JS69|J3JS69_HUMAN	9	Lamp1-Apex/ NES Apex	4	4	7	0	24.2873	0.213526	4	4	9	0	24.9718	1.13405	-0.684555	-1.60721	0.2803
P62273	RS29	sp|P62273|RS29_HUMAN;tr|A0A087WTT6|A0A087WTT6_HUMAN	4	Lamp1-Apex/ NES Apex	4	4	4	0	27.6967	0.15127	4	4	4	0	27.1422	0.448342	0.554573	1.46873	0.0575239
P62277	RS13	sp|P62277|RS13_HUMAN;tr|J3KMX5|J3KMX5_HUMAN;tr|E9PS50|E9PS50_HUMAN	17	Lamp1-Apex/ NES Apex	4	4	17	0	26.3731	0.0970264	4	4	17	0	25.921	1.11882	0.45208	1.36801	0.451469
P62280	RS11	sp|P62280|RS11_HUMAN;tr|M0QZC5|M0QZC5_HUMAN;tr|M0R1H6|M0R1H6_HUMAN;tr|M0R1H5|M0R1H5_HUMAN	27	Lamp1-Apex/ NES Apex	4	4	26	0	26.5996	0.259104	4	4	27	0	26.9621	0.346726	-0.362449	-1.28561	0.145008
P62304	RUXE	sp|P62304|RUXE_HUMAN;tr|A6NHK2|A6NHK2_HUMAN	1	Lamp1-Apex/ NES Apex	4	4	1	0	23.9441	0.387059	4	4	1	0	25.0936	0.140334	-1.14945	-2.21829	0.00140174
P62306	RUXF	sp|P62306|RUXF_HUMAN	1	Lamp1-Apex/ NES Apex	4	4	1	0	24.898	0.503912	4	4	1	0	24.9466	0.400759	-0.0486111	-1.03427	0.884922
P62310	LSM3	sp|P62310|LSM3_HUMAN	1	Lamp1-Apex/ NES Apex	4	4	1	0	24.5896	0.670247	4	4	1	0	25.1717	0.360499	-0.582124	-1.49705	0.176938
P62312	LSM6	sp|P62312|LSM6_HUMAN	3	Lamp1-Apex/ NES Apex	4	4	3	0	23.3096	0.401108	4	4	3	0	23.8601	0.528853	-0.550533	-1.46463	0.14822
P62314	SMD1	sp|P62314|SMD1_HUMAN;tr|J3QLI9|J3QLI9_HUMAN;tr|J3QLR7|J3QLR7_HUMAN	5	Lamp1-Apex/ NES Apex	4	4	5	0	26.4695	0.177262	4	4	5	0	26.3862	0.742224	0.0832569	1.05941	0.8345
P62316	SMD2	sp|P62316|SMD2_HUMAN;tr|K7ERG4|K7ERG4_HUMAN;tr|K7EJB5|K7EJB5_HUMAN	5	Lamp1-Apex/ NES Apex	4	4	5	0	25.4674	0.284002	4	4	5	0	25.547	0.404638	-0.0795266	-1.05667	0.758565
P62318	SMD3	sp|P62318|SMD3_HUMAN;tr|H3BT13|H3BT13_HUMAN	3	Lamp1-Apex/ NES Apex	4	4	3	0	26.4208	0.237606	4	4	3	0	26.6253	0.285322	-0.204536	-1.15232	0.312804
P62330	ARF6	sp|P62330|ARF6_HUMAN	5	Lamp1-Apex/ NES Apex	4	4	5	0	24.7751	0.0941298	4	4	5	0	24.8898	0.216248	-0.114663	-1.08272	0.368428
P62333	PRS10	sp|P62333|PRS10_HUMAN;tr|A0A087X2I1|A0A087X2I1_HUMAN;tr|H0YJC0|H0YJC0_HUMAN;tr|H0YJS8|H0YJS8_HUMAN;tr|H0YJX2|H0YJX2_HUMAN;tr|H0YJE9|H0YJE9_HUMAN;tr|H0YJT1|H0YJT1_HUMAN;tr|H0YJD2|H0YJD2_HUMAN;tr|H0YJY8|H0YJY8_HUMAN	19	Lamp1-Apex/ NES Apex	4	4	17	0	25.3916	0.112962	4	4	17	0	25.4638	0.073305	-0.0722219	-1.05133	0.324672
P62380	TBPL1	sp|P62380|TBPL1_HUMAN;tr|Q7Z6U2|Q7Z6U2_HUMAN;tr|Q7Z6U1|Q7Z6U1_HUMAN;tr|Q7Z6U0|Q7Z6U0_HUMAN;tr|Q7Z6T9|Q7Z6T9_HUMAN	5	Lamp1-Apex/ NES Apex	4	4	5	0	24.3444	0.201569	4	4	5	0	24.1326	0.273536	0.211812	1.15814	0.258953
P62424	RL7A	sp|P62424|RL7A_HUMAN;tr|Q5T8U2|Q5T8U2_HUMAN;tr|Q5T8U3|Q5T8U3_HUMAN	28	Lamp1-Apex/ NES Apex	4	4	27	0	27.3722	0.130937	4	4	28	0	26.8414	0.137901	0.53083	1.44476	0.00140271
P62495	ERF1	sp|P62495|ERF1_HUMAN;tr|B7Z7P8|B7Z7P8_HUMAN;tr|I3L492|I3L492_HUMAN;tr|D6RJE8|D6RJE8_HUMAN;tr|D6RCB3|D6RCB3_HUMAN	14	Lamp1-Apex/ NES Apex	4	4	12	0	24.0264	0.101692	4	4	13	0	24.8844	0.193347	-0.857987	-1.81251	0.000225183
P62633	CNBP	sp|P62633|CNBP_HUMAN	9	Lamp1-Apex/ NES Apex	4	4	8	0	25.3654	0.258714	4	4	9	0	25.5979	0.374495	-0.232448	-1.17483	0.346483
P62701	RS4X	sp|P62701|RS4X_HUMAN	16	Lamp1-Apex/ NES Apex	4	4	15	0	26.7971	0.232188	4	4	16	0	26.8066	0.303328	-0.00948578	-1.0066	0.962002
P62714	PP2AB	sp|P62714|PP2AB_HUMAN;tr|E5RHC1|E5RHC1_HUMAN;tr|H0YC23|H0YC23_HUMAN;tr|E5RFI3|E5RFI3_HUMAN;tr|E5RHP4|E5RHP4_HUMAN;tr|E7ESG8|E7ESG8_HUMAN;tr|H0YBN9|H0YBN9_HUMAN;tr|E5RJX4|E5RJX4_HUMAN	1	Lamp1-Apex/ NES Apex	4	4	1	0	25.3034	0.373084	4	4	1	0	25.3968	0.166178	-0.0934319	-1.06691	0.663391
P62736	ACTA	sp|P62736|ACTA_HUMAN;sp|P63267|ACTH_HUMAN;tr|C9JFL5|C9JFL5_HUMAN;tr|F6UVQ4|F6UVQ4_HUMAN;tr|F6QUT6|F6QUT6_HUMAN	1	Lamp1-Apex/ NES Apex	4	3	1	1	23.6807	0.503676	4	0	0	4	NA	NA	23.6807	1.34462e+07	< 1e-16
P62745	RHOB	sp|P62745|RHOB_HUMAN	7	Lamp1-Apex/ NES Apex	4	4	6	0	24.6791	0.149031	4	4	6	0	24.347	0.0739306	0.332136	1.25888	0.00717647
P62750	RL23A	sp|P62750|RL23A_HUMAN;tr|H7BY10|H7BY10_HUMAN;tr|K7EJV9|K7EJV9_HUMAN;tr|K7ERT8|K7ERT8_HUMAN;tr|A8MUS3|A8MUS3_HUMAN;tr|K7EMA7|K7EMA7_HUMAN	12	Lamp1-Apex/ NES Apex	4	4	12	0	29.6756	0.336605	4	4	12	0	28.7666	0.355819	0.909013	1.87776	0.00994927
P62753	RS6	sp|P62753|RS6_HUMAN;tr|A2A3R5|A2A3R5_HUMAN;tr|A2A3R7|A2A3R7_HUMAN	17	Lamp1-Apex/ NES Apex	4	4	17	0	26.3149	0.0794852	4	4	17	0	26.2182	0.236111	0.0967628	1.06937	0.466786
P62805	H4	sp|P62805|H4_HUMAN	18	Lamp1-Apex/ NES Apex	4	4	17	0	26.7821	0.372767	4	4	18	0	26.213	1.09987	0.569161	1.48366	0.364844
P62826	RAN	sp|P62826|RAN_HUMAN;tr|B5MDF5|B5MDF5_HUMAN;tr|J3KQE5|J3KQE5_HUMAN;tr|F5H018|F5H018_HUMAN;tr|H0YFC6|H0YFC6_HUMAN;tr|B4DV51|B4DV51_HUMAN	22	Lamp1-Apex/ NES Apex	4	4	21	0	26.9271	0.131263	4	4	22	0	27.0181	0.101827	-0.0909815	-1.06509	0.315387
P62829	RL23	sp|P62829|RL23_HUMAN;tr|J3KT29|J3KT29_HUMAN;tr|C9JD32|C9JD32_HUMAN;tr|B9ZVP7|B9ZVP7_HUMAN;tr|J3KTJ3|J3KTJ3_HUMAN;tr|J3QQT9|J3QQT9_HUMAN	6	Lamp1-Apex/ NES Apex	4	4	6	0	27.7481	0.221682	4	4	6	0	27.4171	0.167871	0.330973	1.25786	0.0547317
P62841	RS15	sp|P62841|RS15_HUMAN;tr|K7ELC2|K7ELC2_HUMAN;tr|K7EM56|K7EM56_HUMAN;tr|A0A0B4J2B4|A0A0B4J2B4_HUMAN;tr|S4R417|S4R417_HUMAN;tr|K7EQJ5|K7EQJ5_HUMAN;tr|K7EJ78|K7EJ78_HUMAN;tr|S4R456|S4R456_HUMAN	3	Lamp1-Apex/ NES Apex	4	4	3	0	25.3376	1.20504	4	3	3	1	23.1015	2.62547	2.23609	4.7112	0.184903
P62851	RS25	sp|P62851|RS25_HUMAN	4	Lamp1-Apex/ NES Apex	4	4	4	0	26.218	0.263682	4	4	4	0	26.1824	0.619965	0.0356167	1.02499	0.91924
P62854	RS26	sp|P62854|RS26_HUMAN;sp|Q5JNZ5|RS26L_HUMAN	5	Lamp1-Apex/ NES Apex	4	4	5	0	28.126	0.165497	4	4	5	0	27.1577	0.35891	0.968308	1.95654	0.00271092
P62857	RS28	sp|P62857|RS28_HUMAN	4	Lamp1-Apex/ NES Apex	4	3	3	1	23.2587	0.114707	4	4	3	0	23.6365	0.435658	-0.377779	-1.29934	0.211297
P62861	RS30	sp|P62861|RS30_HUMAN;tr|E9PR30|E9PR30_HUMAN	6	Lamp1-Apex/ NES Apex	4	4	6	0	27.8675	0.63002	4	4	5	0	26.8614	0.282735	1.00612	2.0085	0.0268419
P62873	GBB1	sp|P62873|GBB1_HUMAN;tr|F6UT28|F6UT28_HUMAN;tr|B1AKQ8|B1AKQ8_HUMAN;tr|F6X3N5|F6X3N5_HUMAN;tr|B3KVK2|B3KVK2_HUMAN;tr|F5H8J8|F5H8J8_HUMAN;tr|F5H100|F5H100_HUMAN;tr|F5H0S8|F5H0S8_HUMAN;tr|E9PCP0|E9PCP0_HUMAN;sp|P16520|GBB3_HUMAN	12	Lamp1-Apex/ NES Apex	4	4	10	0	26.244	0.25017	4	4	10	0	26.5014	0.360275	-0.25746	-1.19537	0.284891
P62877	RBX1	sp|P62877|RBX1_HUMAN	2	Lamp1-Apex/ NES Apex	4	3	1	1	23.8372	0.726716	4	3	1	1	23.5899	0.585304	0.247297	1.18698	0.670045
P62879	GBB2	sp|P62879|GBB2_HUMAN;tr|C9JXA5|C9JXA5_HUMAN;tr|E7EP32|E7EP32_HUMAN;tr|C9JZN1|C9JZN1_HUMAN;tr|C9JIS1|C9JIS1_HUMAN	3	Lamp1-Apex/ NES Apex	4	4	3	0	25.8616	0.198346	4	4	3	0	26.0432	0.422236	-0.181592	-1.13413	0.465844
P62906	RL10A	sp|P62906|RL10A_HUMAN	9	Lamp1-Apex/ NES Apex	4	4	7	0	24.8114	0.062109	4	4	8	0	25.283	0.560945	-0.471569	-1.38662	0.145731
P62913	RL11	sp|P62913|RL11_HUMAN;tr|Q5VVC8|Q5VVC8_HUMAN;tr|Q5VVC9|Q5VVC9_HUMAN	10	Lamp1-Apex/ NES Apex	4	4	9	0	24.7927	0.350851	4	4	10	0	25.3305	0.0881133	-0.537811	-1.45177	0.0248474
P62917	RL8	sp|P62917|RL8_HUMAN;tr|E9PKZ0|E9PKZ0_HUMAN;tr|E9PKU4|E9PKU4_HUMAN;tr|G3V1A1|G3V1A1_HUMAN;tr|E9PP36|E9PP36_HUMAN	15	Lamp1-Apex/ NES Apex	4	4	15	0	27.7161	0.0897183	4	4	15	0	27.357	0.266994	0.359067	1.2826	0.0435142
P62937	PPIA	sp|P62937|PPIA_HUMAN;tr|F8WE65|F8WE65_HUMAN;tr|C9J5S7|C9J5S7_HUMAN;tr|E5RIZ5|E5RIZ5_HUMAN;sp|Q9Y536|PAL4A_HUMAN;tr|A0A0H2UH34|A0A0H2UH34_HUMAN;tr|A0A075B767|A0A075B767_HUMAN;sp|P0DN37|PAL4G_HUMAN;sp|P0DN26|PAL4F_HUMAN;sp|F5H284|PAL4D_HUMAN;sp|A0A0B4J2A2|PAL4C_HUMAN;sp|A0A075B759|PAL4E_HUMAN	11	Lamp1-Apex/ NES Apex	4	4	11	0	27.2112	0.404142	4	4	11	0	28.0295	0.259918	-0.818303	-1.76333	0.0143894
P62942	FKB1A	sp|P62942|FKB1A_HUMAN;tr|Q5W0X3|Q5W0X3_HUMAN;tr|A0A087WZM5|A0A087WZM5_HUMAN;tr|Q1JUQ3|Q1JUQ3_HUMAN;tr|Q1JUQ5|Q1JUQ5_HUMAN;tr|A0A087WTS4|A0A087WTS4_HUMAN;tr|A0A087WV48|A0A087WV48_HUMAN	1	Lamp1-Apex/ NES Apex	4	4	1	0	27.0721	0.427659	4	4	1	0	27.5052	0.272216	-0.433108	-1.35014	0.138368
P62979	RS27A	sp|P62979|RS27A_HUMAN;tr|J3QS39|J3QS39_HUMAN;tr|J3QTR3|J3QTR3_HUMAN;tr|F5H6Q2|F5H6Q2_HUMAN;sp|P62987|RL40_HUMAN;tr|F5GYU3|F5GYU3_HUMAN;tr|F5H2Z3|F5H2Z3_HUMAN;tr|F5H265|F5H265_HUMAN;tr|B4DV12|B4DV12_HUMAN;tr|F5H388|F5H388_HUMAN;tr|F5H747|F5H747_HUMAN;tr|F5GXK7|F5GXK7_HUMAN;tr|J3QKN0|J3QKN0_HUMAN;tr|Q5PY61|Q5PY61_HUMAN;sp|P0CG47|UBB_HUMAN;tr|Q96C32|Q96C32_HUMAN;sp|P0CG48|UBC_HUMAN;tr|M0R1V7|M0R1V7_…	11	Lamp1-Apex/ NES Apex	4	4	11	0	26.3892	0.0720702	4	4	11	0	25.599	0.249774	0.790188	1.7293	0.000900293
P62993	GRB2	sp|P62993|GRB2_HUMAN;tr|J3KT38|J3KT38_HUMAN;tr|J3QRL5|J3QRL5_HUMAN;tr|J3QLF6|J3QLF6_HUMAN	10	Lamp1-Apex/ NES Apex	4	4	9	0	24.3735	0.210993	4	4	10	0	25.012	0.244182	-0.638489	-1.5567	0.0074772
P62995	TRA2B	sp|P62995|TRA2B_HUMAN;tr|H7BXF3|H7BXF3_HUMAN;tr|H7C2L4|H7C2L4_HUMAN	15	Lamp1-Apex/ NES Apex	4	4	15	0	26.7265	0.615333	4	4	14	0	25.8463	0.256798	0.880114	1.84052	0.0385437
P63000	RAC1	sp|P63000|RAC1_HUMAN;sp|P15153|RAC2_HUMAN;tr|B1AH77|B1AH77_HUMAN;tr|B1AH78|B1AH78_HUMAN;tr|B1AH80|B1AH80_HUMAN	7	Lamp1-Apex/ NES Apex	4	4	5	0	23.8519	0.542278	4	4	7	0	24.4196	0.265617	-0.567753	-1.48221	0.109081
P63010	AP2B1	sp|P63010|AP2B1_HUMAN;tr|A0A087X253|A0A087X253_HUMAN;tr|A0A087WU93|A0A087WU93_HUMAN;tr|A0A087WZQ6|A0A087WZQ6_HUMAN;tr|A0A087WYD1|A0A087WYD1_HUMAN;tr|K7ERB2|K7ERB2_HUMAN;tr|K7EN71|K7EN71_HUMAN;tr|K7EJX1|K7EJX1_HUMAN;tr|K7EJ01|K7EJ01_HUMAN;tr|A0A087WXS3|A0A087WXS3_HUMAN;tr|K7EKZ5|K7EKZ5_HUMAN	19	Lamp1-Apex/ NES Apex	4	4	17	0	24.9039	0.109433	4	4	19	0	24.9908	0.0959901	-0.0869497	-1.06212	0.277307
P63092	GNAS2	sp|P63092|GNAS2_HUMAN;sp|Q5JWF2|GNAS1_HUMAN;tr|S4R3E3|S4R3E3_HUMAN;tr|A0A0A0MR13|A0A0A0MR13_HUMAN;tr|Q5JWE9|Q5JWE9_HUMAN;tr|H0Y7F4|H0Y7F4_HUMAN;tr|S4R3V9|S4R3V9_HUMAN;tr|Q5JWD1|Q5JWD1_HUMAN;tr|H0Y7E8|H0Y7E8_HUMAN	10	Lamp1-Apex/ NES Apex	4	4	7	0	25.4836	0.111285	4	4	10	0	25.6756	0.153388	-0.192051	-1.14239	0.0890494
P63096	GNAI1	sp|P63096|GNAI1_HUMAN;tr|C9JPP4|C9JPP4_HUMAN;tr|C9JL77|C9JL77_HUMAN;sp|P19087|GNAT2_HUMAN;sp|P11488|GNAT1_HUMAN;sp|A8MTJ3|GNAT3_HUMAN	13	Lamp1-Apex/ NES Apex	4	4	8	0	24.5027	0.260957	4	4	12	0	24.6537	0.265952	-0.150977	-1.11032	0.44865
P63104	1433Z	sp|P63104|1433Z_HUMAN;tr|B0AZS6|B0AZS6_HUMAN;tr|E7EX29|E7EX29_HUMAN;tr|B7Z2E6|B7Z2E6_HUMAN;tr|H0YB80|H0YB80_HUMAN;tr|E7ESK7|E7ESK7_HUMAN;tr|E5RGE1|E5RGE1_HUMAN;tr|E5RIR4|E5RIR4_HUMAN;tr|E9PD24|E9PD24_HUMAN;tr|E7EVZ2|E7EVZ2_HUMAN	16	Lamp1-Apex/ NES Apex	4	4	15	0	26.6729	0.190285	4	4	16	0	27.1156	0.118403	-0.442642	-1.35909	0.00753646
P63151	2ABA	sp|P63151|2ABA_HUMAN;tr|E5RFR9|E5RFR9_HUMAN;sp|Q00005|2ABB_HUMAN;tr|E5RIY1|E5RIY1_HUMAN;sp|Q9Y2T4|2ABG_HUMAN	14	Lamp1-Apex/ NES Apex	4	4	14	0	24.7911	0.257128	4	4	13	0	25.2421	0.352214	-0.451063	-1.36705	0.0840389
P63167	DYL1	sp|P63167|DYL1_HUMAN;tr|F8VXL2|F8VXL2_HUMAN;tr|F8VRV5|F8VRV5_HUMAN;tr|F8VXI7|F8VXI7_HUMAN	3	Lamp1-Apex/ NES Apex	4	4	3	0	27.1397	0.477796	4	4	3	0	26.3816	0.488016	0.75809	1.69125	0.0681998
P63172	DYLT1	sp|P63172|DYLT1_HUMAN;tr|Q5VTU3|Q5VTU3_HUMAN	2	Lamp1-Apex/ NES Apex	4	4	2	0	25.5663	0.0965982	4	4	2	0	26.1172	0.574564	-0.550893	-1.46499	0.107493
P63173	RL38	sp|P63173|RL38_HUMAN;tr|J3KT73|J3KT73_HUMAN;tr|J3QL01|J3QL01_HUMAN;tr|J3KSP2|J3KSP2_HUMAN	10	Lamp1-Apex/ NES Apex	4	4	9	0	25.2756	0.369095	4	4	10	0	25.1529	0.204471	0.122754	1.08881	0.581858
P63208	SKP1	sp|P63208|SKP1_HUMAN;tr|E5RJR5|E5RJR5_HUMAN;tr|E7ERH2|E7ERH2_HUMAN;tr|F8W8N3|F8W8N3_HUMAN;tr|E5RGM3|E5RGM3_HUMAN	9	Lamp1-Apex/ NES Apex	4	4	7	0	24.0306	0.158852	4	4	9	0	24.8608	0.119107	-0.830189	-1.77792	0.00015896
P63215	GBG3	sp|P63215|GBG3_HUMAN	1	Lamp1-Apex/ NES Apex	4	4	1	0	26.2096	0.399385	4	3	1	1	25.57	0.308437	0.639566	1.55786	0.0706816
P63218	GBG5	sp|P63218|GBG5_HUMAN	1	Lamp1-Apex/ NES Apex	4	0	0	4	NA	NA	4	2	1	2	23.6908	1.23719	-23.6908	-1.35403e+07	< 1e-16
P63241	IF5A1	sp|P63241|IF5A1_HUMAN;tr|I3L397|I3L397_HUMAN;tr|I3L504|I3L504_HUMAN;sp|Q6IS14|IF5AL_HUMAN;tr|F8WCJ1|F8WCJ1_HUMAN;tr|C9J7B5|C9J7B5_HUMAN;tr|C9J4W5|C9J4W5_HUMAN;sp|Q9GZV4|IF5A2_HUMAN	14	Lamp1-Apex/ NES Apex	4	4	13	0	25.2271	0.199084	4	4	14	0	25.5033	0.289909	-0.276218	-1.21102	0.167278
P63244	RACK1	sp|P63244|RACK1_HUMAN;tr|J3KPE3|J3KPE3_HUMAN;tr|D6RAC2|D6RAC2_HUMAN;tr|D6RHH4|D6RHH4_HUMAN;tr|H0Y8W2|H0Y8W2_HUMAN;tr|D6REE5|D6REE5_HUMAN;tr|H0YAF8|H0YAF8_HUMAN;tr|D6R9Z1|D6R9Z1_HUMAN;tr|D6R9L0|D6R9L0_HUMAN;tr|D6RFX4|D6RFX4_HUMAN;tr|H0YAM7|H0YAM7_HUMAN;tr|D6RFZ9|D6RFZ9_HUMAN;tr|D6RAU2|D6RAU2_HUMAN;tr|E9PD14|E9PD14_HUMAN;tr|D6RBD0|D6RBD0_HUMAN;tr|H0Y8R5|H0Y8R5_HUMAN;tr|D6RF23|D6RF23_HUMAN;tr|D6R909…	23	Lamp1-Apex/ NES Apex	4	4	22	0	26.1812	0.111252	4	4	23	0	26.6739	0.0902081	-0.492794	-1.40717	0.000464622
P67775	PP2AA	sp|P67775|PP2AA_HUMAN	1	Lamp1-Apex/ NES Apex	4	4	1	0	26.3021	0.350974	4	4	1	0	26.6599	0.14493	-0.357786	-1.28146	0.108481
P67809	YBOX1	sp|P67809|YBOX1_HUMAN;tr|H0Y449|H0Y449_HUMAN;sp|Q9Y2T7|YBOX2_HUMAN;tr|C9J5V9|C9J5V9_HUMAN	16	Lamp1-Apex/ NES Apex	4	4	16	0	24.0615	0.32195	4	4	16	0	24.2653	0.394246	-0.203796	-1.15173	0.453797
P67870	CSK2B	sp|P67870|CSK2B_HUMAN;tr|Q5SRQ6|Q5SRQ6_HUMAN;tr|Q5SRQ3|Q5SRQ3_HUMAN;tr|N0E472|N0E472_HUMAN;tr|A0A0G2JM12|A0A0G2JM12_HUMAN;tr|N0E644|N0E644_HUMAN;tr|A0A0G2JM58|A0A0G2JM58_HUMAN	2	Lamp1-Apex/ NES Apex	4	1	1	3	24.06	NA	4	4	2	0	24.7052	0.724259	-0.645172	-1.56393	0.48382
P67936	TPM4	sp|P67936|TPM4_HUMAN;tr|K7ENT6|K7ENT6_HUMAN;tr|K7ERG3|K7ERG3_HUMAN;tr|K7EMU5|K7EMU5_HUMAN;tr|H0YL80|H0YL80_HUMAN;tr|K7EPV9|K7EPV9_HUMAN;tr|K7EPB9|K7EPB9_HUMAN;tr|K7EP68|K7EP68_HUMAN	14	Lamp1-Apex/ NES Apex	4	4	5	0	23.1333	0.215755	4	4	14	0	24.9398	0.23355	-1.80655	-3.49805	2.7824e-05
P68036	UB2L3	sp|P68036|UB2L3_HUMAN;tr|A0A1B0GUS4|A0A1B0GUS4_HUMAN	10	Lamp1-Apex/ NES Apex	4	4	6	0	24.6867	0.278701	4	4	10	0	25.7918	0.245709	-1.1051	-2.15113	0.00100901
P68104	EF1A1	sp|P68104|EF1A1_HUMAN;sp|Q5VTE0|EF1A3_HUMAN;tr|A0A087WVQ9|A0A087WVQ9_HUMAN;tr|A0A087WV01|A0A087WV01_HUMAN;tr|Q5JR01|Q5JR01_HUMAN;tr|A6PW80|A6PW80_HUMAN	16	Lamp1-Apex/ NES Apex	4	4	16	0	28.9949	0.145688	4	4	16	0	29.1049	0.331402	-0.11	-1.07923	0.565652
P68366	TBA4A	sp|P68366|TBA4A_HUMAN;tr|C9JEV8|C9JEV8_HUMAN;tr|C9JQ00|C9JQ00_HUMAN;tr|C9JJQ8|C9JJQ8_HUMAN;tr|C9JDL2|C9JDL2_HUMAN	5	Lamp1-Apex/ NES Apex	4	4	5	0	27.9997	0.0986684	4	4	5	0	27.8464	0.143872	0.153335	1.11214	0.129276
P68371	TBB4B	sp|P68371|TBB4B_HUMAN	1	Lamp1-Apex/ NES Apex	4	4	1	0	29.2469	0.291183	4	4	1	0	29.0976	0.239503	0.1493	1.10903	0.458526
P68402	PA1B2	sp|P68402|PA1B2_HUMAN;tr|J3KNE3|J3KNE3_HUMAN	5	Lamp1-Apex/ NES Apex	4	4	4	0	25.3332	0.179059	4	4	4	0	25.5703	0.106106	-0.237042	-1.17857	0.0629933
P78310	CXAR	sp|P78310|CXAR_HUMAN	10	Lamp1-Apex/ NES Apex	4	4	10	0	24.7763	0.258669	4	4	5	0	23.7912	0.094928	0.985152	1.97952	0.00037716
P78316	NOP14	sp|P78316|NOP14_HUMAN;tr|E9PFK5|E9PFK5_HUMAN	16	Lamp1-Apex/ NES Apex	4	4	16	0	24.4572	0.336644	4	4	10	0	22.8905	0.539034	1.56664	2.96214	0.00262953
P78318	IGBP1	sp|P78318|IGBP1_HUMAN	1	Lamp1-Apex/ NES Apex	4	0	0	4	NA	NA	4	2	1	2	23.7939	0.326551	-23.7939	-1.45439e+07	< 1e-16
P78346	RPP30	sp|P78346|RPP30_HUMAN;tr|Q5VU10|Q5VU10_HUMAN;tr|Q5VU11|Q5VU11_HUMAN	10	Lamp1-Apex/ NES Apex	4	4	9	0	23.5462	0.332311	4	4	10	0	23.8879	0.361237	-0.341632	-1.26719	0.21332
P78347	GTF2I	sp|P78347|GTF2I_HUMAN	26	Lamp1-Apex/ NES Apex	4	4	21	0	23.7527	0.21102	4	4	22	0	23.9865	0.0885132	-0.233828	-1.17595	0.087002
P78352	DLG4	sp|P78352|DLG4_HUMAN;tr|C9JYG3|C9JYG3_HUMAN;tr|O14909|O14909_HUMAN;tr|C9JWP9|C9JWP9_HUMAN;tr|K7EKU8|K7EKU8_HUMAN;tr|K7EKP9|K7EKP9_HUMAN;tr|K7EQM6|K7EQM6_HUMAN;tr|A8MUT9|A8MUT9_HUMAN;tr|Q6ZSU2|Q6ZSU2_HUMAN	20	Lamp1-Apex/ NES Apex	4	4	18	0	24.1426	0.360247	4	4	17	0	23.8318	0.231085	0.310842	1.24043	0.19656
P78356	PI42B	sp|P78356|PI42B_HUMAN;tr|A0A087WT35|A0A087WT35_HUMAN	4	Lamp1-Apex/ NES Apex	4	4	2	0	22.8293	0.400997	4	4	2	0	22.0581	0.785837	0.771184	1.70667	0.131007
P78362	SRPK2	sp|P78362|SRPK2_HUMAN;tr|H7C5L6|H7C5L6_HUMAN;tr|H7C521|H7C521_HUMAN;tr|F8WBW4|F8WBW4_HUMAN;tr|A8MPP7|A8MPP7_HUMAN;tr|A8MPY5|A8MPY5_HUMAN;sp|Q9UPE1|SRPK3_HUMAN;tr|E7ETV6|E7ETV6_HUMAN;tr|H7C2I2|H7C2I2_HUMAN;tr|C9J2M4|C9J2M4_HUMAN;tr|C9JWF7|C9JWF7_HUMAN	7	Lamp1-Apex/ NES Apex	4	4	5	0	22.6567	0.225447	4	4	5	0	23.5814	0.286228	-0.924675	-1.89826	0.00227512
P78368	KC1G2	sp|P78368|KC1G2_HUMAN;sp|Q9Y6M4|KC1G3_HUMAN;tr|K7EP38|K7EP38_HUMAN;tr|A0A0U1RRH5|A0A0U1RRH5_HUMAN;tr|K7EJC0|K7EJC0_HUMAN;tr|A0A087WW97|A0A087WW97_HUMAN;tr|A0A087WZK4|A0A087WZK4_HUMAN;tr|A0A0U1RQH9|A0A0U1RQH9_HUMAN;tr|A0A0U1RQK2|A0A0U1RQK2_HUMAN;tr|H0YBN6|H0YBN6_HUMAN;tr|A0A0U1RR14|A0A0U1RR14_HUMAN;tr|K7ESB6|K7ESB6_HUMAN	1	Lamp1-Apex/ NES Apex	4	2	1	2	22.5294	0.379468	4	1	1	3	24.0344	NA	-1.50503	-2.8383	0.190674
P78371	TCPB	sp|P78371|TCPB_HUMAN;tr|F5GWF6|F5GWF6_HUMAN;tr|F8VQ14|F8VQ14_HUMAN	31	Lamp1-Apex/ NES Apex	4	4	26	0	24.4669	0.0440364	4	4	31	0	25.4479	0.133667	-0.980964	-1.97378	8.49047e-06
P78406	RAE1L	sp|P78406|RAE1L_HUMAN;tr|E9PQ57|E9PQ57_HUMAN;tr|E9PPG9|E9PPG9_HUMAN;tr|B0QZ36|B0QZ36_HUMAN;tr|B0QZ37|B0QZ37_HUMAN	6	Lamp1-Apex/ NES Apex	4	4	6	0	22.8697	0.224803	4	4	5	0	23.0501	0.20794	-0.180407	-1.1332	0.283304
P78417	GSTO1	sp|P78417|GSTO1_HUMAN;tr|Q5TA02|Q5TA02_HUMAN;tr|Q5TA01|Q5TA01_HUMAN	13	Lamp1-Apex/ NES Apex	4	4	6	0	22.8226	0.144265	4	4	13	0	24.0311	0.206983	-1.20849	-2.31096	7.39405e-05
P78527	PRKDC	sp|P78527|PRKDC_HUMAN;tr|F5GX40|F5GX40_HUMAN;tr|H0YG84|H0YG84_HUMAN	191	Lamp1-Apex/ NES Apex	4	4	181	0	25.2432	0.0302027	4	4	185	0	25.1748	0.121753	0.0683641	1.04853	0.317556
P78559	MAP1A	sp|P78559|MAP1A_HUMAN;tr|E9PGC8|E9PGC8_HUMAN	50	Lamp1-Apex/ NES Apex	4	4	43	0	23.6845	0.311039	4	4	39	0	23.2245	0.263609	0.460035	1.37558	0.0648479
P78563	RED1	sp|P78563|RED1_HUMAN	11	Lamp1-Apex/ NES Apex	4	4	11	0	23.8277	0.229712	4	4	11	0	23.7357	0.327316	0.0920348	1.06587	0.661501
P79522	PRR3	sp|P79522|PRR3_HUMAN	1	Lamp1-Apex/ NES Apex	4	4	1	0	25.0985	0.577622	4	4	1	0	24.7979	0.837565	0.300569	1.23163	0.576192
P80365	DHI2	sp|P80365|DHI2_HUMAN	2	Lamp1-Apex/ NES Apex	4	3	2	1	24.606	0.634564	4	2	2	2	24.312	0.0490754	0.29392	1.22597	0.578877
P80511	S10AC	sp|P80511|S10AC_HUMAN	1	Lamp1-Apex/ NES Apex	4	3	1	1	24.3101	0.389731	4	1	1	3	24.4539	NA	-0.143834	-1.10484	0.779558
P80723	BASP1	sp|P80723|BASP1_HUMAN	29	Lamp1-Apex/ NES Apex	4	4	19	0	24.5564	0.39542	4	4	21	0	25.164	0.359437	-0.607608	-1.52373	0.0633096
P82663	RT25	sp|P82663|RT25_HUMAN	3	Lamp1-Apex/ NES Apex	4	4	3	0	22.2361	0.518127	4	4	1	0	22.0436	0.269239	0.19256	1.14279	0.534019
P82675	RT05	sp|P82675|RT05_HUMAN	8	Lamp1-Apex/ NES Apex	4	4	8	0	24.3707	0.233133	4	4	8	0	24.5281	0.181709	-0.157449	-1.11531	0.327702
P82912	RT11	sp|P82912|RT11_HUMAN;tr|H0YL99|H0YL99_HUMAN	2	Lamp1-Apex/ NES Apex	4	4	2	0	24.5787	0.205413	4	4	2	0	24.5647	0.415726	0.0139076	1.00969	0.954116
P82914	RT15	sp|P82914|RT15_HUMAN	2	Lamp1-Apex/ NES Apex	4	3	1	1	22.5962	0.322531	4	1	1	3	NaN	NA	NA	NA	NA
P82930	RT34	sp|P82930|RT34_HUMAN;tr|C9JJ19|C9JJ19_HUMAN	6	Lamp1-Apex/ NES Apex	4	4	4	0	22.9158	0.225394	4	4	6	0	23.1834	0.64158	-0.267549	-1.20376	0.46129
P82933	RT09	sp|P82933|RT09_HUMAN	3	Lamp1-Apex/ NES Apex	4	4	3	0	23.7628	0.421129	4	4	3	0	23.7614	0.458891	0.00132525	1.00092	0.996743
P82979	SARNP	sp|P82979|SARNP_HUMAN;tr|F8VZQ9|F8VZQ9_HUMAN;tr|H0YHG0|H0YHG0_HUMAN;tr|F8VS12|F8VS12_HUMAN	5	Lamp1-Apex/ NES Apex	4	4	4	0	24.1021	0.305814	4	4	5	0	24.3315	0.144538	-0.229487	-1.17242	0.223636
P83111	LACTB	sp|P83111|LACTB_HUMAN;tr|H0YNN5|H0YNN5_HUMAN	6	Lamp1-Apex/ NES Apex	4	4	6	0	24.0039	0.130663	4	4	3	0	23.0958	0.213197	0.908031	1.87648	0.00034651
P83916	CBX1	sp|P83916|CBX1_HUMAN;tr|J3KS05|J3KS05_HUMAN;tr|B5MD17|B5MD17_HUMAN	3	Lamp1-Apex/ NES Apex	4	1	1	3	24.2474	NA	4	3	2	1	23.9149	0.37628	0.332438	1.25914	0.602164
P84077	ARF1	sp|P84077|ARF1_HUMAN;sp|P61204|ARF3_HUMAN;tr|F5H423|F5H423_HUMAN;tr|F5H0C7|F5H0C7_HUMAN;tr|H0YGG7|H0YGG7_HUMAN;tr|F5H1V1|F5H1V1_HUMAN;tr|F5H6T5|F5H6T5_HUMAN;tr|F8WDB3|F8WDB3_HUMAN	3	Lamp1-Apex/ NES Apex	4	4	3	0	24.5596	0.232548	4	4	3	0	24.7102	0.742891	-0.150598	-1.11003	0.712165
P84085	ARF5	sp|P84085|ARF5_HUMAN;tr|C9J1Z8|C9J1Z8_HUMAN	3	Lamp1-Apex/ NES Apex	4	4	3	0	24.5348	0.775858	4	3	2	1	23.4402	0.845489	1.09464	2.13559	0.134909
P84090	ERH	sp|P84090|ERH_HUMAN;tr|G3V279|G3V279_HUMAN	3	Lamp1-Apex/ NES Apex	4	4	3	0	24.9416	0.264439	4	4	3	0	25.502	0.496439	-0.560452	-1.47473	0.0933532
P84103	SRSF3	sp|P84103|SRSF3_HUMAN;tr|A0A087X2D0|A0A087X2D0_HUMAN	12	Lamp1-Apex/ NES Apex	4	4	12	0	27.3072	0.134679	4	4	10	0	26.5309	0.255513	0.776253	1.71268	0.00170359
P84157	MXRA7	sp|P84157|MXRA7_HUMAN	1	Lamp1-Apex/ NES Apex	4	1	1	3	23.5645	NA	4	3	1	1	24.3998	0.142562	-0.835249	-1.78417	0.0367171
P85037	FOXK1	sp|P85037|FOXK1_HUMAN	1	Lamp1-Apex/ NES Apex	4	3	1	1	23.4745	0.679005	4	3	1	1	23.44	0.716461	0.0344245	1.02415	0.954731
P86791	CCZ1	sp|P86791|CCZ1_HUMAN;sp|P86790|CCZ1B_HUMAN;tr|F8WD66|F8WD66_HUMAN	4	Lamp1-Apex/ NES Apex	4	2	2	2	21.8101	NA	4	3	3	1	22.4419	0.118663	-0.631751	-1.54944	0.0439625
P98175	RBM10	sp|P98175|RBM10_HUMAN;tr|A0A0A0MR66|A0A0A0MR66_HUMAN	2	Lamp1-Apex/ NES Apex	4	2	2	2	22.925	0.0349462	4	4	2	0	23.2361	0.475994	-0.31105	-1.24061	0.433142
P98179	RBM3	sp|P98179|RBM3_HUMAN	4	Lamp1-Apex/ NES Apex	4	4	4	0	26.7594	0.432341	4	4	4	0	26.4221	0.229313	0.337247	1.26334	0.217321
Q00059	TFAM	sp|Q00059|TFAM_HUMAN;tr|H7BYN3|H7BYN3_HUMAN	10	Lamp1-Apex/ NES Apex	4	4	9	0	24.2085	0.198542	4	4	10	0	24.1477	0.860581	0.0607708	1.04302	0.895045
Q00325	MPCP	sp|Q00325|MPCP_HUMAN;tr|F8VZL5|F8VZL5_HUMAN;tr|F8VWR4|F8VWR4_HUMAN	1	Lamp1-Apex/ NES Apex	4	4	1	0	26.6247	0.209775	4	4	1	0	27.1622	0.237694	-0.537452	-1.45141	0.0146646
Q00526	CDK3	sp|Q00526|CDK3_HUMAN;tr|E7ESI2|E7ESI2_HUMAN;sp|P24941|CDK2_HUMAN;tr|G3V5T9|G3V5T9_HUMAN;tr|K7EJ83|K7EJ83_HUMAN	1	Lamp1-Apex/ NES Apex	4	3	1	1	24.9427	0.199307	4	4	1	0	25.7125	0.235943	-0.769861	-1.70511	0.00616778
Q00534	CDK6	sp|Q00534|CDK6_HUMAN	1	Lamp1-Apex/ NES Apex	4	0	0	4	NA	NA	4	4	1	0	22.6752	0.513939	-22.6752	-6.69735e+06	< 1e-16
Q00535	CDK5	sp|Q00535|CDK5_HUMAN;tr|F8VXD2|F8VXD2_HUMAN;tr|F8VYH9|F8VYH9_HUMAN;tr|F8VZZ0|F8VZZ0_HUMAN;tr|F8VTV8|F8VTV8_HUMAN;tr|F8VWX7|F8VWX7_HUMAN;tr|F8VZ51|F8VZ51_HUMAN;sp|P11802|CDK4_HUMAN	16	Lamp1-Apex/ NES Apex	4	4	15	0	24.5895	0.138582	4	4	16	0	24.386	0.416684	0.20354	1.15152	0.389679
Q00577	PURA	sp|Q00577|PURA_HUMAN;tr|K7ENC1|K7ENC1_HUMAN;sp|Q9UJV8|PURG_HUMAN	6	Lamp1-Apex/ NES Apex	4	4	6	0	24.7482	0.143568	4	4	6	0	24.0483	0.330808	0.699889	1.62438	0.00815549
Q00610	CLH1	sp|Q00610|CLH1_HUMAN;tr|A0A087WVQ6|A0A087WVQ6_HUMAN;tr|J3KS13|J3KS13_HUMAN;tr|K7EJJ5|K7EJJ5_HUMAN;tr|J3KRF5|J3KRF5_HUMAN;tr|J3KSQ2|J3KSQ2_HUMAN;tr|J3QL20|J3QL20_HUMAN;tr|A0A087WV74|A0A087WV74_HUMAN;tr|A0A087WXH4|A0A087WXH4_HUMAN;tr|F5H5N6|F5H5N6_HUMAN	84	Lamp1-Apex/ NES Apex	4	4	80	0	26.418	0.0932113	4	4	82	0	26.459	0.158106	-0.0410048	-1.02883	0.670675
Q00688	FKBP3	sp|Q00688|FKBP3_HUMAN;tr|G3V5F2|G3V5F2_HUMAN	10	Lamp1-Apex/ NES Apex	4	4	8	0	24.067	0.284895	4	4	9	0	24.221	0.426231	-0.153979	-1.11263	0.570028
Q00765	REEP5	sp|Q00765|REEP5_HUMAN;tr|E2QRG8|E2QRG8_HUMAN	2	Lamp1-Apex/ NES Apex	4	4	2	0	23.0729	0.614408	4	4	2	0	23.3927	0.446011	-0.319806	-1.24816	0.431828
Q00796	DHSO	sp|Q00796|DHSO_HUMAN;tr|H0YLA4|H0YLA4_HUMAN;tr|H0YKB3|H0YKB3_HUMAN	9	Lamp1-Apex/ NES Apex	4	4	3	0	22.6015	0.412933	4	4	8	0	24.2215	0.52578	-1.62002	-3.07379	0.00286219
Q00839	HNRPU	sp|Q00839|HNRPU_HUMAN;tr|Q5RI18|Q5RI18_HUMAN	50	Lamp1-Apex/ NES Apex	4	4	50	0	28.3054	0.0738948	4	4	50	0	27.8635	0.0354573	0.441926	1.35842	3.7609e-05
Q01081	U2AF1	sp|Q01081|U2AF1_HUMAN;sp|P0DN76|U2AF5_HUMAN;tr|A0A1B0GW87|A0A1B0GW87_HUMAN;tr|M0QYK5|M0QYK5_HUMAN;tr|M0R2N4|M0R2N4_HUMAN;sp|Q8WU68|U2AF4_HUMAN;tr|K7EJH3|K7EJH3_HUMAN;tr|K7EJM7|K7EJM7_HUMAN	6	Lamp1-Apex/ NES Apex	4	4	6	0	26.5497	0.292588	4	4	6	0	26.4992	0.140134	0.0505053	1.03563	0.76606
Q01082	SPTB2	sp|Q01082|SPTB2_HUMAN;tr|A0A087WUZ3|A0A087WUZ3_HUMAN;tr|F8W6C1|F8W6C1_HUMAN	64	Lamp1-Apex/ NES Apex	4	4	52	0	24.1635	0.115816	4	4	57	0	24.1823	0.122831	-0.0188355	-1.01314	0.830829
Q01085	TIAR	sp|Q01085|TIAR_HUMAN;tr|E7ETJ9|E7ETJ9_HUMAN;tr|E7ETC0|E7ETC0_HUMAN;tr|A6NKZ9|A6NKZ9_HUMAN	4	Lamp1-Apex/ NES Apex	4	4	4	0	24.5057	0.218434	4	4	3	0	24.7723	0.269389	-0.266669	-1.20303	0.175015
Q01101	INSM1	sp|Q01101|INSM1_HUMAN	6	Lamp1-Apex/ NES Apex	4	4	6	0	22.6775	0.426677	4	4	5	0	22.9604	0.203313	-0.282922	-1.21666	0.276379
Q01105	SET	sp|Q01105|SET_HUMAN;tr|A0A0C4DFV9|A0A0C4DFV9_HUMAN;tr|A0A087X027|A0A087X027_HUMAN;sp|P0DME0|SETLP_HUMAN	3	Lamp1-Apex/ NES Apex	4	3	1	1	23.0397	0.660725	4	4	2	0	24.0513	0.240037	-1.01165	-2.01621	0.0339491
Q01469	FABP5	sp|Q01469|FABP5_HUMAN;tr|I6L8B7|I6L8B7_HUMAN;sp|A8MUU1|FB5L3_HUMAN	5	Lamp1-Apex/ NES Apex	4	4	3	0	23.4807	0.265608	4	4	4	0	24.0947	0.495914	-0.61407	-1.53057	0.0849471
Q01484	ANK2	sp|Q01484|ANK2_HUMAN;tr|E9PHW9|E9PHW9_HUMAN;tr|A0A0U1RQN6|A0A0U1RQN6_HUMAN;tr|B7Z651|B7Z651_HUMAN;tr|H0YAG3|H0YAG3_HUMAN;tr|D6R9U4|D6R9U4_HUMAN;tr|D6RIY9|D6RIY9_HUMAN;tr|D6RFK6|D6RFK6_HUMAN;tr|A0A087WZU3|A0A087WZU3_HUMAN;tr|B1AQT1|B1AQT1_HUMAN;tr|H0Y9E9|H0Y9E9_HUMAN;tr|A0A087WZ26|A0A087WZ26_HUMAN	4	Lamp1-Apex/ NES Apex	4	4	3	0	25.2924	0.290942	4	4	4	0	25.6305	0.444151	-0.338159	-1.26414	0.249862
Q01518	CAP1	sp|Q01518|CAP1_HUMAN;tr|Q5T0R1|Q5T0R1_HUMAN;tr|Q5T0R4|Q5T0R4_HUMAN;tr|Q5T0R3|Q5T0R3_HUMAN;tr|Q5T0R2|Q5T0R2_HUMAN;tr|Q5T0R7|Q5T0R7_HUMAN;tr|Q5T0R6|Q5T0R6_HUMAN;tr|Q5T0R5|Q5T0R5_HUMAN;tr|Q5T0S3|Q5T0S3_HUMAN;tr|Q5T0R8|Q5T0R8_HUMAN	19	Lamp1-Apex/ NES Apex	4	4	18	0	25.3738	0.321332	4	4	18	0	25.927	0.279879	-0.553228	-1.46736	0.0408524
Q01581	HMCS1	sp|Q01581|HMCS1_HUMAN;tr|D6RIW1|D6RIW1_HUMAN;sp|P54868|HMCS2_HUMAN	17	Lamp1-Apex/ NES Apex	4	4	9	0	22.929	0.507429	4	4	16	0	24.1246	0.501963	-1.19568	-2.29053	0.0154123
Q01650	LAT1	sp|Q01650|LAT1_HUMAN;tr|H0YJ95|H0YJ95_HUMAN;tr|A0A0C4DGL4|A0A0C4DGL4_HUMAN;tr|G3V4Z6|G3V4Z6_HUMAN;sp|Q9UM01|YLAT1_HUMAN;sp|Q92536|YLAT2_HUMAN	8	Lamp1-Apex/ NES Apex	4	4	5	0	23.1457	0.226328	4	4	8	0	23.5665	0.422122	-0.420843	-1.33871	0.12938
Q01780	EXOSX	sp|Q01780|EXOSX_HUMAN;tr|K7EJ37|K7EJ37_HUMAN	17	Lamp1-Apex/ NES Apex	4	4	15	0	23.8439	0.172831	4	4	15	0	23.8687	0.162114	-0.0248136	-1.01735	0.841042
Q01813	PFKAP	sp|Q01813|PFKAP_HUMAN;tr|B1APP6|B1APP6_HUMAN;tr|B1APP8|B1APP8_HUMAN;tr|Q5VSR5|Q5VSR5_HUMAN;tr|H0Y757|H0Y757_HUMAN;tr|V9GYV7|V9GYV7_HUMAN;tr|V9GY25|V9GY25_HUMAN;tr|H0Y3Y3|H0Y3Y3_HUMAN	20	Lamp1-Apex/ NES Apex	4	4	20	0	24.4895	0.1827	4	4	15	0	23.0434	0.0524537	1.44607	2.72464	5.0868e-06
Q01831	XPC	sp|Q01831|XPC_HUMAN;tr|E7EUB5|E7EUB5_HUMAN	5	Lamp1-Apex/ NES Apex	4	4	5	0	21.4131	0.582048	4	4	5	0	21.3472	0.41147	0.0658892	1.04673	0.859419
Q01968	OCRL	sp|Q01968|OCRL_HUMAN	18	Lamp1-Apex/ NES Apex	4	4	17	0	23.9342	0.328129	4	4	14	0	23.4141	0.365836	0.520027	1.43398	0.0786763
Q01970	PLCB3	sp|Q01970|PLCB3_HUMAN	7	Lamp1-Apex/ NES Apex	4	4	5	0	22.516	0.467594	4	4	7	0	22.65	0.620219	-0.134048	-1.09737	0.741754
Q02040	AK17A	sp|Q02040|AK17A_HUMAN;tr|X6RAJ1|X6RAJ1_HUMAN	7	Lamp1-Apex/ NES Apex	4	4	7	0	23.206	0.519034	4	4	7	0	22.9459	0.604086	0.260168	1.19762	0.537761
Q02156	KPCE	sp|Q02156|KPCE_HUMAN;tr|C9JR22|C9JR22_HUMAN;tr|E9PBI2|E9PBI2_HUMAN	5	Lamp1-Apex/ NES Apex	4	4	5	0	23.6921	0.0718091	4	4	2	0	22.7098	0.260431	0.982297	1.97561	0.000344042
Q02218	ODO1	sp|Q02218|ODO1_HUMAN;tr|E9PDF2|E9PDF2_HUMAN;tr|E9PCR7|E9PCR7_HUMAN;tr|A0A0D9SFS3|A0A0D9SFS3_HUMAN;tr|E9PFG7|E9PFG7_HUMAN;tr|C9J4G7|C9J4G7_HUMAN;sp|Q9ULD0|OGDHL_HUMAN	42	Lamp1-Apex/ NES Apex	4	4	35	0	23.6888	0.199472	4	4	41	0	23.9899	0.127061	-0.301099	-1.23208	0.0437104
Q02252	MMSA	sp|Q02252|MMSA_HUMAN;tr|G3V4Z4|G3V4Z4_HUMAN	8	Lamp1-Apex/ NES Apex	4	4	6	0	23.4945	0.241439	4	4	8	0	23.688	0.275205	-0.193519	-1.14355	0.331123
Q02413	DSG1	sp|Q02413|DSG1_HUMAN	1	Lamp1-Apex/ NES Apex	4	1	1	3	23.6908	NA	4	1	1	3	23.3994	NA	0.291421	1.22384	1
Q02539	H11	sp|Q02539|H11_HUMAN	10	Lamp1-Apex/ NES Apex	4	4	10	0	27.3086	0.369071	4	4	4	0	22.2421	0.286831	5.0665	33.5096	6.29033e-07
Q02543	RL18A	sp|Q02543|RL18A_HUMAN;tr|M0R3D6|M0R3D6_HUMAN;tr|M0R1A7|M0R1A7_HUMAN;tr|M0R117|M0R117_HUMAN;tr|M0R0P7|M0R0P7_HUMAN	14	Lamp1-Apex/ NES Apex	4	4	14	0	27.0093	0.213649	4	4	14	0	27.2533	0.139392	-0.244068	-1.18433	0.1042
Q02641	CACB1	sp|Q02641|CACB1_HUMAN;tr|A0A1B0GTP5|A0A1B0GTP5_HUMAN;tr|A0A1B0GWF9|A0A1B0GWF9_HUMAN;tr|A0A1B0GUK4|A0A1B0GUK4_HUMAN;tr|A0A1B0GVB2|A0A1B0GVB2_HUMAN;tr|A0A1B0GTS4|A0A1B0GTS4_HUMAN;tr|A0A1B0GU53|A0A1B0GU53_HUMAN;tr|E7EN11|E7EN11_HUMAN;tr|A0A1B0GTF6|A0A1B0GTF6_HUMAN;tr|A0A1B0GTA9|A0A1B0GTA9_HUMAN;tr|A0A1B0GTN8|A0A1B0GTN8_HUMAN;tr|H0Y476|H0Y476_HUMAN;tr|A0A1C7CYX2|A0A1C7CYX2_HUMAN;tr|A0A1B0GTX2|A0A1B0G…	3	Lamp1-Apex/ NES Apex	4	4	3	0	22.5099	0.183648	4	4	2	0	23.1471	0.0994893	-0.637248	-1.55536	0.000882716
Q02750	MP2K1	sp|Q02750|MP2K1_HUMAN	4	Lamp1-Apex/ NES Apex	4	4	4	0	24.8636	0.273975	4	4	4	0	24.4885	0.465652	0.375075	1.29691	0.214348
Q02790	FKBP4	sp|Q02790|FKBP4_HUMAN;tr|F5H1U3|F5H1U3_HUMAN;tr|H0YFG2|H0YFG2_HUMAN;tr|F5H120|F5H120_HUMAN	19	Lamp1-Apex/ NES Apex	4	4	17	0	24.6035	0.187735	4	4	18	0	25.1681	0.150733	-0.56463	-1.47901	0.00335941
Q02809	PLOD1	sp|Q02809|PLOD1_HUMAN	4	Lamp1-Apex/ NES Apex	4	3	2	1	21.709	0.335624	4	4	4	0	23.647	0.196974	-1.93803	-3.83181	0.000197138
Q02878	RL6	sp|Q02878|RL6_HUMAN;tr|F8VZ45|F8VZ45_HUMAN;tr|U3KQR5|U3KQR5_HUMAN;tr|F8VR69|F8VR69_HUMAN;tr|F8VZA3|F8VZA3_HUMAN;tr|F8VWR1|F8VWR1_HUMAN;tr|F8VU16|F8VU16_HUMAN	24	Lamp1-Apex/ NES Apex	4	4	23	0	26.1721	0.0801324	4	4	23	0	25.867	0.560151	0.305099	1.2355	0.322303
Q02880	TOP2B	sp|Q02880|TOP2B_HUMAN;tr|E9PCY5|E9PCY5_HUMAN;tr|H7BZ82|H7BZ82_HUMAN;tr|J3KTB7|J3KTB7_HUMAN	41	Lamp1-Apex/ NES Apex	4	4	34	0	24.196	0.157103	4	4	38	0	24.5806	0.224632	-0.384563	-1.30546	0.0309259
Q02952	AKA12	sp|Q02952|AKA12_HUMAN	18	Lamp1-Apex/ NES Apex	4	4	9	0	23.3576	0.277377	4	4	15	0	23.8518	0.357575	-0.494146	-1.40849	0.07168
Q02978	M2OM	sp|Q02978|M2OM_HUMAN;tr|I3L1P8|I3L1P8_HUMAN	13	Lamp1-Apex/ NES Apex	4	4	13	0	25.0993	0.159711	4	4	13	0	25.0375	0.100996	0.0618733	1.04382	0.536836
Q03164	KMT2A	sp|Q03164|KMT2A_HUMAN;tr|E9PR05|E9PR05_HUMAN	6	Lamp1-Apex/ NES Apex	4	4	6	0	23.6858	0.331499	4	4	5	0	22.5443	0.594475	1.14152	2.20613	0.0153398
Q03188	CENPC	sp|Q03188|CENPC_HUMAN;tr|H0Y8J2|H0Y8J2_HUMAN;tr|H0Y9W1|H0Y9W1_HUMAN	5	Lamp1-Apex/ NES Apex	4	4	5	0	23.9933	0.268587	4	4	5	0	23.0638	0.909005	0.92944	1.90454	0.0975405
Q03252	LMNB2	sp|Q03252|LMNB2_HUMAN	4	Lamp1-Apex/ NES Apex	4	1	3	3	22.666	NA	4	4	4	0	22.3346	0.202118	0.331387	1.25822	0.238787
Q03701	CEBPZ	sp|Q03701|CEBPZ_HUMAN;tr|C9J9W7|C9J9W7_HUMAN	7	Lamp1-Apex/ NES Apex	4	4	6	0	22.714	0.281223	4	4	6	0	22.6128	0.460248	0.101236	1.07269	0.720283
Q04446	GLGB	sp|Q04446|GLGB_HUMAN;tr|E9PGM4|E9PGM4_HUMAN	15	Lamp1-Apex/ NES Apex	4	4	13	0	24.6768	0.390663	4	4	13	0	24.3615	0.174513	0.315289	1.24426	0.190981
Q04724	TLE1	sp|Q04724|TLE1_HUMAN;sp|Q04727|TLE4_HUMAN;sp|Q04725|TLE2_HUMAN;tr|K7EMK7|K7EMK7_HUMAN;tr|Q5T3G3|Q5T3G3_HUMAN;tr|K7EJR7|K7EJR7_HUMAN;tr|H7C4E4|H7C4E4_HUMAN	2	Lamp1-Apex/ NES Apex	4	0	0	4	NA	NA	4	4	1	0	23.5079	0.789661	-23.5079	-1.19285e+07	< 1e-16
Q04760	LGUL	sp|Q04760|LGUL_HUMAN	7	Lamp1-Apex/ NES Apex	4	4	6	0	24.1886	0.255028	4	4	7	0	24.6077	0.433692	-0.419139	-1.33713	0.146731
Q04828	AK1C1	sp|Q04828|AK1C1_HUMAN;tr|H0Y804|H0Y804_HUMAN;tr|A6NHU4|A6NHU4_HUMAN;tr|S4R3Z2|S4R3Z2_HUMAN;tr|A0A0A0MSS8|A0A0A0MSS8_HUMAN;sp|P42330|AK1C3_HUMAN;tr|S4R3D5|S4R3D5_HUMAN;sp|P17516|AK1C4_HUMAN	3	Lamp1-Apex/ NES Apex	4	4	3	0	24.047	0.461524	4	4	2	0	24.3549	0.552614	-0.307869	-1.23788	0.425265
Q04917	1433F	sp|Q04917|1433F_HUMAN;tr|A2IDB2|A2IDB2_HUMAN;tr|F8WEB6|F8WEB6_HUMAN;tr|A2IDB1|A2IDB1_HUMAN	16	Lamp1-Apex/ NES Apex	4	4	15	0	24.7311	0.214351	4	4	16	0	25.133	0.0789198	-0.401907	-1.32125	0.0125331
Q05048	CSTF1	sp|Q05048|CSTF1_HUMAN;tr|A0A0A0MSZ9|A0A0A0MSZ9_HUMAN;tr|A3KFI9|A3KFI9_HUMAN	9	Lamp1-Apex/ NES Apex	4	4	9	0	23.9014	0.179833	4	4	9	0	24.0522	0.191619	-0.150882	-1.11025	0.294552
Q05086	UBE3A	sp|Q05086|UBE3A_HUMAN;tr|A0A1B0GVL3|A0A1B0GVL3_HUMAN;tr|A0A0D9SG77|A0A0D9SG77_HUMAN;tr|A0A0D9SGI3|A0A0D9SGI3_HUMAN;tr|A0A0D9SG63|A0A0D9SG63_HUMAN;tr|A0A0D9SF91|A0A0D9SF91_HUMAN;tr|A0A0D9SES7|A0A0D9SES7_HUMAN;tr|A0A0D9SFU3|A0A0D9SFU3_HUMAN;tr|A0A1B0GTB3|A0A1B0GTB3_HUMAN;tr|A0A0D9SGJ0|A0A0D9SGJ0_HUMAN;tr|A0A0D9SG54|A0A0D9SG54_HUMAN	18	Lamp1-Apex/ NES Apex	4	4	17	0	24.4351	0.0410423	4	4	18	0	24.5631	0.183355	-0.127942	-1.09273	0.222152
Q05209	PTN12	sp|Q05209|PTN12_HUMAN;tr|H0YC15|H0YC15_HUMAN;tr|C9J1X8|C9J1X8_HUMAN;tr|F8WB51|F8WB51_HUMAN;tr|C9JJC1|C9JJC1_HUMAN	5	Lamp1-Apex/ NES Apex	4	4	3	0	22.7431	0.48659	4	4	3	0	23.1782	0.310669	-0.43514	-1.35204	0.182412
Q05397	FAK1	sp|Q05397|FAK1_HUMAN;tr|H0YBP1|H0YBP1_HUMAN;tr|E7ESA6|E7ESA6_HUMAN;tr|H0YBZ1|H0YBZ1_HUMAN;tr|E9PEI4|E9PEI4_HUMAN;tr|B4DWJ1|B4DWJ1_HUMAN;tr|E5RHD8|E5RHD8_HUMAN;tr|E5RGA6|E5RGA6_HUMAN;tr|E5RFW9|E5RFW9_HUMAN;tr|E5RG86|E5RG86_HUMAN;tr|E5RH48|E5RH48_HUMAN;tr|E5RH01|E5RH01_HUMAN;tr|E5RG66|E5RG66_HUMAN;tr|E5RI72|E5RI72_HUMAN;tr|E5RJP0|E5RJP0_HUMAN;tr|E5RH08|E5RH08_HUMAN;tr|E5RIK4|E5RIK4_HUMAN;tr|E5RG54|…	6	Lamp1-Apex/ NES Apex	4	4	5	0	23.2509	0.428606	4	4	6	0	23.3816	0.524864	-0.130739	-1.09485	0.712903
Q05519	SRS11	sp|Q05519|SRS11_HUMAN;tr|Q5T760|Q5T760_HUMAN;tr|Q5T757|Q5T757_HUMAN;tr|B4DWT1|B4DWT1_HUMAN;tr|S4R3C4|S4R3C4_HUMAN	7	Lamp1-Apex/ NES Apex	4	4	7	0	25.78	0.506986	4	4	7	0	24.7151	0.910893	1.06489	2.09201	0.087083
Q05639	EF1A2	sp|Q05639|EF1A2_HUMAN	8	Lamp1-Apex/ NES Apex	4	4	7	0	25.2562	0.122193	4	4	8	0	23.9204	0.251186	1.33578	2.52412	7.46336e-05
Q05655	KPCD	sp|Q05655|KPCD_HUMAN;tr|C9J9P1|C9J9P1_HUMAN;tr|C9K0E3|C9K0E3_HUMAN	1	Lamp1-Apex/ NES Apex	4	4	1	0	23.1506	0.199489	4	1	1	3	23.5546	NA	-0.403965	-1.32314	0.167787
Q06124	PTN11	sp|Q06124|PTN11_HUMAN;tr|A0A0U1RRI0|A0A0U1RRI0_HUMAN;tr|H0YF12|H0YF12_HUMAN	22	Lamp1-Apex/ NES Apex	4	4	20	0	24.2898	0.178551	4	4	21	0	24.3211	0.153514	-0.0313006	-1.02193	0.799251
Q06203	PUR1	sp|Q06203|PUR1_HUMAN;tr|D6RCC8|D6RCC8_HUMAN;tr|D6RE15|D6RE15_HUMAN	8	Lamp1-Apex/ NES Apex	4	4	7	0	24.2696	0.24325	4	4	8	0	23.9259	0.312363	0.343651	1.26896	0.13324
Q06210	GFPT1	sp|Q06210|GFPT1_HUMAN;sp|O94808|GFPT2_HUMAN;tr|E5RJP4|E5RJP4_HUMAN	26	Lamp1-Apex/ NES Apex	4	4	25	0	24.7941	0.220997	4	4	25	0	24.0206	0.256569	0.773459	1.70936	0.00381761
Q06323	PSME1	sp|Q06323|PSME1_HUMAN;tr|H0YLU2|H0YLU2_HUMAN;tr|H0YKK6|H0YKK6_HUMAN	14	Lamp1-Apex/ NES Apex	4	4	11	0	23.6413	0.0778609	4	4	14	0	24.2385	0.210292	-0.597162	-1.51274	0.00178491
Q06830	PRDX1	sp|Q06830|PRDX1_HUMAN;tr|A0A0A0MSI0|A0A0A0MSI0_HUMAN;tr|A0A0A0MRQ5|A0A0A0MRQ5_HUMAN	22	Lamp1-Apex/ NES Apex	4	4	14	0	26.7257	0.111812	4	4	22	0	28.7952	0.172825	-2.06954	-4.19754	9.82354e-07
Q07020	RL18	sp|Q07020|RL18_HUMAN;tr|J3QQ67|J3QQ67_HUMAN;tr|H0YHA7|H0YHA7_HUMAN;tr|G3V203|G3V203_HUMAN;tr|F8VYV2|F8VYV2_HUMAN;tr|A0A075B7A0|A0A075B7A0_HUMAN;tr|F8VUA6|F8VUA6_HUMAN;tr|F8VXR6|F8VXR6_HUMAN	17	Lamp1-Apex/ NES Apex	4	4	17	0	28.3558	0.11283	4	4	17	0	28.0108	0.419778	0.345078	1.27022	0.163442
Q07021	C1QBP	sp|Q07021|C1QBP_HUMAN;tr|I3L3Q7|I3L3Q7_HUMAN;tr|I3L3B0|I3L3B0_HUMAN	3	Lamp1-Apex/ NES Apex	4	3	2	1	23.6791	0.203249	4	3	3	1	24.9919	0.505341	-1.31275	-2.48414	0.0139809
Q07065	CKAP4	sp|Q07065|CKAP4_HUMAN	17	Lamp1-Apex/ NES Apex	4	4	15	0	23.7038	0.379141	4	4	13	0	23.4173	0.675153	0.286486	1.21967	0.487255
Q07666	KHDR1	sp|Q07666|KHDR1_HUMAN	10	Lamp1-Apex/ NES Apex	4	4	9	0	25.6104	0.165268	4	4	10	0	25.4599	0.100791	0.150562	1.11	0.170812
Q07954	LRP1	sp|Q07954|LRP1_HUMAN;tr|H0YJI8|H0YJI8_HUMAN	4	Lamp1-Apex/ NES Apex	4	2	2	2	22.636	0.427496	4	2	2	2	23.3814	NA	-0.745373	-1.67641	0.389838
Q07955	SRSF1	sp|Q07955|SRSF1_HUMAN;tr|J3KTL2|J3KTL2_HUMAN;tr|J3KSR8|J3KSR8_HUMAN;tr|J3QQV5|J3QQV5_HUMAN;tr|J3KSW7|J3KSW7_HUMAN	19	Lamp1-Apex/ NES Apex	4	4	18	0	24.9928	0.473022	4	4	18	0	24.8747	0.828692	0.118126	1.08532	0.812703
Q07960	RHG01	sp|Q07960|RHG01_HUMAN;tr|H0YE29|H0YE29_HUMAN;tr|E9PNR6|E9PNR6_HUMAN	12	Lamp1-Apex/ NES Apex	4	4	11	0	23.6072	0.288013	4	4	11	0	24.1078	0.247939	-0.500563	-1.41477	0.0388347
Q08170	SRSF4	sp|Q08170|SRSF4_HUMAN;tr|A0A0D9SEM4|A0A0D9SEM4_HUMAN	1	Lamp1-Apex/ NES Apex	4	0	0	4	NA	NA	4	2	1	2	23.3179	0.714336	-23.3179	-1.04568e+07	< 1e-16
Q08209	PP2BA	sp|Q08209|PP2BA_HUMAN;tr|E7ETC2|E7ETC2_HUMAN;tr|E9PPC8|E9PPC8_HUMAN;tr|E9PK68|E9PK68_HUMAN	2	Lamp1-Apex/ NES Apex	4	4	1	0	24.0076	0.342725	4	3	2	1	24.4587	0.205069	-0.451146	-1.36713	0.102043
Q08211	DHX9	sp|Q08211|DHX9_HUMAN;REV__tr|H0YA90|H0YA90_HUMAN	52	Lamp1-Apex/ NES Apex	4	4	51	0	26.4931	0.0580015	4	4	50	0	26.5272	0.0171102	-0.0341208	-1.02393	0.302212
Q08257	QOR	sp|Q08257|QOR_HUMAN;tr|A6NP24|A6NP24_HUMAN;tr|C9JH92|C9JH92_HUMAN	1	Lamp1-Apex/ NES Apex	4	1	1	3	24.6061	NA	4	1	1	3	23.6218	NA	0.984279	1.97832	1
Q08378	GOGA3	sp|Q08378|GOGA3_HUMAN;tr|A0A087WV43|A0A087WV43_HUMAN	7	Lamp1-Apex/ NES Apex	4	4	6	0	23.8125	0.558324	4	4	6	0	22.8989	0.42295	0.913574	1.88371	0.0401968
Q08554	DSC1	sp|Q08554|DSC1_HUMAN	1	Lamp1-Apex/ NES Apex	4	2	1	2	24.7492	0.819085	4	2	1	2	24.5293	0.480537	0.219923	1.16467	0.774386
Q08752	PPID	sp|Q08752|PPID_HUMAN;tr|H0Y8J0|H0Y8J0_HUMAN	9	Lamp1-Apex/ NES Apex	4	4	5	0	22.7102	0.315289	4	4	7	0	23.4939	0.0841255	-0.783685	-1.72152	0.002991
Q08945	SSRP1	sp|Q08945|SSRP1_HUMAN;tr|E9PMD4|E9PMD4_HUMAN;tr|A0A0U1RRK2|A0A0U1RRK2_HUMAN;tr|E9PPZ7|E9PPZ7_HUMAN	22	Lamp1-Apex/ NES Apex	4	4	19	0	24.1226	0.0565122	4	4	22	0	24.5788	0.216599	-0.456175	-1.3719	0.00653348
Q08AD1	CAMP2	sp|Q08AD1|CAMP2_HUMAN;tr|H0YE13|H0YE13_HUMAN;tr|H0Y4Z1|H0Y4Z1_HUMAN	15	Lamp1-Apex/ NES Apex	4	4	12	0	23.6325	0.161555	4	4	9	0	22.6936	0.225392	0.938959	1.91714	0.000506588
Q08AF3	SLFN5	sp|Q08AF3|SLFN5_HUMAN;tr|B4E128|B4E128_HUMAN	2	Lamp1-Apex/ NES Apex	4	3	2	1	23.0045	0.178104	4	0	0	4	NA	NA	23.0045	8.41494e+06	< 1e-16
Q08AM6	VAC14	sp|Q08AM6|VAC14_HUMAN;tr|H3BUU8|H3BUU8_HUMAN;tr|H3BQD9|H3BQD9_HUMAN;tr|H3BN23|H3BN23_HUMAN;tr|A0A087WT26|A0A087WT26_HUMAN	12	Lamp1-Apex/ NES Apex	4	4	10	0	23.4492	0.401305	4	4	7	0	23.333	0.196865	0.116231	1.0839	0.621644
Q08J23	NSUN2	sp|Q08J23|NSUN2_HUMAN;tr|A0A140T9Y7|A0A140T9Y7_HUMAN	22	Lamp1-Apex/ NES Apex	4	4	20	0	23.9065	0.147051	4	4	21	0	24.306	0.0590729	-0.399454	-1.31901	0.00235384
Q09028	RBBP4	sp|Q09028|RBBP4_HUMAN;tr|H0YCT5|H0YCT5_HUMAN;tr|H0YF10|H0YF10_HUMAN;tr|H0YDK2|H0YDK2_HUMAN;tr|H0YEU5|H0YEU5_HUMAN;tr|E9PNS2|E9PNS2_HUMAN;tr|E9PIC4|E9PIC4_HUMAN;tr|E9PNS6|E9PNS6_HUMAN	5	Lamp1-Apex/ NES Apex	4	4	3	0	23.4041	0.393982	4	4	5	0	24.7791	0.50393	-1.37496	-2.59361	0.00509826
Q09161	NCBP1	sp|Q09161|NCBP1_HUMAN;tr|F2Z2T1|F2Z2T1_HUMAN;tr|X6R941|X6R941_HUMAN	11	Lamp1-Apex/ NES Apex	4	4	9	0	24.1208	0.143047	4	4	8	0	24.193	0.364173	-0.0722857	-1.05138	0.724444
Q09472	EP300	sp|Q09472|EP300_HUMAN;sp|Q92793|CBP_HUMAN	2	Lamp1-Apex/ NES Apex	4	2	1	2	22.4091	0.587665	4	4	2	0	22.7321	1.0995	-0.322953	-1.25089	0.727231
Q09666	AHNK	sp|Q09666|AHNK_HUMAN	2	Lamp1-Apex/ NES Apex	4	1	1	3	NaN	NA	4	3	1	1	23.8823	0.710282	NA	NA	NA
Q0VDF9	HSP7E	sp|Q0VDF9|HSP7E_HUMAN	2	Lamp1-Apex/ NES Apex	4	2	2	2	23.7868	0.00425792	4	4	2	0	23.9531	0.393474	-0.166271	-1.12215	0.603237
Q0VDG4	SCRN3	sp|Q0VDG4|SCRN3_HUMAN;tr|F8W0M9|F8W0M9_HUMAN;tr|C9JID8|C9JID8_HUMAN	2	Lamp1-Apex/ NES Apex	4	3	2	1	23.6007	0.227044	4	4	2	0	23.5584	0.288804	0.0423189	1.02977	0.843112
Q10567	AP1B1	sp|Q10567|AP1B1_HUMAN;tr|C9J1E7|C9J1E7_HUMAN;tr|H7C034|H7C034_HUMAN	10	Lamp1-Apex/ NES Apex	4	4	10	0	24.5739	0.201719	4	4	9	0	24.6928	0.181905	-0.118874	-1.08589	0.41508
Q10570	CPSF1	sp|Q10570|CPSF1_HUMAN;tr|E9PIM1|E9PIM1_HUMAN;tr|A0A087X101|A0A087X101_HUMAN	8	Lamp1-Apex/ NES Apex	4	3	5	1	22.3636	0.378738	4	4	7	0	22.7651	0.456977	-0.401511	-1.32089	0.273413
Q10713	MPPA	sp|Q10713|MPPA_HUMAN;tr|Q5SXN9|Q5SXN9_HUMAN	7	Lamp1-Apex/ NES Apex	4	4	5	0	22.8314	0.349755	4	4	7	0	23.1811	0.472136	-0.349673	-1.27427	0.278909
Q12756	KIF1A	sp|Q12756|KIF1A_HUMAN;tr|F8W8V9|F8W8V9_HUMAN;tr|H7C3Y8|H7C3Y8_HUMAN;tr|H7C0K6|H7C0K6_HUMAN;tr|H7C437|H7C437_HUMAN	69	Lamp1-Apex/ NES Apex	4	4	69	0	25.905	0.150729	4	4	62	0	24.7378	0.132553	1.16721	2.24577	2.43391e-05
Q12765	SCRN1	sp|Q12765|SCRN1_HUMAN;tr|C9K052|C9K052_HUMAN;tr|B8ZZP4|B8ZZP4_HUMAN;tr|C9J7U9|C9J7U9_HUMAN	11	Lamp1-Apex/ NES Apex	4	4	10	0	25.2772	0.247755	4	4	9	0	25.0559	0.291555	0.221306	1.16579	0.29131
Q12768	WASC5	sp|Q12768|WASC5_HUMAN;tr|E7EQI7|E7EQI7_HUMAN;tr|E5RFU6|E5RFU6_HUMAN	9	Lamp1-Apex/ NES Apex	4	4	8	0	22.7198	0.382851	4	4	8	0	22.6862	0.485539	0.0335884	1.02355	0.917027
Q12769	NU160	sp|Q12769|NU160_HUMAN;tr|G3V198|G3V198_HUMAN;tr|E9PR16|E9PR16_HUMAN;tr|E9PSI3|E9PSI3_HUMAN	25	Lamp1-Apex/ NES Apex	4	4	22	0	23.2976	0.0385303	4	4	24	0	23.6794	0.154261	-0.381795	-1.30296	0.00299319
Q12788	TBL3	sp|Q12788|TBL3_HUMAN;tr|J3KNP2|J3KNP2_HUMAN;tr|A0A087WYP7|A0A087WYP7_HUMAN	12	Lamp1-Apex/ NES Apex	4	4	9	0	23.2349	0.330132	4	4	11	0	23.504	0.221359	-0.269111	-1.20506	0.224479
Q12789	TF3C1	sp|Q12789|TF3C1_HUMAN;tr|H3BU55|H3BU55_HUMAN;tr|H3BU37|H3BU37_HUMAN;tr|I3L1Z3|I3L1Z3_HUMAN	21	Lamp1-Apex/ NES Apex	4	4	18	0	23.5704	0.142071	4	4	21	0	23.7793	0.261731	-0.208876	-1.15579	0.210253
Q12792	TWF1	sp|Q12792|TWF1_HUMAN;tr|F8VS81|F8VS81_HUMAN;tr|F8W1Q9|F8W1Q9_HUMAN	5	Lamp1-Apex/ NES Apex	4	4	3	0	23.9902	0.292495	4	4	5	0	23.7664	0.327639	0.223882	1.16787	0.347306
Q12800	TFCP2	sp|Q12800|TFCP2_HUMAN;tr|F8VWL0|F8VWL0_HUMAN;tr|F8VX55|F8VX55_HUMAN;tr|C9JWL3|C9JWL3_HUMAN;sp|Q9NZI6|TF2L1_HUMAN	9	Lamp1-Apex/ NES Apex	4	4	7	0	23.7451	0.30796	4	4	6	0	23.0264	0.290825	0.718706	1.6457	0.0146126
Q12802	AKP13	sp|Q12802|AKP13_HUMAN;tr|H0YMW2|H0YMW2_HUMAN;tr|A0A087WTD7|A0A087WTD7_HUMAN;tr|A8MYJ1|A8MYJ1_HUMAN;tr|A0A087WY36|A0A087WY36_HUMAN;tr|H0YLH1|H0YLH1_HUMAN;tr|A0A087X047|A0A087X047_HUMAN;tr|A0A087WX73|A0A087WX73_HUMAN	9	Lamp1-Apex/ NES Apex	4	4	5	0	22.5747	0.559674	4	3	5	1	22.7015	0.941644	-0.126838	-1.0919	0.850831
Q12824	SNF5	sp|Q12824|SNF5_HUMAN;tr|G5E975|G5E975_HUMAN;tr|B5MCL5|B5MCL5_HUMAN;tr|C9JTA6|C9JTA6_HUMAN;tr|A0A0G2JSE9|A0A0G2JSE9_HUMAN;tr|A0A0U1RQQ2|A0A0U1RQQ2_HUMAN;tr|A0A0U1RRB8|A0A0U1RRB8_HUMAN	8	Lamp1-Apex/ NES Apex	4	4	3	0	24.0309	0.371821	4	4	7	0	24.1361	0.477879	-0.105186	-1.07563	0.740125
Q12840	KIF5A	sp|Q12840|KIF5A_HUMAN;tr|J3KNA1|J3KNA1_HUMAN	18	Lamp1-Apex/ NES Apex	4	4	16	0	24.7489	0.23427	4	4	16	0	24.8089	0.189788	-0.0600192	-1.04248	0.704309
Q12852	M3K12	sp|Q12852|M3K12_HUMAN;tr|H7C459|H7C459_HUMAN;tr|F8VUG4|F8VUG4_HUMAN	2	Lamp1-Apex/ NES Apex	4	2	1	2	23.0103	0.0960105	4	0	0	4	NA	NA	23.0103	8.44883e+06	< 1e-16
Q12860	CNTN1	sp|Q12860|CNTN1_HUMAN;tr|H0YIJ1|H0YIJ1_HUMAN;tr|F8VUI8|F8VUI8_HUMAN;tr|F8VUI9|F8VUI9_HUMAN;tr|F8VQW3|F8VQW3_HUMAN;tr|F8VX96|F8VX96_HUMAN	9	Lamp1-Apex/ NES Apex	4	4	5	0	22.7049	0.280135	4	3	2	1	22.1768	0.531385	0.528146	1.44207	0.165318
Q12872	SFSWA	sp|Q12872|SFSWA_HUMAN;tr|H0YFR9|H0YFR9_HUMAN	3	Lamp1-Apex/ NES Apex	4	4	3	0	23.6507	0.349881	4	1	1	3	22.8533	NA	0.797359	1.73792	0.13426
Q12874	SF3A3	sp|Q12874|SF3A3_HUMAN	6	Lamp1-Apex/ NES Apex	4	4	5	0	23.0139	0.0884133	4	4	6	0	23.6602	0.161067	-0.646305	-1.56515	0.00041214
Q12888	TP53B	sp|Q12888|TP53B_HUMAN;tr|A6NNK5|A6NNK5_HUMAN;tr|H7BZY0|H7BZY0_HUMAN;tr|C9JXV0|C9JXV0_HUMAN;tr|H7C3N7|H7C3N7_HUMAN;tr|M0R142|M0R142_HUMAN;tr|H7C495|H7C495_HUMAN;tr|H7C151|H7C151_HUMAN	40	Lamp1-Apex/ NES Apex	4	4	39	0	24.7515	0.164566	4	4	37	0	24.293	0.0819182	0.458471	1.37408	0.00248169
Q12899	TRI26	sp|Q12899|TRI26_HUMAN;tr|A0A0G2JIW2|A0A0G2JIW2_HUMAN;tr|A2AE48|A2AE48_HUMAN	1	Lamp1-Apex/ NES Apex	4	4	1	0	24.6703	0.313731	4	4	1	0	24.7771	0.533859	-0.10672	-1.07678	0.742088
Q12904	AIMP1	sp|Q12904|AIMP1_HUMAN;tr|D6R937|D6R937_HUMAN	5	Lamp1-Apex/ NES Apex	4	3	2	1	22.4124	0.595299	4	4	5	0	23.3918	0.345075	-0.979356	-1.97158	0.0390362
Q12905	ILF2	sp|Q12905|ILF2_HUMAN;tr|B4DY09|B4DY09_HUMAN;tr|X6R6Z1|X6R6Z1_HUMAN;tr|A0A0A0MRL0|A0A0A0MRL0_HUMAN	22	Lamp1-Apex/ NES Apex	4	4	21	0	25.4339	0.126362	4	4	22	0	25.6961	0.0477652	-0.262196	-1.1993	0.00815316
Q12906	ILF3	sp|Q12906|ILF3_HUMAN;tr|K7EKJ9|K7EKJ9_HUMAN;tr|K7EQR9|K7EQR9_HUMAN;tr|K7ER69|K7ER69_HUMAN;tr|K7EKY0|K7EKY0_HUMAN;tr|K7EJ09|K7EJ09_HUMAN;tr|K7ERM6|K7ERM6_HUMAN;tr|K7ENK6|K7ENK6_HUMAN;tr|K7EM82|K7EM82_HUMAN;tr|K7EPG3|K7EPG3_HUMAN;tr|K7ELV3|K7ELV3_HUMAN;tr|K7EQ75|K7EQ75_HUMAN	33	Lamp1-Apex/ NES Apex	4	4	31	0	25.6817	0.161546	4	4	33	0	25.3872	0.305277	0.294557	1.22651	0.138948
Q12907	LMAN2	sp|Q12907|LMAN2_HUMAN;tr|D6RBV2|D6RBV2_HUMAN;tr|D6RIU4|D6RIU4_HUMAN;tr|D6RDX1|D6RDX1_HUMAN;tr|D6RBH1|D6RBH1_HUMAN	8	Lamp1-Apex/ NES Apex	4	4	7	0	24.1503	0.333598	4	4	8	0	24.2461	0.221857	-0.0958635	-1.0687	0.649192
Q12923	PTN13	sp|Q12923|PTN13_HUMAN	2	Lamp1-Apex/ NES Apex	4	4	2	0	23.6107	0.20806	4	0	0	4	NA	NA	23.6107	1.28094e+07	< 1e-16
Q12931	TRAP1	sp|Q12931|TRAP1_HUMAN;tr|I3L0K7|I3L0K7_HUMAN;tr|I3L239|I3L239_HUMAN;tr|I3L4L7|I3L4L7_HUMAN;tr|I3L253|I3L253_HUMAN;tr|I3L3L4|I3L3L4_HUMAN;tr|I3L2D5|I3L2D5_HUMAN	19	Lamp1-Apex/ NES Apex	4	4	18	0	24.6733	0.168132	4	4	19	0	25.2902	0.0519366	-0.616926	-1.5336	0.000419665
Q12933	TRAF2	sp|Q12933|TRAF2_HUMAN;tr|B1AMX7|B1AMX7_HUMAN;tr|B1AMX8|B1AMX8_HUMAN;tr|B1AMY1|B1AMY1_HUMAN	4	Lamp1-Apex/ NES Apex	4	1	1	3	22.1761	NA	4	4	4	0	23.3259	0.213685	-1.14977	-2.21879	0.0170853
Q12955	ANK3	sp|Q12955|ANK3_HUMAN;tr|A0A087WTF3|A0A087WTF3_HUMAN;tr|A0A087WZ65|A0A087WZ65_HUMAN;tr|A0A087X0B4|A0A087X0B4_HUMAN;tr|D6RHY3|D6RHY3_HUMAN;tr|H0Y3A4|H0Y3A4_HUMAN;tr|A0A087WWI5|A0A087WWI5_HUMAN;tr|H0YA66|H0YA66_HUMAN;tr|H0YAH5|H0YAH5_HUMAN;tr|A0A087WTE8|A0A087WTE8_HUMAN;tr|A0A087WVC2|A0A087WVC2_HUMAN;tr|A0A087WTP5|A0A087WTP5_HUMAN	11	Lamp1-Apex/ NES Apex	4	4	9	0	22.6105	0.1035	4	4	6	0	21.8285	0.15254	0.78197	1.71948	0.000146661
Q12972	PP1R8	sp|Q12972|PP1R8_HUMAN;tr|A0A0A0MT09|A0A0A0MT09_HUMAN	11	Lamp1-Apex/ NES Apex	4	4	6	0	23.698	0.306207	4	4	11	0	24.2067	0.429608	-0.508726	-1.42279	0.102045
Q12974	TP4A2	sp|Q12974|TP4A2_HUMAN;tr|E9PMY3|E9PMY3_HUMAN;tr|E9PML8|E9PML8_HUMAN;tr|E9PJC0|E9PJC0_HUMAN;tr|E9PRR9|E9PRR9_HUMAN;sp|Q93096|TP4A1_HUMAN;tr|A0A0D9SGK2|A0A0D9SGK2_HUMAN	3	Lamp1-Apex/ NES Apex	4	3	2	1	23.3072	0.0180339	4	3	1	1	23.3781	0.327225	-0.0708955	-1.05037	0.790389
Q12979	ABR	sp|Q12979|ABR_HUMAN;tr|A0A1C7CYZ0|A0A1C7CYZ0_HUMAN;tr|A0A0G2JQ41|A0A0G2JQ41_HUMAN;tr|B7Z683|B7Z683_HUMAN;tr|I3L1U8|I3L1U8_HUMAN;tr|I3L2P5|I3L2P5_HUMAN;tr|I3NI05|I3NI05_HUMAN;tr|A0A0G2JRJ1|A0A0G2JRJ1_HUMAN;tr|I3L3W0|I3L3W0_HUMAN;tr|I3L379|I3L379_HUMAN;tr|I3L4Y1|I3L4Y1_HUMAN;tr|A0A0G2JQT5|A0A0G2JQT5_HUMAN;tr|I3L0R7|I3L0R7_HUMAN;tr|A0A0G2JSE0|A0A0G2JSE0_HUMAN;tr|A0A0D9SGD7|A0A0D9SGD7_HUMAN;tr|I3L259…	15	Lamp1-Apex/ NES Apex	4	4	14	0	24.1004	0.21686	4	4	11	0	23.8373	0.170317	0.263136	1.20008	0.104921
Q12986	NFX1	sp|Q12986|NFX1_HUMAN	5	Lamp1-Apex/ NES Apex	4	4	5	0	22.1381	0.0798052	4	4	4	0	22.412	0.741872	-0.273857	-1.20904	0.490595
Q12996	CSTF3	sp|Q12996|CSTF3_HUMAN;tr|H0YE74|H0YE74_HUMAN	1	Lamp1-Apex/ NES Apex	4	0	0	4	NA	NA	4	2	1	2	23.382	0.363965	-23.382	-1.09316e+07	< 1e-16
Q13015	AF1Q	sp|Q13015|AF1Q_HUMAN	1	Lamp1-Apex/ NES Apex	4	2	1	2	24.1141	1.4718	4	4	1	0	24.359	0.560346	-0.244922	-1.18503	0.764402
Q13029	PRDM2	sp|Q13029|PRDM2_HUMAN	2	Lamp1-Apex/ NES Apex	4	2	1	2	22.9583	0.0590512	4	2	2	2	23.0928	0.410406	-0.134535	-1.09774	0.691371
Q13033	STRN3	sp|Q13033|STRN3_HUMAN;tr|G3V340|G3V340_HUMAN;tr|H0YJZ4|H0YJZ4_HUMAN;tr|H0YJT2|H0YJT2_HUMAN	9	Lamp1-Apex/ NES Apex	4	4	7	0	24.0433	0.281002	4	4	9	0	24.4767	0.173957	-0.433415	-1.35043	0.0394343
Q13042	CDC16	sp|Q13042|CDC16_HUMAN;tr|Q5T8C6|Q5T8C6_HUMAN	3	Lamp1-Apex/ NES Apex	4	3	3	1	22.5977	0.654837	4	4	3	0	22.7128	0.738571	-0.115026	-1.08299	0.839562
Q13043	STK4	sp|Q13043|STK4_HUMAN;tr|A0A087WVN8|A0A087WVN8_HUMAN;tr|F5H5B4|F5H5B4_HUMAN;sp|Q13188|STK3_HUMAN	2	Lamp1-Apex/ NES Apex	4	2	1	2	22.8804	0.0800822	4	3	2	1	23.2582	0.170129	-0.377828	-1.29938	0.0663499
Q13045	FLII	sp|Q13045|FLII_HUMAN;tr|J3KS54|J3KS54_HUMAN;tr|J3QQQ2|J3QQQ2_HUMAN;tr|J3QQU5|J3QQU5_HUMAN;tr|J3QLR6|J3QLR6_HUMAN;tr|K7EQZ7|K7EQZ7_HUMAN;tr|K7EP37|K7EP37_HUMAN;tr|K7EP27|K7EP27_HUMAN	24	Lamp1-Apex/ NES Apex	4	4	21	0	23.5494	0.081025	4	4	23	0	23.6049	0.346848	-0.0555453	-1.03925	0.765679
Q13057	COASY	sp|Q13057|COASY_HUMAN;tr|K7ES73|K7ES73_HUMAN;tr|K7EN91|K7EN91_HUMAN;tr|K7EQ60|K7EQ60_HUMAN;tr|K7ESK6|K7ESK6_HUMAN;tr|K7EP09|K7EP09_HUMAN;tr|K7EPT0|K7EPT0_HUMAN	10	Lamp1-Apex/ NES Apex	4	4	10	0	24.4639	0.209163	4	4	10	0	24.4685	0.189788	-0.00464554	-1.00323	0.974824
Q13084	RM28	sp|Q13084|RM28_HUMAN;tr|Q4TT37|Q4TT37_HUMAN;tr|A2IDC6|A2IDC6_HUMAN;tr|A2IDC7|A2IDC7_HUMAN	4	Lamp1-Apex/ NES Apex	4	4	3	0	22.2136	0.508659	4	4	4	0	23.0213	0.664137	-0.807692	-1.75041	0.101701
Q13085	ACACA	sp|Q13085|ACACA_HUMAN;tr|Q59FY4|Q59FY4_HUMAN;tr|A0A0C4DGT1|A0A0C4DGT1_HUMAN;tr|A0A087WWN5|A0A087WWN5_HUMAN;tr|F8W8T8|F8W8T8_HUMAN;tr|H0YGH5|H0YGH5_HUMAN;tr|A0A087X0W4|A0A087X0W4_HUMAN;tr|A0A087X2F8|A0A087X2F8_HUMAN;tr|A0A087X126|A0A087X126_HUMAN;tr|A0A087WYK6|A0A087WYK6_HUMAN;tr|S4R3S7|S4R3S7_HUMAN;tr|A0A087WVR6|A0A087WVR6_HUMAN	60	Lamp1-Apex/ NES Apex	4	4	50	0	23.8373	0.158849	4	4	58	0	23.8908	0.146665	-0.0535073	-1.03778	0.638219
Q13106	ZN154	sp|Q13106|ZN154_HUMAN	2	Lamp1-Apex/ NES Apex	4	4	1	0	22.6878	0.460759	4	4	2	0	22.547	1.1821	0.140805	1.10252	0.831705
Q13107	UBP4	sp|Q13107|UBP4_HUMAN;tr|H7C189|H7C189_HUMAN;tr|C9JNU9|C9JNU9_HUMAN	11	Lamp1-Apex/ NES Apex	4	4	11	0	23.5936	0.0570947	4	4	10	0	23.3504	0.243361	0.243149	1.18357	0.0996879
Q13123	RED	sp|Q13123|RED_HUMAN;tr|E7EQZ7|E7EQZ7_HUMAN;tr|D6REL4|D6REL4_HUMAN;tr|A0A0C4DGW5|A0A0C4DGW5_HUMAN	3	Lamp1-Apex/ NES Apex	4	4	3	0	22.8559	0.28674	4	4	3	0	23.0274	0.273228	-0.17155	-1.12627	0.419636
Q13131	AAPK1	sp|Q13131|AAPK1_HUMAN;tr|Q96E92|Q96E92_HUMAN	11	Lamp1-Apex/ NES Apex	4	4	9	0	23.5955	0.127924	4	4	11	0	23.9607	0.357634	-0.365231	-1.28809	0.102815
Q13144	EI2BE	sp|Q13144|EI2BE_HUMAN;tr|H7C2X0|H7C2X0_HUMAN;tr|C9JRD9|C9JRD9_HUMAN	7	Lamp1-Apex/ NES Apex	4	4	5	0	22.8482	0.657715	4	4	6	0	23.381	0.5372	-0.53272	-1.44665	0.256278
Q13148	TADBP	sp|Q13148|TADBP_HUMAN;tr|B1AKP7|B1AKP7_HUMAN;tr|G3V162|G3V162_HUMAN;tr|A0A087X260|A0A087X260_HUMAN;tr|A0A087WYY0|A0A087WYY0_HUMAN;tr|A0A087WX29|A0A087WX29_HUMAN;tr|K7EN94|K7EN94_HUMAN;tr|A0A087WXQ5|A0A087WXQ5_HUMAN;tr|K7EJM5|K7EJM5_HUMAN;tr|A0A087WV68|A0A087WV68_HUMAN;tr|A0A087WW61|A0A087WW61_HUMAN;tr|A0A087WX67|A0A087WX67_HUMAN;tr|A0A087WXV3|A0A087WXV3_HUMAN;tr|K7EJ99|K7EJ99_HUMAN;tr|A0A0A0MSV7|…	9	Lamp1-Apex/ NES Apex	4	4	7	0	26.2683	0.278171	4	4	9	0	26.5501	0.17449	-0.281801	-1.21571	0.136909
Q13151	ROA0	sp|Q13151|ROA0_HUMAN	16	Lamp1-Apex/ NES Apex	4	4	15	0	27.4049	0.230336	4	4	15	0	27.0405	0.404021	0.364394	1.28734	0.168144
Q13153	PAK1	sp|Q13153|PAK1_HUMAN;tr|E9PM17|E9PM17_HUMAN;tr|B3KNX7|B3KNX7_HUMAN;tr|H0YCG5|H0YCG5_HUMAN;tr|H0YCM0|H0YCM0_HUMAN	7	Lamp1-Apex/ NES Apex	4	4	5	0	23.3574	0.461107	4	4	6	0	24.0082	0.303537	-0.650872	-1.57012	0.0564351
Q13155	AIMP2	sp|Q13155|AIMP2_HUMAN;tr|A8MU58|A8MU58_HUMAN;tr|F8W950|F8W950_HUMAN;tr|F8WCL2|F8WCL2_HUMAN	10	Lamp1-Apex/ NES Apex	4	4	9	0	25.1309	0.144399	4	4	10	0	25.4675	0.217896	-0.336652	-1.26282	0.0420078
Q13158	FADD	sp|Q13158|FADD_HUMAN	1	Lamp1-Apex/ NES Apex	4	2	1	2	23.8057	0.20617	4	3	1	1	24.0949	0.388113	-0.28922	-1.22198	0.41835
Q13162	PRDX4	sp|Q13162|PRDX4_HUMAN;tr|H7C3T4|H7C3T4_HUMAN;tr|A6NG45|A6NG45_HUMAN;tr|A6NJJ0|A6NJJ0_HUMAN	7	Lamp1-Apex/ NES Apex	4	4	6	0	23.5404	0.329685	4	4	7	0	24.9799	0.396462	-1.43952	-2.71231	0.00140196
Q13164	MK07	sp|Q13164|MK07_HUMAN;tr|I3L0J8|I3L0J8_HUMAN;tr|C9JUK9|C9JUK9_HUMAN;tr|J3KT50|J3KT50_HUMAN;tr|S4R3I1|S4R3I1_HUMAN;tr|J3KT61|J3KT61_HUMAN	4	Lamp1-Apex/ NES Apex	4	4	3	0	22.4688	0.204693	4	3	4	1	22.7919	0.245644	-0.323155	-1.25106	0.114967
Q13177	PAK2	sp|Q13177|PAK2_HUMAN;tr|H7C1X3|H7C1X3_HUMAN	10	Lamp1-Apex/ NES Apex	4	4	9	0	23.7178	0.0582129	4	4	10	0	24.5038	0.119696	-0.786059	-1.72436	2.22559e-05
Q13185	CBX3	sp|Q13185|CBX3_HUMAN;tr|S4R2Y4|S4R2Y4_HUMAN;tr|C9JMM0|C9JMM0_HUMAN;tr|B8ZZ43|B8ZZ43_HUMAN;tr|K7ELA4|K7ELA4_HUMAN	6	Lamp1-Apex/ NES Apex	4	4	4	0	25.1721	0.0532751	4	4	6	0	25.6098	0.230573	-0.437722	-1.35446	0.0100961
Q13190	STX5	sp|Q13190|STX5_HUMAN;tr|E9PNU4|E9PNU4_HUMAN;tr|H7C3X5|H7C3X5_HUMAN;tr|H0YEJ8|H0YEJ8_HUMAN;tr|E9PP18|E9PP18_HUMAN;tr|E9PRW9|E9PRW9_HUMAN	1	Lamp1-Apex/ NES Apex	4	3	1	1	23.6606	0.148844	4	3	1	1	23.5025	0.237044	0.158088	1.11581	0.383334
Q13191	CBLB	sp|Q13191|CBLB_HUMAN;tr|B5MC15|B5MC15_HUMAN;tr|Q68CY2|Q68CY2_HUMAN;tr|E9PHA9|E9PHA9_HUMAN;tr|C9JU85|C9JU85_HUMAN;tr|C9JRB3|C9JRB3_HUMAN	2	Lamp1-Apex/ NES Apex	4	0	0	4	NA	NA	4	2	1	2	22.7003	0.774378	-22.7003	-6.81491e+06	< 1e-16
Q13200	PSMD2	sp|Q13200|PSMD2_HUMAN;tr|H7C1H2|H7C1H2_HUMAN;tr|C9JPC0|C9JPC0_HUMAN;tr|H7C2Q3|H7C2Q3_HUMAN;tr|F8WBS8|F8WBS8_HUMAN	37	Lamp1-Apex/ NES Apex	4	4	34	0	24.7032	0.0349246	4	4	35	0	24.9834	0.144193	-0.280168	-1.21434	0.00921459
Q13232	NDK3	sp|Q13232|NDK3_HUMAN;tr|H3BPD9|H3BPD9_HUMAN;tr|H3BMQ7|H3BMQ7_HUMAN;tr|H3BPR2|H3BPR2_HUMAN;tr|H3BRA8|H3BRA8_HUMAN	4	Lamp1-Apex/ NES Apex	4	4	3	0	23.8329	0.2899	4	4	3	0	23.3085	0.307154	0.524362	1.4383	0.0476096
Q13242	SRSF9	sp|Q13242|SRSF9_HUMAN;tr|H0YIB4|H0YIB4_HUMAN;tr|S4R3G0|S4R3G0_HUMAN	7	Lamp1-Apex/ NES Apex	4	4	7	0	25.2479	0.133996	4	4	7	0	25.3757	0.339282	-0.127813	-1.09264	0.509702
Q13243	SRSF5	sp|Q13243|SRSF5_HUMAN;tr|B4DJK0|B4DJK0_HUMAN;tr|B4DUA4|B4DUA4_HUMAN;tr|G3V5K8|G3V5K8_HUMAN	9	Lamp1-Apex/ NES Apex	4	4	6	0	24.1376	0.222449	4	4	9	0	24.2517	0.431384	-0.114059	-1.08227	0.654953
Q13247	SRSF6	sp|Q13247|SRSF6_HUMAN	7	Lamp1-Apex/ NES Apex	4	4	6	0	25.0247	0.573475	4	4	7	0	25.3031	0.304616	-0.278376	-1.21283	0.424147
Q13263	TIF1B	sp|Q13263|TIF1B_HUMAN;tr|M0R0K9|M0R0K9_HUMAN;tr|M0R3C0|M0R3C0_HUMAN;tr|M0R2I3|M0R2I3_HUMAN	28	Lamp1-Apex/ NES Apex	4	4	25	0	25.5185	0.137984	4	4	26	0	26.0429	0.200038	-0.524422	-1.43836	0.0050044
Q13283	G3BP1	sp|Q13283|G3BP1_HUMAN;tr|E5RIZ6|E5RIZ6_HUMAN;tr|E5RI46|E5RI46_HUMAN;tr|E5RIF8|E5RIF8_HUMAN;tr|E5RH42|E5RH42_HUMAN;tr|E5RJU8|E5RJU8_HUMAN;tr|E5RH00|E5RH00_HUMAN	12	Lamp1-Apex/ NES Apex	4	4	12	0	23.8326	0.260701	4	4	11	0	24.3483	0.458678	-0.515748	-1.42974	0.0983591
Q13308	PTK7	sp|Q13308|PTK7_HUMAN;tr|C9JQR6|C9JQR6_HUMAN;tr|H0Y8F1|H0Y8F1_HUMAN;tr|Q86X91|Q86X91_HUMAN	2	Lamp1-Apex/ NES Apex	4	1	1	3	21.928	NA	4	3	2	1	22.8659	0.0602238	-0.937962	-1.91582	0.0499593
Q13315	ATM	sp|Q13315|ATM_HUMAN;tr|E9PIN0|E9PIN0_HUMAN;tr|E9PRG7|E9PRG7_HUMAN;tr|Q6P7P1|Q6P7P1_HUMAN;tr|M0QXY8|M0QXY8_HUMAN;tr|E9PIQ5|E9PIQ5_HUMAN;tr|A0A087X0E9|A0A087X0E9_HUMAN	7	Lamp1-Apex/ NES Apex	4	4	6	0	22.0263	0.673816	4	3	5	1	22.3532	0.30993	-0.326974	-1.25438	0.477243
Q13325	IFIT5	sp|Q13325|IFIT5_HUMAN;sp|P09914|IFIT1_HUMAN	5	Lamp1-Apex/ NES Apex	4	4	5	0	23.0528	0.242044	4	4	5	0	23.0108	0.406674	0.04197	1.02952	0.865056
Q13332	PTPRS	sp|Q13332|PTPRS_HUMAN;tr|G8JL96|G8JL96_HUMAN;tr|A0A0A0MR60|A0A0A0MR60_HUMAN	7	Lamp1-Apex/ NES Apex	4	3	5	1	21.1369	1.25035	4	4	4	0	22.872	0.809668	-1.73506	-3.32894	0.0742023
Q13347	EIF3I	sp|Q13347|EIF3I_HUMAN;tr|Q5TFK1|Q5TFK1_HUMAN	4	Lamp1-Apex/ NES Apex	4	4	3	0	24.7277	0.225508	4	4	4	0	25.1098	0.285772	-0.382013	-1.30316	0.0806126
Q13356	PPIL2	sp|Q13356|PPIL2_HUMAN	2	Lamp1-Apex/ NES Apex	4	4	2	0	22.9078	0.339414	4	3	2	1	22.6481	0.360545	0.259709	1.19724	0.37341
Q13362	2A5G	sp|Q13362|2A5G_HUMAN;tr|H0YJ75|H0YJ75_HUMAN;tr|Q96B13|Q96B13_HUMAN;tr|H0YJU0|H0YJU0_HUMAN;tr|H0YN84|H0YN84_HUMAN;tr|H0YJ49|H0YJ49_HUMAN	1	Lamp1-Apex/ NES Apex	4	0	0	4	NA	NA	4	3	1	1	23.135	0.399801	-23.135	-9.21136e+06	< 1e-16
Q13363	CTBP1	sp|Q13363|CTBP1_HUMAN;tr|D6RAX2|D6RAX2_HUMAN;tr|H0Y8W7|H0Y8W7_HUMAN;tr|E7ESU7|E7ESU7_HUMAN;tr|E7EPF8|E7EPF8_HUMAN;tr|E9PGB1|E9PGB1_HUMAN;tr|H0Y9M9|H0Y9M9_HUMAN;tr|H0Y8U5|H0Y8U5_HUMAN;tr|E7EUB3|E7EUB3_HUMAN	17	Lamp1-Apex/ NES Apex	4	4	17	0	24.8388	0.161971	4	4	17	0	24.8271	0.390361	0.0116337	1.0081	0.957883
Q13367	AP3B2	sp|Q13367|AP3B2_HUMAN;tr|F5GWU4|F5GWU4_HUMAN	17	Lamp1-Apex/ NES Apex	4	4	16	0	24.286	0.15968	4	4	14	0	24.0321	0.188447	0.253902	1.19243	0.0855445
Q13404	UB2V1	sp|Q13404|UB2V1_HUMAN;tr|G3V2F7|G3V2F7_HUMAN;tr|I3L0A0|I3L0A0_HUMAN;tr|A0A0A0MSL3|A0A0A0MSL3_HUMAN;tr|G3V113|G3V113_HUMAN;sp|Q15819|UB2V2_HUMAN;tr|H0YBP9|H0YBP9_HUMAN;tr|E5RIF1|E5RIF1_HUMAN;tr|D6RG00|D6RG00_HUMAN;tr|H0YBX6|H0YBX6_HUMAN	4	Lamp1-Apex/ NES Apex	4	4	2	0	24.3384	0.214081	4	4	3	0	24.3849	0.417055	-0.0464364	-1.03271	0.852963
Q13409	DC1I2	sp|Q13409|DC1I2_HUMAN;tr|E7EMU4|E7EMU4_HUMAN;tr|E7ESD3|E7ESD3_HUMAN;tr|E7ERR6|E7ERR6_HUMAN;tr|E7ERH4|E7ERH4_HUMAN;tr|E7ET01|E7ET01_HUMAN;tr|E7EUM4|E7EUM4_HUMAN;tr|E7EU01|E7EU01_HUMAN	10	Lamp1-Apex/ NES Apex	4	4	10	0	24.7021	0.414643	4	4	10	0	25.3761	0.40359	-0.67404	-1.59554	0.0586587
Q13418	ILK	sp|Q13418|ILK_HUMAN;tr|A0A0A0MTH3|A0A0A0MTH3_HUMAN;tr|A0A087WWY6|A0A087WWY6_HUMAN	5	Lamp1-Apex/ NES Apex	4	4	5	0	24.2785	0.221351	4	4	5	0	24.2313	0.271776	0.0471971	1.03326	0.796717
Q13423	NNTM	sp|Q13423|NNTM_HUMAN;tr|E9PCX7|E9PCX7_HUMAN;tr|D6RAI5|D6RAI5_HUMAN;tr|D6RHU2|D6RHU2_HUMAN;tr|D6RCR6|D6RCR6_HUMAN;tr|H0Y8P5|H0Y8P5_HUMAN	14	Lamp1-Apex/ NES Apex	4	4	13	0	24.4119	0.241426	4	4	11	0	24.2992	0.169352	0.112734	1.08128	0.473524
Q13426	XRCC4	sp|Q13426|XRCC4_HUMAN	2	Lamp1-Apex/ NES Apex	4	4	2	0	23.4259	0.158837	4	3	2	1	23.3617	0.337606	0.0642731	1.04556	0.74662
Q13432	U119A	sp|Q13432|U119A_HUMAN;tr|K7EJU3|K7EJU3_HUMAN;tr|K7EN86|K7EN86_HUMAN;tr|C9JSK0|C9JSK0_HUMAN;sp|A6NIH7|U119B_HUMAN	1	Lamp1-Apex/ NES Apex	4	0	0	4	NA	NA	4	3	1	1	23.2179	0.601612	-23.2179	-9.75619e+06	< 1e-16
Q13433	S39A6	sp|Q13433|S39A6_HUMAN;tr|K7EQ91|K7EQ91_HUMAN	6	Lamp1-Apex/ NES Apex	4	2	1	2	20.8079	0.214569	4	4	6	0	22.266	0.614228	-1.45813	-2.74753	0.0361242
Q13442	HAP28	sp|Q13442|HAP28_HUMAN;tr|F8WBW6|F8WBW6_HUMAN	4	Lamp1-Apex/ NES Apex	4	4	4	0	24.7032	0.14428	4	4	4	0	24.7864	0.156838	-0.0831903	-1.05936	0.464637
Q13451	FKBP5	sp|Q13451|FKBP5_HUMAN	11	Lamp1-Apex/ NES Apex	4	4	8	0	23.8929	0.289	4	4	11	0	24.4236	0.206214	-0.530689	-1.44462	0.0243341
Q13464	ROCK1	sp|Q13464|ROCK1_HUMAN;tr|A0A0U1RQV4|A0A0U1RQV4_HUMAN;tr|C9JFJ0|C9JFJ0_HUMAN;tr|J3KRH6|J3KRH6_HUMAN	6	Lamp1-Apex/ NES Apex	4	4	5	0	22.8483	0.464289	4	4	6	0	23.2261	0.48165	-0.377797	-1.29936	0.30183
Q13480	GAB1	sp|Q13480|GAB1_HUMAN;tr|B7Z3B9|B7Z3B9_HUMAN;tr|H0Y8F4|H0Y8F4_HUMAN;tr|D6RIF8|D6RIF8_HUMAN;tr|D6RIS0|D6RIS0_HUMAN	7	Lamp1-Apex/ NES Apex	4	4	3	0	22.388	0.204983	4	4	7	0	23.7131	0.47029	-1.32515	-2.50559	0.00208238
Q13492	PICAL	sp|Q13492|PICAL_HUMAN;tr|E9PI56|E9PI56_HUMAN;tr|E9PKP6|E9PKP6_HUMAN;tr|E9PLJ8|E9PLJ8_HUMAN;tr|H0YCY1|H0YCY1_HUMAN;tr|E5RFU0|E5RFU0_HUMAN;tr|E5RHK9|E5RHK9_HUMAN;tr|E9PJT1|E9PJT1_HUMAN;tr|E9PK13|E9PK13_HUMAN	5	Lamp1-Apex/ NES Apex	4	3	3	1	23.7039	0.398625	4	4	5	0	24.0662	0.419975	-0.362344	-1.28551	0.301141
Q13496	MTM1	sp|Q13496|MTM1_HUMAN	1	Lamp1-Apex/ NES Apex	4	4	1	0	25.9506	0.290773	4	2	1	2	26.2197	2.51199	-0.26907	-1.20503	0.820288
Q13501	SQSTM	sp|Q13501|SQSTM_HUMAN;tr|E7EMC7|E7EMC7_HUMAN;tr|E9PFW8|E9PFW8_HUMAN;tr|C9JRJ8|C9JRJ8_HUMAN;tr|E3W990|E3W990_HUMAN;tr|D6RBF1|D6RBF1_HUMAN;tr|C9J6J8|C9J6J8_HUMAN	10	Lamp1-Apex/ NES Apex	4	4	10	0	24.314	0.187788	4	4	10	0	25.0096	0.358776	-0.695639	-1.6196	0.0138742
Q13509	TBB3	sp|Q13509|TBB3_HUMAN;tr|A0A0B4J269|A0A0B4J269_HUMAN;tr|G3V2A3|G3V2A3_HUMAN;tr|G3V5W4|G3V5W4_HUMAN;tr|G3V2R8|G3V2R8_HUMAN;tr|G3V3R4|G3V3R4_HUMAN;tr|G3V2N6|G3V2N6_HUMAN;tr|G3V3J6|G3V3J6_HUMAN;tr|G3V3W7|G3V3W7_HUMAN	3	Lamp1-Apex/ NES Apex	4	4	3	0	30.9235	0.540874	4	4	3	0	30.8796	0.129398	0.0438758	1.03088	0.879801
Q13523	PRP4B	sp|Q13523|PRP4B_HUMAN;tr|H0YDJ3|H0YDJ3_HUMAN	20	Lamp1-Apex/ NES Apex	4	4	20	0	24.2271	0.241671	4	4	19	0	23.4419	0.90229	0.785204	1.72334	0.143719
Q13526	PIN1	sp|Q13526|PIN1_HUMAN;tr|K7EN45|K7EN45_HUMAN;tr|K7EMU7|K7EMU7_HUMAN;sp|O15428|PINL_HUMAN	7	Lamp1-Apex/ NES Apex	4	4	5	0	24.7977	0.108028	4	4	7	0	25.0573	0.150631	-0.259573	-1.19712	0.0311359
Q13546	RIPK1	sp|Q13546|RIPK1_HUMAN	2	Lamp1-Apex/ NES Apex	4	1	1	3	23.6461	NA	4	2	2	2	23.3483	0.0371108	0.297802	1.22927	0.0964182
Q13547	HDAC1	sp|Q13547|HDAC1_HUMAN;tr|Q5TEE2|Q5TEE2_HUMAN;tr|E7ESJ6|E7ESJ6_HUMAN	3	Lamp1-Apex/ NES Apex	4	4	2	0	22.199	0.472761	4	4	3	0	22.8589	0.666097	-0.659857	-1.57993	0.157291
Q13554	KCC2B	sp|Q13554|KCC2B_HUMAN;tr|H7BXS4|H7BXS4_HUMAN;tr|H7BZC6|H7BZC6_HUMAN;tr|H7C394|H7C394_HUMAN;tr|E9PBE8|E9PBE8_HUMAN;tr|E7ETC9|E7ETC9_HUMAN;tr|E7ERS6|E7ERS6_HUMAN	4	Lamp1-Apex/ NES Apex	4	4	4	0	24.2294	0.282346	4	4	4	0	24.3507	0.221939	-0.121288	-1.08771	0.524554
Q13561	DCTN2	sp|Q13561|DCTN2_HUMAN;tr|F8W1I6|F8W1I6_HUMAN;tr|H0YI98|H0YI98_HUMAN;tr|F8VW18|F8VW18_HUMAN;tr|F8VRV7|F8VRV7_HUMAN;tr|F8VX93|F8VX93_HUMAN;tr|H0YHL1|H0YHL1_HUMAN;tr|F8W0U6|F8W0U6_HUMAN	16	Lamp1-Apex/ NES Apex	4	4	12	0	24.4966	0.172026	4	4	16	0	25.4709	0.19041	-0.974317	-1.96471	0.000271382
Q13564	ULA1	sp|Q13564|ULA1_HUMAN;tr|J3QRA5|J3QRA5_HUMAN;tr|H3BMR3|H3BMR3_HUMAN;tr|J3KRK3|J3KRK3_HUMAN;tr|J3QLH4|J3QLH4_HUMAN;tr|J3KTE3|J3KTE3_HUMAN;tr|H3BSS8|H3BSS8_HUMAN	10	Lamp1-Apex/ NES Apex	4	4	9	0	24.384	0.188562	4	4	8	0	24.5983	0.112133	-0.214286	-1.16013	0.0985767
Q13572	ITPK1	sp|Q13572|ITPK1_HUMAN;tr|G3V588|G3V588_HUMAN;tr|G3V3C0|G3V3C0_HUMAN;tr|G3V5A3|G3V5A3_HUMAN;tr|G3V4M9|G3V4M9_HUMAN	2	Lamp1-Apex/ NES Apex	4	3	1	1	24.7059	0.451746	4	4	1	0	24.8709	0.305442	-0.164973	-1.12115	0.585643
Q13573	SNW1	sp|Q13573|SNW1_HUMAN;tr|G3V4X8|G3V4X8_HUMAN;tr|G3V3A4|G3V3A4_HUMAN;tr|G3V5R3|G3V5R3_HUMAN	5	Lamp1-Apex/ NES Apex	4	4	3	0	23.5185	0.470222	4	4	5	0	23.5094	0.332405	0.00905308	1.00629	0.975936
Q13574	DGKZ	sp|Q13574|DGKZ_HUMAN;tr|E9PNL8|E9PNL8_HUMAN;tr|E9PNZ3|E9PNZ3_HUMAN;tr|H0YEG2|H0YEG2_HUMAN	8	Lamp1-Apex/ NES Apex	4	4	7	0	24.0895	0.252646	4	4	6	0	22.8942	0.33561	1.19536	2.29002	0.00127037
Q13585	MTR1L	sp|Q13585|MTR1L_HUMAN	4	Lamp1-Apex/ NES Apex	4	4	3	0	22.2972	0.753663	4	1	2	3	21.571	NA	0.726217	1.6543	0.45215
Q13595	TRA2A	sp|Q13595|TRA2A_HUMAN	7	Lamp1-Apex/ NES Apex	4	4	7	0	24.2749	0.295437	4	4	7	0	23.8994	0.659086	0.375474	1.29727	0.33855
Q13596	SNX1	sp|Q13596|SNX1_HUMAN;tr|H0YK42|H0YK42_HUMAN;tr|H0YK43|H0YK43_HUMAN	5	Lamp1-Apex/ NES Apex	4	4	3	0	23.5039	0.300494	4	4	3	0	23.3752	0.369997	0.128731	1.09333	0.608542
Q13601	KRR1	sp|Q13601|KRR1_HUMAN	6	Lamp1-Apex/ NES Apex	4	4	5	0	24.1326	0.237272	4	4	5	0	24.0133	0.252859	0.119291	1.0862	0.517125
Q13610	PWP1	sp|Q13610|PWP1_HUMAN;tr|B4DJV5|B4DJV5_HUMAN	7	Lamp1-Apex/ NES Apex	4	4	6	0	22.9304	0.141257	4	4	6	0	23.5341	0.54596	-0.60364	-1.51955	0.0760663
Q13613	MTMR1	sp|Q13613|MTMR1_HUMAN;tr|F8WA39|F8WA39_HUMAN;tr|Q8NEC6|Q8NEC6_HUMAN;tr|H0YDX3|H0YDX3_HUMAN;tr|E9PIH9|E9PIH9_HUMAN;tr|H7BZJ1|H7BZJ1_HUMAN;tr|H7C406|H7C406_HUMAN;tr|E9PPP8|E9PPP8_HUMAN	4	Lamp1-Apex/ NES Apex	4	4	4	0	23.4979	0.386948	4	4	3	0	22.8469	0.415914	0.651056	1.57032	0.0617633
Q13615	MTMR3	sp|Q13615|MTMR3_HUMAN;tr|G5E953|G5E953_HUMAN;tr|C9JLU3|C9JLU3_HUMAN	3	Lamp1-Apex/ NES Apex	4	2	1	2	22.718	0.23462	4	4	2	0	22.9765	0.480047	-0.258562	-1.19629	0.527479
Q13617	CUL2	sp|Q13617|CUL2_HUMAN;tr|A0A0A0MTN0|A0A0A0MTN0_HUMAN;tr|Q5T2B5|Q5T2B5_HUMAN;tr|Q5T2B7|Q5T2B7_HUMAN	13	Lamp1-Apex/ NES Apex	4	4	8	0	22.7416	0.242706	4	4	13	0	23.516	0.236321	-0.77442	-1.7105	0.00380174
Q13618	CUL3	sp|Q13618|CUL3_HUMAN;tr|A0A087WTG3|A0A087WTG3_HUMAN;tr|H7C1L6|H7C1L6_HUMAN;tr|H7C399|H7C399_HUMAN;tr|A0A087X1R9|A0A087X1R9_HUMAN	18	Lamp1-Apex/ NES Apex	4	4	16	0	23.3871	0.241699	4	4	18	0	23.8333	0.178082	-0.446177	-1.36243	0.024882
Q13625	ASPP2	sp|Q13625|ASPP2_HUMAN	2	Lamp1-Apex/ NES Apex	4	2	1	2	24.002	0.353984	4	4	2	0	23.6623	0.748726	0.339728	1.26552	0.590791
Q13627	DYR1A	sp|Q13627|DYR1A_HUMAN;tr|M0R131|M0R131_HUMAN;tr|E7EMI5|E7EMI5_HUMAN;tr|M0R2X3|M0R2X3_HUMAN;sp|Q92630|DYRK2_HUMAN	4	Lamp1-Apex/ NES Apex	4	4	3	0	23.8393	0.400948	4	4	3	0	24.0272	0.0747795	-0.187923	-1.13912	0.392335
Q13630	FCL	sp|Q13630|FCL_HUMAN;tr|E9PKL9|E9PKL9_HUMAN;tr|E9PLH9|E9PLH9_HUMAN;tr|E9PP14|E9PP14_HUMAN;tr|A0A0J9YX13|A0A0J9YX13_HUMAN;tr|E9PP60|E9PP60_HUMAN;tr|H0YE90|H0YE90_HUMAN;tr|H0YCP7|H0YCP7_HUMAN	5	Lamp1-Apex/ NES Apex	4	3	3	1	22.3724	0.228663	4	4	5	0	22.9956	0.590118	-0.623246	-1.54034	0.149482
Q13643	FHL3	sp|Q13643|FHL3_HUMAN	5	Lamp1-Apex/ NES Apex	4	4	3	0	23.5603	0.219032	4	4	5	0	23.4496	0.439938	0.110718	1.07977	0.668116
Q13671	RIN1	sp|Q13671|RIN1_HUMAN;tr|E9PNR2|E9PNR2_HUMAN	2	Lamp1-Apex/ NES Apex	4	3	2	1	23.7891	0.234906	4	4	2	0	22.2353	0.49017	1.55382	2.93593	0.00414071
Q13705	AVR2B	sp|Q13705|AVR2B_HUMAN	1	Lamp1-Apex/ NES Apex	4	1	1	3	20.2664	NA	4	2	1	2	22.6804	0.119971	-2.41405	-5.32968	0.0387008
Q13724	MOGS	sp|Q13724|MOGS_HUMAN;tr|C9J8D4|C9J8D4_HUMAN;tr|C9JDQ1|C9JDQ1_HUMAN;tr|B8ZZE2|B8ZZE2_HUMAN	3	Lamp1-Apex/ NES Apex	4	1	1	3	22.2521	NA	4	4	3	0	22.3348	1.20594	-0.0826813	-1.05898	0.954958
Q13769	THOC5	sp|Q13769|THOC5_HUMAN;tr|H7C441|H7C441_HUMAN;tr|C9JXG5|C9JXG5_HUMAN;tr|F8WCP5|F8WCP5_HUMAN;tr|C9JXU6|C9JXU6_HUMAN;tr|F5GZF3|F5GZF3_HUMAN;tr|C9JCL9|C9JCL9_HUMAN;tr|H7C072|H7C072_HUMAN	1	Lamp1-Apex/ NES Apex	4	2	1	2	23.6696	0.171436	4	1	1	3	24.3593	NA	-0.689665	-1.61291	0.18814
Q13823	NOG2	sp|Q13823|NOG2_HUMAN;tr|H0YG10|H0YG10_HUMAN	17	Lamp1-Apex/ NES Apex	4	4	15	0	24.5001	0.376533	4	4	13	0	23.4928	0.369606	1.0073	2.01015	0.00877838
Q13838	DX39B	sp|Q13838|DX39B_HUMAN;tr|Q5STU3|Q5STU3_HUMAN;tr|A0A0G2JJZ9|A0A0G2JJZ9_HUMAN;tr|A0A140T9X3|A0A140T9X3_HUMAN;tr|F6WLT2|F6WLT2_HUMAN;tr|A0A140T9X9|A0A140T9X9_HUMAN;tr|A0A0A0MT12|A0A0A0MT12_HUMAN;tr|F6TRA5|F6TRA5_HUMAN;tr|F6UJC5|F6UJC5_HUMAN;tr|A0A140TA18|A0A140TA18_HUMAN;tr|F6S4E6|F6S4E6_HUMAN;tr|A0A140T996|A0A140T996_HUMAN;tr|A0A140T973|A0A140T973_HUMAN;tr|A0A140T9K1|A0A140T9K1_HUMAN;tr|A0A140T9L4|…	8	Lamp1-Apex/ NES Apex	4	4	8	0	26.2625	0.222274	4	4	8	0	26.3579	0.261306	-0.0953625	-1.06833	0.598343
Q13867	BLMH	sp|Q13867|BLMH_HUMAN;tr|K7ES02|K7ES02_HUMAN;tr|K7ESE8|K7ESE8_HUMAN;tr|J3KS79|J3KS79_HUMAN;tr|K7ENH5|K7ENH5_HUMAN;tr|J3KSD8|J3KSD8_HUMAN	5	Lamp1-Apex/ NES Apex	4	3	2	1	23.4106	0.750197	4	3	1	1	23.0873	0.923208	0.323303	1.25119	0.662353
Q13868	EXOS2	sp|Q13868|EXOS2_HUMAN;tr|A3KFL1|A3KFL1_HUMAN;tr|A3KFL2|A3KFL2_HUMAN;tr|A3KFL5|A3KFL5_HUMAN	2	Lamp1-Apex/ NES Apex	4	1	1	3	21.9685	NA	4	2	2	2	22.9127	NA	-0.944118	-1.92401	1
Q13873	BMPR2	sp|Q13873|BMPR2_HUMAN	1	Lamp1-Apex/ NES Apex	4	0	0	4	NA	NA	4	3	1	1	22.1298	0.421861	-22.1298	-4.58923e+06	< 1e-16
Q13885	TBB2A	sp|Q13885|TBB2A_HUMAN	1	Lamp1-Apex/ NES Apex	4	4	1	0	29.1855	0.27988	4	4	1	0	28.3002	0.305851	0.885272	1.84711	0.00525912
Q13895	BYST	sp|Q13895|BYST_HUMAN;tr|H7BY94|H7BY94_HUMAN	5	Lamp1-Apex/ NES Apex	4	4	3	0	23.0104	0.446082	4	4	4	0	22.7734	1.04337	0.236974	1.17852	0.690719
Q13905	RPGF1	sp|Q13905|RPGF1_HUMAN;tr|H0Y6R4|H0Y6R4_HUMAN;tr|Q5JUE9|Q5JUE9_HUMAN	3	Lamp1-Apex/ NES Apex	4	4	3	0	23.2853	0.529778	4	4	3	0	23.3485	0.263134	-0.063207	-1.04479	0.837852
Q13907	IDI1	sp|Q13907|IDI1_HUMAN;tr|C9JKM8|C9JKM8_HUMAN;tr|C9JD53|C9JD53_HUMAN;sp|Q9BXS1|IDI2_HUMAN	3	Lamp1-Apex/ NES Apex	4	1	1	3	22.027	NA	4	4	3	0	23.1345	0.442405	-1.10752	-2.15475	0.111052
Q13951	PEBB	sp|Q13951|PEBB_HUMAN;tr|H3BSC0|H3BSC0_HUMAN	2	Lamp1-Apex/ NES Apex	4	1	1	3	22.3801	NA	4	4	1	0	22.932	0.442874	-0.551919	-1.46603	0.346255
Q14004	CDK13	sp|Q14004|CDK13_HUMAN;tr|Q9BVE2|Q9BVE2_HUMAN;tr|A0A087X209|A0A087X209_HUMAN	2	Lamp1-Apex/ NES Apex	4	4	2	0	23.2706	0.618581	4	3	1	1	23.0206	0.235014	0.250055	1.18925	0.542817
Q14008	CKAP5	sp|Q14008|CKAP5_HUMAN;tr|H0YDX5|H0YDX5_HUMAN;tr|E9PQH5|E9PQH5_HUMAN;tr|H0YCF6|H0YCF6_HUMAN;tr|H0YEK7|H0YEK7_HUMAN	30	Lamp1-Apex/ NES Apex	4	4	24	0	22.93	0.167125	4	4	22	0	23.3209	0.171496	-0.390932	-1.31124	0.017139
Q14011	CIRBP	sp|Q14011|CIRBP_HUMAN;tr|K7EJV1|K7EJV1_HUMAN;tr|K7EMY9|K7EMY9_HUMAN;tr|K7EPM4|K7EPM4_HUMAN;tr|K7EQR7|K7EQR7_HUMAN;tr|D6W5Y5|D6W5Y5_HUMAN;tr|K7ENX8|K7ENX8_HUMAN;tr|K7ELV6|K7ELV6_HUMAN;tr|K7EJV5|K7EJV5_HUMAN;tr|K7ELT6|K7ELT6_HUMAN;tr|K7ER40|K7ER40_HUMAN;tr|K7EQX4|K7EQX4_HUMAN;tr|K7ENN6|K7ENN6_HUMAN;tr|K7EIF7|K7EIF7_HUMAN;tr|K7EQL0|K7EQL0_HUMAN	11	Lamp1-Apex/ NES Apex	4	4	11	0	25.5645	0.231583	4	4	11	0	24.7705	0.155661	0.793992	1.73386	0.00127061
Q14012	KCC1A	sp|Q14012|KCC1A_HUMAN;tr|H7C071|H7C071_HUMAN;tr|A0A087WUR6|A0A087WUR6_HUMAN;sp|Q8IU85|KCC1D_HUMAN;tr|C9JES6|C9JES6_HUMAN	1	Lamp1-Apex/ NES Apex	4	3	1	1	22.9571	0.142568	4	0	0	4	NA	NA	22.9571	8.14271e+06	< 1e-16
Q14019	COTL1	sp|Q14019|COTL1_HUMAN;tr|H3BT58|H3BT58_HUMAN	9	Lamp1-Apex/ NES Apex	4	4	6	0	23.4478	0.0767092	4	4	9	0	25.3279	0.0995837	-1.88005	-3.68088	9.2589e-08
Q14061	COX17	sp|Q14061|COX17_HUMAN;tr|C9J8T6|C9J8T6_HUMAN;tr|H7C4E5|H7C4E5_HUMAN	2	Lamp1-Apex/ NES Apex	4	4	1	0	24.5198	0.407961	4	1	1	3	NaN	NA	NA	NA	NA
Q14108	SCRB2	sp|Q14108|SCRB2_HUMAN;tr|D6RDG0|D6RDG0_HUMAN	4	Lamp1-Apex/ NES Apex	4	4	4	0	24.3148	0.195185	4	1	1	3	23.7462	NA	0.568578	1.48306	0.0799963
Q14137	BOP1	sp|Q14137|BOP1_HUMAN;tr|A0A075B729|A0A075B729_HUMAN	9	Lamp1-Apex/ NES Apex	4	4	7	0	23.4326	0.421095	4	4	7	0	23.589	0.282355	-0.156334	-1.11445	0.560086
Q14139	UBE4A	sp|Q14139|UBE4A_HUMAN	1	Lamp1-Apex/ NES Apex	4	2	1	2	23.5667	1.40452	4	1	1	3	23.4653	NA	0.101374	1.0728	0.962526
Q14145	KEAP1	sp|Q14145|KEAP1_HUMAN;tr|K7EPZ3|K7EPZ3_HUMAN;tr|K7EQX2|K7EQX2_HUMAN;tr|K7ESE0|K7ESE0_HUMAN	2	Lamp1-Apex/ NES Apex	4	1	1	3	22.8799	NA	4	4	2	0	23.2905	0.328168	-0.410579	-1.32922	0.344647
Q14146	URB2	sp|Q14146|URB2_HUMAN	3	Lamp1-Apex/ NES Apex	4	1	1	3	21.8696	NA	4	3	2	1	22.1032	0.30084	-0.233596	-1.17576	0.570578
Q14151	SAFB2	sp|Q14151|SAFB2_HUMAN	19	Lamp1-Apex/ NES Apex	4	4	19	0	24.5645	0.0664677	4	4	17	0	23.7644	0.65621	0.800095	1.74122	0.0514333
Q14152	EIF3A	sp|Q14152|EIF3A_HUMAN	56	Lamp1-Apex/ NES Apex	4	4	49	0	23.9213	0.203966	4	4	55	0	24.3188	0.26518	-0.397543	-1.31726	0.0550232
Q14156	EFR3A	sp|Q14156|EFR3A_HUMAN;tr|A0A1B0GUZ7|A0A1B0GUZ7_HUMAN	1	Lamp1-Apex/ NES Apex	4	2	1	2	22.2591	0.304727	4	1	1	3	22.6419	NA	-0.382826	-1.30389	0.491906
Q14157	UBP2L	sp|Q14157|UBP2L_HUMAN;tr|F8W726|F8W726_HUMAN;tr|Q5VU77|Q5VU77_HUMAN;tr|Q5VU79|Q5VU79_HUMAN;tr|Q5VU78|Q5VU78_HUMAN;tr|Q5VU81|Q5VU81_HUMAN;tr|Q5VU80|Q5VU80_HUMAN;tr|H0Y5H6|H0Y5H6_HUMAN;tr|H7C2T8|H7C2T8_HUMAN	18	Lamp1-Apex/ NES Apex	4	4	17	0	24.5079	0.262083	4	4	18	0	25.0021	0.223441	-0.494203	-1.40854	0.0284303
Q14165	MLEC	sp|Q14165|MLEC_HUMAN;tr|F5H1S8|F5H1S8_HUMAN;tr|H0YG07|H0YG07_HUMAN;tr|F5GX14|F5GX14_HUMAN	1	Lamp1-Apex/ NES Apex	4	4	1	0	21.9286	0.539756	4	1	1	3	22.3226	NA	-0.394045	-1.31407	0.560353
Q14166	TTL12	sp|Q14166|TTL12_HUMAN;tr|V9GY16|V9GY16_HUMAN	23	Lamp1-Apex/ NES Apex	4	4	21	0	24.0208	0.214981	4	4	21	0	24.0672	0.210188	-0.0464195	-1.0327	0.767926
Q14194	DPYL1	sp|Q14194|DPYL1_HUMAN;tr|E9PD68|E9PD68_HUMAN	27	Lamp1-Apex/ NES Apex	4	4	26	0	26.881	0.0745754	4	4	27	0	27.3048	0.104092	-0.423821	-1.34148	0.000572474
Q14195	DPYL3	sp|Q14195|DPYL3_HUMAN;tr|H0YBT4|H0YBT4_HUMAN;tr|D6RF19|D6RF19_HUMAN;tr|H0YB87|H0YB87_HUMAN	23	Lamp1-Apex/ NES Apex	4	4	19	0	25.1335	0.199961	4	4	18	0	25.3224	0.247265	-0.188923	-1.13991	0.279652
Q14202	ZMYM3	sp|Q14202|ZMYM3_HUMAN;tr|A6NHB5|A6NHB5_HUMAN;tr|A6NHN7|A6NHN7_HUMAN	4	Lamp1-Apex/ NES Apex	4	2	3	2	22.7405	0.282889	4	3	4	1	23.2323	0.0962996	-0.491774	-1.40617	0.0589774
Q14203	DCTN1	sp|Q14203|DCTN1_HUMAN;tr|E7EWF7|E7EWF7_HUMAN;tr|C9JKG6|C9JKG6_HUMAN;tr|E9PCY0|E9PCY0_HUMAN	1	Lamp1-Apex/ NES Apex	4	4	1	0	25.161	0.308503	4	4	1	0	25.0272	0.521897	0.133829	1.0972	0.674323
Q14204	DYHC1	sp|Q14204|DYHC1_HUMAN;tr|H0YJ21|H0YJ21_HUMAN	285	Lamp1-Apex/ NES Apex	4	4	258	0	25.7546	0.0434292	4	4	278	0	26.2256	0.0474094	-0.471038	-1.38611	6.34435e-06
Q14232	EI2BA	sp|Q14232|EI2BA_HUMAN;tr|F5H0D0|F5H0D0_HUMAN;tr|H0YGG4|H0YGG4_HUMAN	4	Lamp1-Apex/ NES Apex	4	4	2	0	22.8288	0.413868	4	4	4	0	23.7667	0.250548	-0.93796	-1.91582	0.00819452
Q14240	IF4A2	sp|Q14240|IF4A2_HUMAN;tr|E7EQG2|E7EQG2_HUMAN;tr|J3KSN7|J3KSN7_HUMAN	12	Lamp1-Apex/ NES Apex	4	4	12	0	25.3321	0.237631	4	4	10	0	25.1891	0.322267	0.142982	1.10418	0.501938
Q14247	SRC8	sp|Q14247|SRC8_HUMAN;tr|H0YCD9|H0YCD9_HUMAN;tr|H0YEV2|H0YEV2_HUMAN	27	Lamp1-Apex/ NES Apex	4	4	23	0	25.6349	0.293026	4	4	26	0	26.2188	0.312181	-0.583885	-1.49888	0.0343037
Q14254	FLOT2	sp|Q14254|FLOT2_HUMAN;tr|J3QLD9|J3QLD9_HUMAN;tr|E7EMK3|E7EMK3_HUMAN;tr|K7EKW9|K7EKW9_HUMAN	18	Lamp1-Apex/ NES Apex	4	4	18	0	24.5995	0.232044	4	4	7	0	22.7824	0.337832	1.81711	3.52375	0.000114461
Q14289	FAK2	sp|Q14289|FAK2_HUMAN	1	Lamp1-Apex/ NES Apex	4	4	1	0	23.572	0.318324	4	0	0	4	NA	NA	23.572	1.24705e+07	< 1e-16
Q14315	FLNC	sp|Q14315|FLNC_HUMAN	133	Lamp1-Apex/ NES Apex	4	4	128	0	26.3807	0.0722282	4	4	133	0	26.1794	0.154164	0.201295	1.14973	0.0559187
Q14318	FKBP8	sp|Q14318|FKBP8_HUMAN;tr|U3KQ64|U3KQ64_HUMAN;tr|M0R2K9|M0R2K9_HUMAN;tr|A0A0A0MTJ1|A0A0A0MTJ1_HUMAN;tr|U3KQI1|U3KQI1_HUMAN;tr|M0R1Q0|M0R1Q0_HUMAN;tr|M0R1S6|M0R1S6_HUMAN;tr|M0R2Q6|M0R2Q6_HUMAN	6	Lamp1-Apex/ NES Apex	4	4	5	0	25.1984	0.270191	4	4	6	0	24.7405	0.221103	0.457909	1.37355	0.0394187
Q14331	FRG1	sp|Q14331|FRG1_HUMAN;tr|E9PLY7|E9PLY7_HUMAN;tr|E9PRR7|E9PRR7_HUMAN;tr|J3KSQ7|J3KSQ7_HUMAN;tr|E9PI42|E9PI42_HUMAN	15	Lamp1-Apex/ NES Apex	4	4	14	0	24.1532	0.105861	4	4	11	0	23.6974	0.37312	0.455819	1.37156	0.0570186
Q14344	GNA13	sp|Q14344|GNA13_HUMAN	14	Lamp1-Apex/ NES Apex	4	4	12	0	23.7965	0.208304	4	4	13	0	24.2457	0.219394	-0.449187	-1.36527	0.0249724
Q14353	GAMT	sp|Q14353|GAMT_HUMAN	1	Lamp1-Apex/ NES Apex	4	1	1	3	24.0156	NA	4	3	1	1	24.2674	0.315517	-0.251834	-1.19072	0.560874
Q14376	GALE	sp|Q14376|GALE_HUMAN;tr|Q5QPP9|Q5QPP9_HUMAN;tr|Q5QPP1|Q5QPP1_HUMAN;tr|Q5QPP3|Q5QPP3_HUMAN;tr|Q5QPP4|Q5QPP4_HUMAN	3	Lamp1-Apex/ NES Apex	4	3	2	1	22.6306	0.111261	4	3	3	1	22.7754	0.185419	-0.144826	-1.1056	0.340674
Q14444	CAPR1	sp|Q14444|CAPR1_HUMAN;tr|G3V153|G3V153_HUMAN;tr|E9PLA9|E9PLA9_HUMAN	16	Lamp1-Apex/ NES Apex	4	4	13	0	24.8009	0.280799	4	4	16	0	25.3456	0.354312	-0.544696	-1.45871	0.0525968
Q14498	RBM39	sp|Q14498|RBM39_HUMAN;tr|G3XAC6|G3XAC6_HUMAN;tr|A0A0U1RQH7|A0A0U1RQH7_HUMAN;tr|H0Y4X3|H0Y4X3_HUMAN;tr|A0A0U1RQW2|A0A0U1RQW2_HUMAN;tr|Q5QP23|Q5QP23_HUMAN;tr|Q5QP22|Q5QP22_HUMAN;tr|F8WF24|F8WF24_HUMAN;tr|F2Z3E6|F2Z3E6_HUMAN;tr|F2Z2Z5|F2Z2Z5_HUMAN;tr|F8WF73|F8WF73_HUMAN;tr|A8MYG5|A8MYG5_HUMAN;sp|Q86U06|RBM23_HUMAN;tr|A0A087X122|A0A087X122_HUMAN;tr|G3V546|G3V546_HUMAN;tr|G3V5Z6|G3V5Z6_HUMAN;tr|H0YJJ3…	16	Lamp1-Apex/ NES Apex	4	4	16	0	26.0165	0.278186	4	4	16	0	25.3675	0.499448	0.649027	1.56811	0.0636209
Q14534	ERG1	sp|Q14534|ERG1_HUMAN;tr|E7EVQ6|E7EVQ6_HUMAN;tr|H0YBN7|H0YBN7_HUMAN	4	Lamp1-Apex/ NES Apex	4	1	2	3	22.3636	NA	4	4	4	0	23.3371	0.540996	-0.973554	-1.96367	0.205867
Q14554	PDIA5	sp|Q14554|PDIA5_HUMAN;tr|C9JY10|C9JY10_HUMAN	3	Lamp1-Apex/ NES Apex	4	0	0	4	NA	NA	4	3	3	1	22.8619	0.359487	-22.8619	-7.62308e+06	< 1e-16
Q14558	KPRA	sp|Q14558|KPRA_HUMAN;tr|B4DP31|B4DP31_HUMAN;tr|C9JNQ3|C9JNQ3_HUMAN;tr|C9JUN4|C9JUN4_HUMAN;tr|C9J168|C9J168_HUMAN;tr|C9JKT9|C9JKT9_HUMAN	5	Lamp1-Apex/ NES Apex	4	4	2	0	22.3751	0.330745	4	3	3	1	22.8778	0.321693	-0.502683	-1.41685	0.100417
Q14562	DHX8	sp|Q14562|DHX8_HUMAN;tr|F5H658|F5H658_HUMAN;tr|K7EJH9|K7EJH9_HUMAN;tr|K7EQH7|K7EQH7_HUMAN;tr|K7END7|K7END7_HUMAN	4	Lamp1-Apex/ NES Apex	4	3	3	1	21.8797	0.611198	4	3	4	1	22.5433	0.09166	-0.663619	-1.58405	0.136431
Q14566	MCM6	sp|Q14566|MCM6_HUMAN	15	Lamp1-Apex/ NES Apex	4	4	4	0	21.766	0.377827	4	4	15	0	23.8618	0.244388	-2.09576	-4.27452	8.66804e-05
Q14571	ITPR2	sp|Q14571|ITPR2_HUMAN;sp|Q14643|ITPR1_HUMAN	2	Lamp1-Apex/ NES Apex	4	2	2	2	22.7892	0.801257	4	4	2	0	23.0588	0.60782	-0.269526	-1.20541	0.662522
Q14576	ELAV3	sp|Q14576|ELAV3_HUMAN;tr|K7EPB5|K7EPB5_HUMAN	13	Lamp1-Apex/ NES Apex	4	4	13	0	24.9445	0.155284	4	4	13	0	25.4729	0.137737	-0.52837	-1.4423	0.00224104
Q14592	ZN460	sp|Q14592|ZN460_HUMAN;sp|Q08ER8|ZN543_HUMAN	5	Lamp1-Apex/ NES Apex	4	4	4	0	23.5769	0.197752	4	4	4	0	23.8335	0.396969	-0.256582	-1.19464	0.291219
Q14644	RASA3	sp|Q14644|RASA3_HUMAN	4	Lamp1-Apex/ NES Apex	4	3	2	1	22.6901	0.37837	4	4	4	0	23.3979	0.201046	-0.707837	-1.63335	0.0227966
Q14657	LAGE3	sp|Q14657|LAGE3_HUMAN	1	Lamp1-Apex/ NES Apex	4	2	1	2	22.96	0.452374	4	3	1	1	24.1992	0.363702	-1.23921	-2.3607	0.0414607
Q14669	TRIPC	sp|Q14669|TRIPC_HUMAN;tr|G5E9G6|G5E9G6_HUMAN;tr|C9JLJ5|C9JLJ5_HUMAN;tr|C9JSX9|C9JSX9_HUMAN;tr|H7C2Y1|H7C2Y1_HUMAN;tr|C9JLD7|C9JLD7_HUMAN;tr|F8W9P3|F8W9P3_HUMAN;tr|H7C1L9|H7C1L9_HUMAN	21	Lamp1-Apex/ NES Apex	4	4	19	0	23.6009	0.220179	4	4	19	0	23.2316	0.464483	0.369296	1.29172	0.200782
Q14676	MDC1	sp|Q14676|MDC1_HUMAN;tr|A2AB07|A2AB07_HUMAN;tr|A2AB05|A2AB05_HUMAN;tr|A2AB06|A2AB06_HUMAN;tr|A0A087X0R2|A0A087X0R2_HUMAN	7	Lamp1-Apex/ NES Apex	4	4	2	0	21.6236	0.256799	4	4	7	0	23.323	0.339205	-1.69938	-3.2476	0.000205073
Q14677	EPN4	sp|Q14677|EPN4_HUMAN	7	Lamp1-Apex/ NES Apex	4	4	6	0	23.3594	0.829751	4	4	6	0	23.0022	0.30668	0.357247	1.28098	0.450095
Q14683	SMC1A	sp|Q14683|SMC1A_HUMAN;tr|G8JLG1|G8JLG1_HUMAN;tr|H0Y7K8|H0Y7K8_HUMAN;tr|V9GY57|V9GY57_HUMAN;tr|V9GYN9|V9GYN9_HUMAN	16	Lamp1-Apex/ NES Apex	4	4	14	0	23.1124	0.169202	4	4	16	0	23.175	0.267369	-0.0626337	-1.04437	0.705871
Q14684	RRP1B	sp|Q14684|RRP1B_HUMAN	26	Lamp1-Apex/ NES Apex	4	4	26	0	25.4127	0.184386	4	4	23	0	24.6107	0.379552	0.801983	1.7435	0.00895577
Q14690	RRP5	sp|Q14690|RRP5_HUMAN	30	Lamp1-Apex/ NES Apex	4	4	25	0	23.8365	0.459305	4	4	24	0	23.6482	0.162738	0.188299	1.13942	0.468951
Q14692	BMS1	sp|Q14692|BMS1_HUMAN	15	Lamp1-Apex/ NES Apex	4	4	15	0	23.6007	0.211345	4	4	15	0	23.0074	0.224616	0.593323	1.50872	0.00848375
Q14693	LPIN1	sp|Q14693|LPIN1_HUMAN	1	Lamp1-Apex/ NES Apex	4	0	0	4	NA	NA	4	4	1	0	24.5148	0.601641	-24.5148	-2.39706e+07	< 1e-16
Q14694	UBP10	sp|Q14694|UBP10_HUMAN;tr|J3KT19|J3KT19_HUMAN;tr|H3BQP1|H3BQP1_HUMAN;tr|H3BQC6|H3BQC6_HUMAN;tr|H3BVF1|H3BVF1_HUMAN;tr|H3BNS8|H3BNS8_HUMAN;tr|H3BNA1|H3BNA1_HUMAN	21	Lamp1-Apex/ NES Apex	4	4	20	0	23.8811	0.22786	4	4	18	0	23.8706	0.323447	0.0105478	1.00734	0.959209
Q14697	GANAB	sp|Q14697|GANAB_HUMAN;tr|F5H6X6|F5H6X6_HUMAN;tr|E9PKU7|E9PKU7_HUMAN;tr|E9PNH1|E9PNH1_HUMAN	33	Lamp1-Apex/ NES Apex	4	4	28	0	23.9288	0.112325	4	4	32	0	24.6732	0.176029	-0.744371	-1.67524	0.000383324
Q14739	LBR	sp|Q14739|LBR_HUMAN;tr|C9JXK0|C9JXK0_HUMAN;tr|C9JES9|C9JES9_HUMAN	17	Lamp1-Apex/ NES Apex	4	4	16	0	25.2046	0.105776	4	4	17	0	24.8647	0.173779	0.339876	1.26565	0.0155869
Q14764	MVP	sp|Q14764|MVP_HUMAN;tr|H3BQK6|H3BQK6_HUMAN;tr|H3BRL2|H3BRL2_HUMAN;tr|H3BUK7|H3BUK7_HUMAN;tr|H3BNF6|H3BNF6_HUMAN;tr|H3BP76|H3BP76_HUMAN;tr|H3BPZ2|H3BPZ2_HUMAN;tr|H3BNF2|H3BNF2_HUMAN;tr|H3BUP3|H3BUP3_HUMAN;tr|H3BQE7|H3BQE7_HUMAN;tr|I3L155|I3L155_HUMAN	37	Lamp1-Apex/ NES Apex	4	4	33	0	24.244	0.249673	4	4	31	0	23.5615	0.242445	0.682519	1.60494	0.00778109
Q14789	GOGB1	sp|Q14789|GOGB1_HUMAN;tr|E7EU81|E7EU81_HUMAN;tr|H0Y867|H0Y867_HUMAN;tr|H7C5I7|H7C5I7_HUMAN;REV__sp|Q8N884|CGAS_HUMAN	16	Lamp1-Apex/ NES Apex	4	4	16	0	23.48	0.0323864	4	4	4	0	22.1463	0.344525	1.33369	2.52046	0.000249908
Q147X3	NAA30	sp|Q147X3|NAA30_HUMAN;tr|J3KNC2|J3KNC2_HUMAN;tr|B4DK34|B4DK34_HUMAN	6	Lamp1-Apex/ NES Apex	4	4	5	0	22.5599	0.290202	4	4	6	0	22.6064	0.493184	-0.0464928	-1.03275	0.876249
Q14847	LASP1	sp|Q14847|LASP1_HUMAN;tr|C9J9W2|C9J9W2_HUMAN;tr|F6S2S5|F6S2S5_HUMAN;tr|K7ESD6|K7ESD6_HUMAN	5	Lamp1-Apex/ NES Apex	4	4	4	0	26.0444	0.452113	4	4	5	0	26.4272	0.525912	-0.382815	-1.30388	0.311908
Q14914	PTGR1	sp|Q14914|PTGR1_HUMAN;tr|F2Z3J9|F2Z3J9_HUMAN;tr|F6XGT7|F6XGT7_HUMAN;tr|Q5JVP2|Q5JVP2_HUMAN	4	Lamp1-Apex/ NES Apex	4	1	1	3	22.5749	NA	4	2	3	2	21.7985	NA	0.776333	1.71277	1
Q14964	RB39A	sp|Q14964|RB39A_HUMAN	2	Lamp1-Apex/ NES Apex	4	4	2	0	25.6317	0.1905	4	3	1	1	25.4159	0.852797	0.215817	1.16136	0.690833
Q14966	ZN638	sp|Q14966|ZN638_HUMAN;tr|A0A096LPH6|A0A096LPH6_HUMAN;tr|C9JWN0|C9JWN0_HUMAN;tr|A0A096LPI0|A0A096LPI0_HUMAN;tr|A0A096LPB4|A0A096LPB4_HUMAN;tr|A0A096LNR2|A0A096LNR2_HUMAN;tr|A0A096LNX0|A0A096LNX0_HUMAN;tr|A0A096LNQ0|A0A096LNQ0_HUMAN	21	Lamp1-Apex/ NES Apex	4	4	20	0	23.8929	0.104	4	4	20	0	23.4526	0.286379	0.440289	1.35688	0.0276866
Q14974	IMB1	sp|Q14974|IMB1_HUMAN;tr|J3KTM9|J3KTM9_HUMAN;tr|J3QR48|J3QR48_HUMAN;tr|J3QKQ5|J3QKQ5_HUMAN;tr|J3QRG4|J3QRG4_HUMAN;tr|J3KS06|J3KS06_HUMAN	24	Lamp1-Apex/ NES Apex	4	4	21	0	25.4158	0.292001	4	4	24	0	26.0502	0.217969	-0.634437	-1.55233	0.0131064
Q14978	NOLC1	sp|Q14978|NOLC1_HUMAN;tr|A0A0A0MRM9|A0A0A0MRM9_HUMAN;tr|S4R402|S4R402_HUMAN;tr|S4R341|S4R341_HUMAN;tr|S4R349|S4R349_HUMAN	4	Lamp1-Apex/ NES Apex	4	4	3	0	24.2089	0.305731	4	4	3	0	24.0348	0.351982	0.174061	1.12823	0.483473
Q14997	PSME4	sp|Q14997|PSME4_HUMAN;tr|F8WBH5|F8WBH5_HUMAN	7	Lamp1-Apex/ NES Apex	4	4	4	0	23.0246	0.61842	4	3	7	1	23.3833	0.153936	-0.358695	-1.28227	0.380795
Q14999	CUL7	sp|Q14999|CUL7_HUMAN	1	Lamp1-Apex/ NES Apex	4	3	1	1	23.6239	0.991231	4	3	1	1	23.3914	0.758657	0.232548	1.17491	0.763098
Q149N8	SHPRH	sp|Q149N8|SHPRH_HUMAN;tr|A0A0D9SFM0|A0A0D9SFM0_HUMAN;tr|Q5JT88|Q5JT88_HUMAN	1	Lamp1-Apex/ NES Apex	4	0	0	4	NA	NA	4	3	1	1	22.0122	1.32652	-22.0122	-4.22998e+06	< 1e-16
Q14C86	GAPD1	sp|Q14C86|GAPD1_HUMAN;tr|F8W9S7|F8W9S7_HUMAN;tr|B4DGD8|B4DGD8_HUMAN;tr|C9IZ08|C9IZ08_HUMAN;tr|B0QZ65|B0QZ65_HUMAN;tr|A0A0A0MQV8|A0A0A0MQV8_HUMAN;tr|H0Y7I9|H0Y7I9_HUMAN;tr|H0Y4E7|H0Y4E7_HUMAN;tr|C9IZX9|C9IZX9_HUMAN	11	Lamp1-Apex/ NES Apex	4	4	11	0	23.3813	0.158503	4	4	11	0	23.7465	0.12554	-0.365146	-1.28801	0.0112069
Q14CX7	NAA25	sp|Q14CX7|NAA25_HUMAN	3	Lamp1-Apex/ NES Apex	4	1	1	3	NaN	NA	4	2	2	2	22.8578	0.178403	NA	NA	NA
Q15005	SPCS2	sp|Q15005|SPCS2_HUMAN;tr|A0A087WUC6|A0A087WUC6_HUMAN;tr|E9PL01|E9PL01_HUMAN;tr|E9PI68|E9PI68_HUMAN;tr|E9PRB9|E9PRB9_HUMAN;tr|H0YE04|H0YE04_HUMAN	11	Lamp1-Apex/ NES Apex	4	4	10	0	23.7257	0.398283	4	4	10	0	24.0237	0.172847	-0.297966	-1.22941	0.218981
Q15008	PSMD6	sp|Q15008|PSMD6_HUMAN;tr|C9J0E9|C9J0E9_HUMAN;tr|C9J7B7|C9J7B7_HUMAN;tr|H7C531|H7C531_HUMAN	19	Lamp1-Apex/ NES Apex	4	4	14	0	23.6028	0.51877	4	4	16	0	23.6368	0.186404	-0.0339094	-1.02378	0.906102
Q15018	F175B	sp|Q15018|F175B_HUMAN	4	Lamp1-Apex/ NES Apex	4	4	4	0	22.7337	0.383987	4	4	4	0	23.3869	0.271752	-0.653249	-1.57271	0.0321114
Q15019	2018-09-02	sp|Q15019|SEPT2_HUMAN;tr|B5MCX3|B5MCX3_HUMAN;tr|C9J2Q4|C9J2Q4_HUMAN;tr|H7C2Y0|H7C2Y0_HUMAN;tr|C9JB25|C9JB25_HUMAN;tr|C9J938|C9J938_HUMAN;tr|H7C310|H7C310_HUMAN;tr|C9IY94|C9IY94_HUMAN;tr|C9IZU3|C9IZU3_HUMAN;tr|C9JQJ4|C9JQJ4_HUMAN;tr|B5MD47|B5MD47_HUMAN;tr|C9JZI2|C9JZI2_HUMAN;tr|A0A1B0GXJ2|A0A1B0GXJ2_HUMAN;tr|C9JFT1|C9JFT1_HUMAN;tr|F8WB65|F8WB65_HUMAN;tr|C9JT15|C9JT15_HUMAN;tr|C9JSE7|C9JSE7_HUMAN	15	Lamp1-Apex/ NES Apex	4	4	13	0	24.3689	0.412722	4	4	15	0	25.4753	0.24618	-1.1064	-2.15308	0.00367428
Q15020	SART3	sp|Q15020|SART3_HUMAN;tr|F8VV04|F8VV04_HUMAN;tr|H0YHU8|H0YHU8_HUMAN;tr|F8VVK9|F8VVK9_HUMAN;tr|F8VZM2|F8VZM2_HUMAN;tr|F8W667|F8W667_HUMAN	20	Lamp1-Apex/ NES Apex	4	4	18	0	24.1477	0.0956118	4	4	19	0	24.1567	0.13566	-0.00901189	-1.00627	0.917062
Q15021	CND1	sp|Q15021|CND1_HUMAN;tr|E7EN77|E7EN77_HUMAN	2	Lamp1-Apex/ NES Apex	4	0	0	4	NA	NA	4	4	2	0	22.8164	0.280019	-22.8164	-7.38644e+06	< 1e-16
Q15024	EXOS7	sp|Q15024|EXOS7_HUMAN	1	Lamp1-Apex/ NES Apex	4	0	0	4	NA	NA	4	3	1	1	25.767	0.264484	-25.767	-5.71007e+07	< 1e-16
Q15029	U5S1	sp|Q15029|U5S1_HUMAN;tr|K7EP67|K7EP67_HUMAN;tr|K7EJ74|K7EJ74_HUMAN;tr|K7EIT3|K7EIT3_HUMAN	33	Lamp1-Apex/ NES Apex	4	4	26	0	24.1354	0.065425	4	4	32	0	24.62	0.174281	-0.484541	-1.39914	0.00200368
Q15031	SYLM	sp|Q15031|SYLM_HUMAN;tr|E9PHM2|E9PHM2_HUMAN;tr|C9JYR8|C9JYR8_HUMAN;tr|C9IZR7|C9IZR7_HUMAN	12	Lamp1-Apex/ NES Apex	4	4	10	0	23.3974	0.237412	4	4	11	0	23.7222	0.0742674	-0.324836	-1.25252	0.0400307
Q15032	R3HD1	sp|Q15032|R3HD1_HUMAN;tr|H7C207|H7C207_HUMAN;tr|H7C1X4|H7C1X4_HUMAN;tr|H7BZ47|H7BZ47_HUMAN	3	Lamp1-Apex/ NES Apex	4	4	2	0	22.6809	0.844952	4	3	3	1	22.7596	0.790476	-0.0786888	-1.05606	0.905322
Q15036	SNX17	sp|Q15036|SNX17_HUMAN;tr|F8WAZ0|F8WAZ0_HUMAN	3	Lamp1-Apex/ NES Apex	4	3	3	1	23.5085	0.0700501	4	2	1	2	23.3168	0.462925	0.191761	1.14216	0.620983
Q15042	RB3GP	sp|Q15042|RB3GP_HUMAN;tr|C9J1R5|C9J1R5_HUMAN	13	Lamp1-Apex/ NES Apex	4	4	10	0	23.2429	0.293928	4	4	12	0	23.4736	0.165969	-0.230623	-1.17334	0.220787
Q15046	SYK	sp|Q15046|SYK_HUMAN;tr|H3BVA8|H3BVA8_HUMAN;tr|J3KRL2|J3KRL2_HUMAN;tr|H3BPV7|H3BPV7_HUMAN	12	Lamp1-Apex/ NES Apex	4	4	7	0	23.2879	0.272867	4	4	12	0	24.6322	0.186496	-1.3443	-2.53907	0.00018544
Q15047	SETB1	sp|Q15047|SETB1_HUMAN;tr|E9PRF4|E9PRF4_HUMAN;tr|E9PQM8|E9PQM8_HUMAN	2	Lamp1-Apex/ NES Apex	4	4	2	0	22.7191	0.270954	4	3	2	1	22.6309	0.376616	0.0882664	1.06309	0.730722
Q15050	RRS1	sp|Q15050|RRS1_HUMAN	18	Lamp1-Apex/ NES Apex	4	4	18	0	25.6866	0.464718	4	4	14	0	24.3791	0.16778	1.30745	2.47504	0.00184302
Q15052	ARHG6	sp|Q15052|ARHG6_HUMAN	1	Lamp1-Apex/ NES Apex	4	0	0	4	NA	NA	4	4	1	0	23.7128	0.374902	-23.7128	-1.3749e+07	< 1e-16
Q15056	IF4H	sp|Q15056|IF4H_HUMAN	4	Lamp1-Apex/ NES Apex	4	4	3	0	23.649	0.25594	4	4	4	0	24.4053	0.343732	-0.756373	-1.68924	0.0123693
Q15059	BRD3	sp|Q15059|BRD3_HUMAN;sp|Q58F21|BRDT_HUMAN	5	Lamp1-Apex/ NES Apex	4	2	2	2	22.2833	0.124276	4	4	4	0	22.5287	0.357831	-0.245406	-1.18543	0.420629
Q15061	WDR43	sp|Q15061|WDR43_HUMAN;tr|C9IZK7|C9IZK7_HUMAN;tr|C9JEE7|C9JEE7_HUMAN	5	Lamp1-Apex/ NES Apex	4	4	5	0	23.2838	0.227558	4	4	5	0	23.0851	0.206074	0.19871	1.14767	0.243068
Q15067	ACOX1	sp|Q15067|ACOX1_HUMAN;tr|I3L2U4|I3L2U4_HUMAN;tr|K7ELT1|K7ELT1_HUMAN;tr|I3L0T4|I3L0T4_HUMAN	4	Lamp1-Apex/ NES Apex	4	3	2	1	23.6144	0.208729	4	3	3	1	23.784	0.396715	-0.169608	-1.12475	0.548029
Q15075	EEA1	sp|Q15075|EEA1_HUMAN	15	Lamp1-Apex/ NES Apex	4	4	14	0	23.9216	0.303244	4	4	4	0	22.5697	0.21986	1.35185	2.55239	0.00035831
Q15084	PDIA6	sp|Q15084|PDIA6_HUMAN	13	Lamp1-Apex/ NES Apex	4	4	12	0	24.527	0.25912	4	4	13	0	25.531	0.209	-1.00405	-2.00562	0.000937906
Q15102	PA1B3	sp|Q15102|PA1B3_HUMAN;tr|M0R389|M0R389_HUMAN;tr|M0R1K3|M0R1K3_HUMAN;tr|M0QZT2|M0QZT2_HUMAN;tr|M0QXS6|M0QXS6_HUMAN;tr|M0R323|M0R323_HUMAN	9	Lamp1-Apex/ NES Apex	4	4	8	0	24.8473	0.202832	4	4	7	0	24.8279	0.194607	0.0194658	1.01358	0.894376
Q15111	PLCL1	sp|Q15111|PLCL1_HUMAN;tr|H3BUD4|H3BUD4_HUMAN;tr|A0A0A0MT40|A0A0A0MT40_HUMAN;tr|F8WAR2|F8WAR2_HUMAN	6	Lamp1-Apex/ NES Apex	4	4	5	0	23.0312	0.398857	4	0	0	4	NA	NA	23.0312	8.57219e+06	< 1e-16
Q15118	PDK1	sp|Q15118|PDK1_HUMAN;tr|C9JKT3|C9JKT3_HUMAN;tr|F8WC75|F8WC75_HUMAN;tr|F8WEJ6|F8WEJ6_HUMAN;tr|C9IYB4|C9IYB4_HUMAN	4	Lamp1-Apex/ NES Apex	4	3	4	1	22.5401	0.267434	4	4	4	0	22.1488	0.67274	0.391349	1.31162	0.392588
Q15120	PDK3	sp|Q15120|PDK3_HUMAN	1	Lamp1-Apex/ NES Apex	4	1	1	3	22.2723	NA	4	3	1	1	22.4054	0.521133	-0.133112	-1.09666	0.845462
Q15121	PEA15	sp|Q15121|PEA15_HUMAN;tr|B1AKZ5|B1AKZ5_HUMAN	5	Lamp1-Apex/ NES Apex	4	4	5	0	24.7984	0.498319	4	4	4	0	24.0421	0.525337	0.756293	1.68914	0.0817161
Q15126	PMVK	sp|Q15126|PMVK_HUMAN	5	Lamp1-Apex/ NES Apex	4	4	5	0	23.9054	0.307547	4	4	5	0	23.8897	0.213032	0.0157122	1.01095	0.935793
Q15147	PLCB4	sp|Q15147|PLCB4_HUMAN	3	Lamp1-Apex/ NES Apex	4	4	3	0	22.8166	0.329919	4	3	3	1	23.321	0.341364	-0.504433	-1.41857	0.105356
Q15149	PLEC	sp|Q15149|PLEC_HUMAN;tr|E9PMV1|E9PMV1_HUMAN;tr|E9PQ28|E9PQ28_HUMAN;tr|E9PIA2|E9PIA2_HUMAN;tr|E9PKG0|E9PKG0_HUMAN	42	Lamp1-Apex/ NES Apex	4	4	39	0	23.4654	0.175912	4	4	38	0	23.7681	0.112365	-0.302662	-1.23342	0.0273364
Q15155	NOMO1	sp|Q15155|NOMO1_HUMAN;sp|P69849|NOMO3_HUMAN;tr|J3KN36|J3KN36_HUMAN;tr|A0A0G2JN29|A0A0G2JN29_HUMAN;tr|A0A087X117|A0A087X117_HUMAN;sp|Q5JPE7|NOMO2_HUMAN;tr|A0A0G2JP90|A0A0G2JP90_HUMAN;tr|A0A087WW46|A0A087WW46_HUMAN;tr|A0A087WTD5|A0A087WTD5_HUMAN;tr|H3BUC9|H3BUC9_HUMAN;tr|H3BPS9|H3BPS9_HUMAN	7	Lamp1-Apex/ NES Apex	4	3	2	1	22.8177	0.484865	4	4	7	0	24.0421	0.182226	-1.22439	-2.33656	0.00511014
Q15173	2A5B	sp|Q15173|2A5B_HUMAN;tr|E9PNY3|E9PNY3_HUMAN;tr|E9PQN5|E9PQN5_HUMAN	8	Lamp1-Apex/ NES Apex	4	4	8	0	23.3786	0.187335	4	4	8	0	23.5809	0.409059	-0.202324	-1.15055	0.403097
Q15181	IPYR	sp|Q15181|IPYR_HUMAN;tr|Q5SQT6|Q5SQT6_HUMAN	15	Lamp1-Apex/ NES Apex	4	4	9	0	23.7454	0.152323	4	4	15	0	24.294	0.300763	-0.548661	-1.46273	0.0173608
Q15185	TEBP	sp|Q15185|TEBP_HUMAN;tr|A0A087WYT3|A0A087WYT3_HUMAN;tr|B4DDC6|B4DDC6_HUMAN	4	Lamp1-Apex/ NES Apex	4	4	4	0	27.0731	0.362115	4	4	4	0	27.8502	0.256046	-0.777048	-1.71362	0.0127608
Q15208	STK38	sp|Q15208|STK38_HUMAN	5	Lamp1-Apex/ NES Apex	4	3	4	1	22.9661	0.397929	4	3	5	1	23.6679	0.0552362	-0.701806	-1.62654	0.0389442
Q15233	NONO	sp|Q15233|NONO_HUMAN;tr|C9JYS8|C9JYS8_HUMAN;tr|H7C367|H7C367_HUMAN;tr|C9IZL7|C9IZL7_HUMAN;tr|C9J4X2|C9J4X2_HUMAN	16	Lamp1-Apex/ NES Apex	4	4	15	0	26.4217	0.24913	4	4	16	0	26.351	0.356564	0.0706747	1.05021	0.756244
Q15274	NADC	sp|Q15274|NADC_HUMAN;tr|C9JCJ5|C9JCJ5_HUMAN;tr|H3BP73|H3BP73_HUMAN	1	Lamp1-Apex/ NES Apex	4	1	1	3	24.7349	NA	4	1	1	3	24.4026	NA	0.332306	1.25902	1
Q15276	RABE1	sp|Q15276|RABE1_HUMAN;tr|A0A087WZZ3|A0A087WZZ3_HUMAN;tr|K7ENJ9|K7ENJ9_HUMAN;tr|I3L2B8|I3L2B8_HUMAN	14	Lamp1-Apex/ NES Apex	4	4	10	0	23.3556	0.240827	4	4	11	0	22.9335	0.408595	0.422087	1.33986	0.125398
Q15283	RASA2	sp|Q15283|RASA2_HUMAN;tr|A0A0A0MSJ9|A0A0A0MSJ9_HUMAN	1	Lamp1-Apex/ NES Apex	4	4	1	0	23.3711	0.288781	4	3	1	1	23.2617	0.298381	0.109417	1.07879	0.645195
Q15286	RAB35	sp|Q15286|RAB35_HUMAN;tr|F5H157|F5H157_HUMAN;tr|F5H7F8|F5H7F8_HUMAN	4	Lamp1-Apex/ NES Apex	4	4	4	0	24.8965	0.271162	4	4	4	0	24.2049	0.277981	0.691591	1.61506	0.0119007
Q15291	RBBP5	sp|Q15291|RBBP5_HUMAN	2	Lamp1-Apex/ NES Apex	4	1	1	3	21.8618	NA	4	4	1	0	22.9225	0.482164	-1.06064	-2.08586	0.143794
Q15293	RCN1	sp|Q15293|RCN1_HUMAN;tr|E9PP27|E9PP27_HUMAN	2	Lamp1-Apex/ NES Apex	4	0	0	4	NA	NA	4	3	2	1	23.7482	0.369816	-23.7482	-1.40903e+07	< 1e-16
Q15311	RBP1	sp|Q15311|RBP1_HUMAN	2	Lamp1-Apex/ NES Apex	4	2	2	2	22.4509	NA	4	4	1	0	22.7743	0.4463	-0.323392	-1.25127	0.563098
Q15365	PCBP1	sp|Q15365|PCBP1_HUMAN;tr|C9K0A2|C9K0A2_HUMAN;tr|F8WC71|F8WC71_HUMAN	10	Lamp1-Apex/ NES Apex	4	4	10	0	27.6998	0.0869743	4	4	9	0	27.5524	0.0880653	0.147357	1.10754	0.0546886
Q15366	PCBP2	sp|Q15366|PCBP2_HUMAN;tr|F8W0G4|F8W0G4_HUMAN;tr|F8VXH9|F8VXH9_HUMAN;tr|F8W1G6|F8W1G6_HUMAN;tr|F8VTZ0|F8VTZ0_HUMAN;tr|H3BND9|H3BND9_HUMAN;tr|H3BSP4|H3BSP4_HUMAN;tr|H3BSS4|H3BSS4_HUMAN	2	Lamp1-Apex/ NES Apex	4	4	2	0	26.8469	0.181113	4	4	2	0	27.0835	0.235945	-0.236574	-1.17819	0.162776
Q15370	ELOB	sp|Q15370|ELOB_HUMAN;tr|B8ZZU8|B8ZZU8_HUMAN;tr|I3L0M9|I3L0M9_HUMAN;tr|A0A0B4J296|A0A0B4J296_HUMAN	5	Lamp1-Apex/ NES Apex	4	4	5	0	24.253	0.340119	4	4	5	0	24.134	0.104633	0.119078	1.08604	0.528227
Q15382	RHEB	sp|Q15382|RHEB_HUMAN;tr|C9J931|C9J931_HUMAN;tr|F8WBL3|F8WBL3_HUMAN	2	Lamp1-Apex/ NES Apex	4	2	2	2	23.1552	0.433159	4	1	1	3	23.6262	NA	-0.471005	-1.38607	0.53778
Q15386	UBE3C	sp|Q15386|UBE3C_HUMAN	8	Lamp1-Apex/ NES Apex	4	4	7	0	22.7183	0.314457	4	4	7	0	22.5427	0.566857	0.175571	1.12941	0.607547
Q15388	TOM20	sp|Q15388|TOM20_HUMAN	2	Lamp1-Apex/ NES Apex	4	4	2	0	24.1679	0.207067	4	4	2	0	24.8614	0.378975	-0.693571	-1.61728	0.0183194
Q15392	DHC24	sp|Q15392|DHC24_HUMAN;tr|Q3LIE7|Q3LIE7_HUMAN;tr|H7C4B7|H7C4B7_HUMAN	7	Lamp1-Apex/ NES Apex	4	4	7	0	23.6693	0.310932	4	4	7	0	25.5023	0.153977	-1.83293	-3.56259	4.22935e-05
Q15393	SF3B3	sp|Q15393|SF3B3_HUMAN;tr|J3QRB2|J3QRB2_HUMAN;tr|J3QL37|J3QL37_HUMAN;tr|I3L4G7|I3L4G7_HUMAN;tr|H3BMB0|H3BMB0_HUMAN;tr|J3QKV4|J3QKV4_HUMAN	26	Lamp1-Apex/ NES Apex	4	4	23	0	23.8354	0.0582132	4	4	25	0	24.4624	0.073536	-0.627069	-1.54442	1.08267e-05
Q15397	PUM3	sp|Q15397|PUM3_HUMAN;tr|S4R3K8|S4R3K8_HUMAN	19	Lamp1-Apex/ NES Apex	4	4	19	0	25.5696	0.17974	4	4	17	0	24.2158	0.431698	1.35377	2.55579	0.00116179
Q15404	RSU1	sp|Q15404|RSU1_HUMAN	1	Lamp1-Apex/ NES Apex	4	0	0	4	NA	NA	4	2	1	2	24.0529	0.462714	-24.0529	-1.74036e+07	< 1e-16
Q15417	CNN3	sp|Q15417|CNN3_HUMAN;tr|E9PDU6|E9PDU6_HUMAN	8	Lamp1-Apex/ NES Apex	4	4	7	0	23.5926	0.373025	4	4	7	0	25.2987	0.121605	-1.70602	-3.26261	0.000127676
Q15424	SAFB1	sp|Q15424|SAFB1_HUMAN;tr|K7EII0|K7EII0_HUMAN;tr|K7ES42|K7ES42_HUMAN	15	Lamp1-Apex/ NES Apex	4	4	14	0	24.3699	0.226788	4	4	15	0	23.4697	0.48893	0.900262	1.8664	0.0155983
Q15427	SF3B4	sp|Q15427|SF3B4_HUMAN;tr|Q5SZ64|Q5SZ64_HUMAN	3	Lamp1-Apex/ NES Apex	4	4	3	0	25.8107	0.217798	4	4	3	0	25.4835	0.407455	0.327158	1.25454	0.206468
Q15428	SF3A2	sp|Q15428|SF3A2_HUMAN;tr|K7EMT0|K7EMT0_HUMAN	1	Lamp1-Apex/ NES Apex	4	1	1	3	24.1773	NA	4	2	1	2	24.2179	1.13317	-0.0406079	-1.02855	0.981378
Q15435	PP1R7	sp|Q15435|PP1R7_HUMAN;tr|H7C003|H7C003_HUMAN;tr|C9J177|C9J177_HUMAN;tr|C9JD73|C9JD73_HUMAN;tr|B5MBZ8|B5MBZ8_HUMAN;tr|H7C3Q5|H7C3Q5_HUMAN;tr|C9JRC4|C9JRC4_HUMAN;tr|H7C118|H7C118_HUMAN	4	Lamp1-Apex/ NES Apex	4	4	3	0	24.0553	0.422987	4	4	3	0	24.6268	0.191565	-0.571561	-1.48613	0.0489997
Q15437	SC23B	sp|Q15437|SC23B_HUMAN;tr|Q5QPE2|Q5QPE2_HUMAN;tr|Q5QPE1|Q5QPE1_HUMAN	15	Lamp1-Apex/ NES Apex	4	4	13	0	23.7171	0.226477	4	4	15	0	24.2082	0.0974049	-0.491063	-1.40548	0.00725238
Q15438	CYH1	sp|Q15438|CYH1_HUMAN;tr|K7ENQ8|K7ENQ8_HUMAN;tr|K7EKA2|K7EKA2_HUMAN;tr|K7ERV8|K7ERV8_HUMAN;sp|Q9UIA0|CYH4_HUMAN	1	Lamp1-Apex/ NES Apex	4	3	1	1	23.5916	0.595192	4	0	0	4	NA	NA	23.5916	1.26407e+07	< 1e-16
Q15459	SF3A1	sp|Q15459|SF3A1_HUMAN;tr|H7C1L2|H7C1L2_HUMAN	6	Lamp1-Apex/ NES Apex	4	4	6	0	23.7637	0.242418	4	4	6	0	24.008	0.294027	-0.244285	-1.18451	0.247121
Q15477	SKIV2	sp|Q15477|SKIV2_HUMAN;tr|H7C5N0|H7C5N0_HUMAN;tr|H7C4L3|H7C4L3_HUMAN;tr|B4E0B4|B4E0B4_HUMAN;tr|F8WDE8|F8WDE8_HUMAN	20	Lamp1-Apex/ NES Apex	4	4	20	0	23.9128	0.215524	4	4	17	0	23.5606	0.165769	0.352224	1.27653	0.0411661
Q15527	SURF2	sp|Q15527|SURF2_HUMAN	5	Lamp1-Apex/ NES Apex	4	4	5	0	24.5652	0.302109	4	3	3	1	23.5409	0.179468	1.0243	2.03398	0.00359543
Q15555	MARE2	sp|Q15555|MARE2_HUMAN;tr|K7ERD8|K7ERD8_HUMAN;tr|K7EL66|K7EL66_HUMAN;tr|M0QX52|M0QX52_HUMAN;tr|K7ENB3|K7ENB3_HUMAN	13	Lamp1-Apex/ NES Apex	4	4	12	0	25.6882	0.171292	4	4	13	0	25.2037	0.110788	0.484546	1.39915	0.00315711
Q15637	SF01	sp|Q15637|SF01_HUMAN;tr|C9J792|C9J792_HUMAN;tr|F8WEV5|F8WEV5_HUMAN	7	Lamp1-Apex/ NES Apex	4	4	6	0	25.1457	0.153216	4	4	7	0	24.8961	0.311386	0.249593	1.18887	0.200363
Q15645	PCH2	sp|Q15645|PCH2_HUMAN;tr|H0YAL2|H0YAL2_HUMAN	4	Lamp1-Apex/ NES Apex	4	0	0	4	NA	NA	4	4	4	0	23.3385	0.227499	-23.3385	-1.06069e+07	< 1e-16
Q15648	MED1	sp|Q15648|MED1_HUMAN	1	Lamp1-Apex/ NES Apex	4	1	1	3	21.987	NA	4	2	1	2	22.8349	0.619715	-0.847938	-1.79993	0.464798
Q15650	TRIP4	sp|Q15650|TRIP4_HUMAN;tr|H0YL91|H0YL91_HUMAN	1	Lamp1-Apex/ NES Apex	4	1	1	3	22.7135	NA	4	2	1	2	22.6503	1.08731	0.0631444	1.04474	0.969836
Q15651	HMGN3	sp|Q15651|HMGN3_HUMAN;tr|A0A087WZE9|A0A087WZE9_HUMAN	3	Lamp1-Apex/ NES Apex	4	4	3	0	26.7857	0.901748	4	4	3	0	25.6486	0.322589	1.13705	2.1993	0.0551804
Q15691	MARE1	sp|Q15691|MARE1_HUMAN	18	Lamp1-Apex/ NES Apex	4	4	17	0	24.9953	0.187467	4	4	18	0	25.6742	0.167873	-0.678892	-1.60091	0.00167077
Q15717	ELAV1	sp|Q15717|ELAV1_HUMAN;tr|M0QZR9|M0QZR9_HUMAN;tr|M0R055|M0R055_HUMAN	18	Lamp1-Apex/ NES Apex	4	4	16	0	25.9741	0.0582451	4	4	17	0	26.2994	0.0934631	-0.325308	-1.25293	0.00104593
Q15738	NSDHL	sp|Q15738|NSDHL_HUMAN;tr|C9JDR0|C9JDR0_HUMAN	7	Lamp1-Apex/ NES Apex	4	4	6	0	23.5779	0.292373	4	4	7	0	24.1658	0.173399	-0.587871	-1.50303	0.0134866
Q15746	MYLK	sp|Q15746|MYLK_HUMAN	1	Lamp1-Apex/ NES Apex	4	4	1	0	24.8965	0.574861	4	4	1	0	25.101	0.688834	-0.204567	-1.15234	0.664419
Q15750	TAB1	sp|Q15750|TAB1_HUMAN	5	Lamp1-Apex/ NES Apex	4	3	3	1	22.6934	0.139975	4	4	5	0	23.0275	0.18795	-0.33404	-1.26054	0.0690298
Q15751	HERC1	sp|Q15751|HERC1_HUMAN;tr|H0YMH0|H0YMH0_HUMAN;tr|H0YLG2|H0YLG2_HUMAN	12	Lamp1-Apex/ NES Apex	4	4	9	0	22.2319	0.180868	4	4	11	0	22.8508	0.258025	-0.618939	-1.53575	0.00772623
Q15758	AAAT	sp|Q15758|AAAT_HUMAN;tr|M0QXM4|M0QXM4_HUMAN;tr|M0QX44|M0QX44_HUMAN	1	Lamp1-Apex/ NES Apex	4	4	1	0	24.1317	0.309706	4	3	1	1	23.7074	0.593083	0.424272	1.34189	0.267419
Q15768	EFNB3	sp|Q15768|EFNB3_HUMAN	3	Lamp1-Apex/ NES Apex	4	2	1	2	22.4924	0.280605	4	2	1	2	23.5792	3.36618	-1.08681	-2.12404	0.693716
Q15771	RAB30	sp|Q15771|RAB30_HUMAN;tr|E9PPW9|E9PPW9_HUMAN;tr|E9PRX0|E9PRX0_HUMAN;tr|E9PQ07|E9PQ07_HUMAN;tr|E9PLM3|E9PLM3_HUMAN;tr|E9PJQ5|E9PJQ5_HUMAN;tr|E9PRF7|E9PRF7_HUMAN;tr|E9PNB9|E9PNB9_HUMAN;tr|E9PS06|E9PS06_HUMAN;tr|H0YDK7|H0YDK7_HUMAN;tr|E9PMJ1|E9PMJ1_HUMAN	1	Lamp1-Apex/ NES Apex	4	1	1	3	22.3243	NA	4	3	1	1	23.0099	0.118451	-0.685519	-1.60828	0.037579
Q15773	MLF2	sp|Q15773|MLF2_HUMAN	2	Lamp1-Apex/ NES Apex	4	3	2	1	23.5419	0.277052	4	2	1	2	24.1106	0.323833	-0.568704	-1.48319	0.199762
Q15776	ZKSC8	sp|Q15776|ZKSC8_HUMAN	1	Lamp1-Apex/ NES Apex	4	4	1	0	23.2712	0.534875	4	2	1	2	23.4989	0.640391	-0.227715	-1.17098	0.664837
Q15788	NCOA1	sp|Q15788|NCOA1_HUMAN;tr|B5MCN7|B5MCN7_HUMAN	1	Lamp1-Apex/ NES Apex	4	4	1	0	24.2985	0.201738	4	2	1	2	24.2661	0.235493	0.0324161	1.02272	0.867621
Q15796	SMAD2	sp|Q15796|SMAD2_HUMAN;tr|B7Z5N5|B7Z5N5_HUMAN;tr|K7EJX0|K7EJX0_HUMAN;sp|P84022|SMAD3_HUMAN;tr|H3BVD1|H3BVD1_HUMAN;tr|H0YMP2|H0YMP2_HUMAN;tr|H0YL71|H0YL71_HUMAN;tr|H3BP09|H3BP09_HUMAN;tr|K7ERC7|K7ERC7_HUMAN;tr|H0YNV1|H0YNV1_HUMAN;tr|K7ESI8|K7ESI8_HUMAN;tr|K7EL92|K7EL92_HUMAN;tr|H0YKE2|H0YKE2_HUMAN;tr|D6RIZ9|D6RIZ9_HUMAN;tr|D6RBB4|D6RBB4_HUMAN;tr|H3BQ00|H3BQ00_HUMAN	6	Lamp1-Apex/ NES Apex	4	4	5	0	24.2041	0.336447	4	4	6	0	23.9511	0.25562	0.252923	1.19162	0.276392
Q15797	SMAD1	sp|Q15797|SMAD1_HUMAN;tr|D6RD62|D6RD62_HUMAN;tr|D6RAY1|D6RAY1_HUMAN;tr|D6REQ3|D6REQ3_HUMAN;tr|D6RDN7|D6RDN7_HUMAN;tr|H0YAK7|H0YAK7_HUMAN	4	Lamp1-Apex/ NES Apex	4	4	4	0	23.5977	0.3514	4	4	4	0	24.3487	0.391326	-0.751027	-1.68299	0.0289562
Q15813	TBCE	sp|Q15813|TBCE_HUMAN;tr|E7EXA6|E7EXA6_HUMAN;sp|Q8WVB6|CTF18_HUMAN	17	Lamp1-Apex/ NES Apex	4	4	8	0	22.3509	0.141613	4	4	15	0	23.2365	0.386483	-0.885639	-1.84758	0.0050745
Q15814	TBCC	sp|Q15814|TBCC_HUMAN	3	Lamp1-Apex/ NES Apex	4	2	2	2	22.7847	0.203146	4	4	3	0	23.1122	0.365251	-0.327458	-1.2548	0.318607
Q15833	STXB2	sp|Q15833|STXB2_HUMAN;tr|M0R0M7|M0R0M7_HUMAN;tr|M0QZ54|M0QZ54_HUMAN;tr|M0R0D4|M0R0D4_HUMAN;tr|M0R118|M0R118_HUMAN;tr|M0R1A1|M0R1A1_HUMAN;tr|A0A087WUN8|A0A087WUN8_HUMAN	1	Lamp1-Apex/ NES Apex	4	2	1	2	25.0329	0.000158018	4	2	1	2	25.7086	0.370783	-0.67576	-1.59744	0.1233
Q15843	NEDD8	sp|Q15843|NEDD8_HUMAN;tr|F8VSA6|F8VSA6_HUMAN;tr|E9PS38|E9PS38_HUMAN;tr|S4R3E9|S4R3E9_HUMAN	2	Lamp1-Apex/ NES Apex	4	4	2	0	24.1743	0.689149	4	4	2	0	24.6661	0.483716	-0.491791	-1.40619	0.287041
Q15907	RB11B	sp|Q15907|RB11B_HUMAN;tr|H3BMH2|H3BMH2_HUMAN;tr|H3BSC1|H3BSC1_HUMAN;sp|P62491|RB11A_HUMAN;tr|B4DQU5|B4DQU5_HUMAN;tr|M0R2D0|M0R2D0_HUMAN;sp|P57735|RAB25_HUMAN	8	Lamp1-Apex/ NES Apex	4	4	7	0	24.0365	0.151965	4	4	7	0	24.168	0.278539	-0.131507	-1.09544	0.438875
Q15942	ZYX	sp|Q15942|ZYX_HUMAN;tr|H0Y2Y8|H0Y2Y8_HUMAN;tr|H7C3D3|H7C3D3_HUMAN;tr|C9IZ41|C9IZ41_HUMAN;tr|C9JJK5|C9JJK5_HUMAN;tr|H7C3R3|H7C3R3_HUMAN	12	Lamp1-Apex/ NES Apex	4	4	11	0	24.1814	0.278735	4	4	11	0	24.9828	0.236995	-0.801439	-1.74284	0.00466301
Q16143	SYUB	sp|Q16143|SYUB_HUMAN;tr|G4Y816|G4Y816_HUMAN	2	Lamp1-Apex/ NES Apex	4	4	2	0	24.5148	0.535503	4	2	1	2	22.9928	0.344084	1.52198	2.87186	0.0237358
Q16186	ADRM1	sp|Q16186|ADRM1_HUMAN;tr|A0A087WUX6|A0A087WUX6_HUMAN;tr|A0A087WX59|A0A087WX59_HUMAN	3	Lamp1-Apex/ NES Apex	4	4	1	0	23.9303	0.375104	4	2	2	2	24.4587	1.07825	-0.528447	-1.44238	0.387222
Q16204	CCDC6	sp|Q16204|CCDC6_HUMAN	5	Lamp1-Apex/ NES Apex	4	4	3	0	23.9627	0.313513	4	4	5	0	24.5997	0.616807	-0.636992	-1.55508	0.115178
Q16352	AINX	sp|Q16352|AINX_HUMAN	48	Lamp1-Apex/ NES Apex	4	4	45	0	27.9028	0.197011	4	4	45	0	27.8181	0.151149	0.0846979	1.06047	0.520573
Q16401	PSMD5	sp|Q16401|PSMD5_HUMAN;tr|F2Z3J2|F2Z3J2_HUMAN;tr|Q4VXH0|Q4VXH0_HUMAN	14	Lamp1-Apex/ NES Apex	4	4	9	0	23.4646	0.247043	4	4	12	0	23.9209	0.26924	-0.456307	-1.37203	0.0466831
Q16512	PKN1	sp|Q16512|PKN1_HUMAN;tr|K7EL10|K7EL10_HUMAN;tr|H0Y429|H0Y429_HUMAN;tr|K7EKY9|K7EKY9_HUMAN;tr|K7EM57|K7EM57_HUMAN;sp|Q6P5Z2|PKN3_HUMAN	6	Lamp1-Apex/ NES Apex	4	4	6	0	22.9103	0.330421	4	4	4	0	22.2397	0.145481	0.670583	1.59172	0.00991284
Q16527	CSRP2	sp|Q16527|CSRP2_HUMAN;tr|F8VQR7|F8VQR7_HUMAN;tr|F8VW96|F8VW96_HUMAN	10	Lamp1-Apex/ NES Apex	4	4	5	0	23.5558	0.321747	4	4	7	0	24.3614	0.328933	-0.8056	-1.74787	0.012801
Q16531	DDB1	sp|Q16531|DDB1_HUMAN;tr|F5GY55|F5GY55_HUMAN;tr|F5H2L3|F5H2L3_HUMAN;tr|F5GWI0|F5GWI0_HUMAN;tr|F5GZY8|F5GZY8_HUMAN;tr|F5GYG8|F5GYG8_HUMAN;tr|F5H198|F5H198_HUMAN	26	Lamp1-Apex/ NES Apex	4	4	17	0	23.1776	0.215896	4	4	25	0	23.4797	0.0623388	-0.302103	-1.23294	0.0361125
Q16537	2A5E	sp|Q16537|2A5E_HUMAN;tr|H0YJZ3|H0YJZ3_HUMAN	6	Lamp1-Apex/ NES Apex	4	4	3	0	23.1031	0.350562	4	4	3	0	23.5473	0.638805	-0.444199	-1.36056	0.268521
Q16539	MK14	sp|Q16539|MK14_HUMAN;tr|B5TY33|B5TY33_HUMAN;tr|B4E0K5|B4E0K5_HUMAN;tr|H7C4E2|H7C4E2_HUMAN;tr|E7EX54|E7EX54_HUMAN	1	Lamp1-Apex/ NES Apex	4	0	0	4	NA	NA	4	4	1	0	23.4331	0.237999	-23.4331	-1.13256e+07	< 1e-16
Q16543	CDC37	sp|Q16543|CDC37_HUMAN;tr|K7EQA9|K7EQA9_HUMAN;tr|K7EKQ2|K7EKQ2_HUMAN;tr|K7EIU0|K7EIU0_HUMAN	6	Lamp1-Apex/ NES Apex	4	4	6	0	24.0951	0.349109	4	4	5	0	24.8215	0.239374	-0.726385	-1.65449	0.0139358
Q16566	KCC4	sp|Q16566|KCC4_HUMAN;tr|D6RE65|D6RE65_HUMAN;tr|D6RCD6|D6RCD6_HUMAN;tr|D6REY7|D6REY7_HUMAN	3	Lamp1-Apex/ NES Apex	4	1	1	3	22.4502	NA	4	4	2	0	23.178	0.361635	-0.727805	-1.65612	0.169668
Q16572	VACHT	sp|Q16572|VACHT_HUMAN	6	Lamp1-Apex/ NES Apex	4	4	5	0	24.6761	0.151402	4	4	4	0	23.1883	0.320273	1.4878	2.80461	0.000155103
Q16643	DREB	sp|Q16643|DREB_HUMAN;tr|D6R9W4|D6R9W4_HUMAN;tr|D6R9Q9|D6R9Q9_HUMAN;tr|D6RFI1|D6RFI1_HUMAN;tr|D6RCR4|D6RCR4_HUMAN	23	Lamp1-Apex/ NES Apex	4	4	20	0	25.9761	0.143022	4	4	22	0	27.3226	0.292674	-1.3465	-2.54294	0.000169499
Q16658	FSCN1	sp|Q16658|FSCN1_HUMAN;tr|C9JFC0|C9JFC0_HUMAN;tr|A0A0A0MSB2|A0A0A0MSB2_HUMAN;tr|C9JPH9|C9JPH9_HUMAN	37	Lamp1-Apex/ NES Apex	4	4	33	0	26.0137	0.212535	4	4	37	0	26.8622	0.184995	-0.848473	-1.80059	0.0009458
Q16698	DECR	sp|Q16698|DECR_HUMAN;tr|E5RJG7|E5RJG7_HUMAN;tr|E5RFV2|E5RFV2_HUMAN;tr|E5RJD2|E5RJD2_HUMAN;tr|E5RID6|E5RID6_HUMAN;tr|H0YAW3|H0YAW3_HUMAN	7	Lamp1-Apex/ NES Apex	4	4	4	0	23.9412	0.213347	4	4	7	0	23.7263	0.22522	0.21487	1.1606	0.21528
Q16720	AT2B3	sp|Q16720|AT2B3_HUMAN	9	Lamp1-Apex/ NES Apex	4	4	5	0	22.6798	0.353411	4	4	8	0	23.9478	0.311358	-1.26803	-2.40832	0.00168864
Q16774	KGUA	sp|Q16774|KGUA_HUMAN;tr|B1ANH5|B1ANH5_HUMAN;tr|B1ANH0|B1ANH0_HUMAN;tr|B1ANG9|B1ANG9_HUMAN;tr|B1ANH6|B1ANH6_HUMAN;tr|B1ANH2|B1ANH2_HUMAN;tr|B1ANH3|B1ANH3_HUMAN	2	Lamp1-Apex/ NES Apex	4	4	2	0	24.0583	0.491672	4	4	2	0	23.8422	0.450355	0.216063	1.16156	0.54091
Q16778	H2B2E	sp|Q16778|H2B2E_HUMAN;sp|P33778|H2B1B_HUMAN;sp|P23527|H2B1O_HUMAN;sp|P06899|H2B1J_HUMAN;sp|Q8N257|H2B3B_HUMAN;sp|Q6DRA6|H2B2D_HUMAN;sp|Q6DN03|H2B2C_HUMAN	4	Lamp1-Apex/ NES Apex	4	4	3	0	28.7999	0.604487	4	4	4	0	28.4216	0.139482	0.378245	1.29976	0.268444
Q16795	NDUA9	sp|Q16795|NDUA9_HUMAN;tr|F5H0J3|F5H0J3_HUMAN;tr|F5GY40|F5GY40_HUMAN	3	Lamp1-Apex/ NES Apex	4	3	3	1	22.8664	0.200556	4	3	3	1	22.927	0.284092	-0.0605864	-1.04289	0.777871
Q16799	RTN1	sp|Q16799|RTN1_HUMAN;tr|Q2NKQ5|Q2NKQ5_HUMAN;tr|A8MT72|A8MT72_HUMAN	10	Lamp1-Apex/ NES Apex	4	4	10	0	23.8894	0.27981	4	4	4	0	22.9788	0.143151	0.910577	1.8798	0.00115737
Q16822	PCKGM	sp|Q16822|PCKGM_HUMAN;tr|B4DW73|B4DW73_HUMAN;tr|H0YML5|H0YML5_HUMAN;tr|H0YMA5|H0YMA5_HUMAN;tr|H0YNG4|H0YNG4_HUMAN;sp|P35558|PCKGC_HUMAN;tr|H0YMU6|H0YMU6_HUMAN;tr|H0YMY3|H0YMY3_HUMAN	13	Lamp1-Apex/ NES Apex	4	4	12	0	25.1329	0.182028	4	4	13	0	24.6777	0.298585	0.45515	1.37092	0.0404926
Q16836	HCDH	sp|Q16836|HCDH_HUMAN;tr|E9PF18|E9PF18_HUMAN;tr|A0A0A0MSE2|A0A0A0MSE2_HUMAN	2	Lamp1-Apex/ NES Apex	4	4	2	0	23.3871	0.388952	4	4	2	0	24.3847	0.302614	-0.997606	-1.99668	0.00673627
Q16849	PTPRN	sp|Q16849|PTPRN_HUMAN;tr|H7C0U9|H7C0U9_HUMAN	3	Lamp1-Apex/ NES Apex	4	4	3	0	23.4599	0.0914427	4	1	1	3	22.4853	NA	0.974605	1.9651	0.00244824
Q17RC7	EX3L4	sp|Q17RC7|EX3L4_HUMAN;tr|H0YNV0|H0YNV0_HUMAN	2	Lamp1-Apex/ NES Apex	4	1	1	3	24.5583	NA	4	4	2	0	23.8767	0.497507	0.681592	1.60391	0.307861
Q17RY0	CPEB4	sp|Q17RY0|CPEB4_HUMAN;tr|B7ZLQ8|B7ZLQ8_HUMAN;tr|E5RJM0|E5RJM0_HUMAN;tr|E5RFP2|E5RFP2_HUMAN;tr|H0YBG1|H0YBG1_HUMAN	6	Lamp1-Apex/ NES Apex	4	4	6	0	23.7449	0.342704	4	4	6	0	23.8296	0.287058	-0.0846742	-1.06045	0.717866
Q1ED39	KNOP1	sp|Q1ED39|KNOP1_HUMAN;tr|H3BPL4|H3BPL4_HUMAN;tr|H3BNU8|H3BNU8_HUMAN;tr|H3BMC9|H3BMC9_HUMAN	15	Lamp1-Apex/ NES Apex	4	4	15	0	24.3694	0.287648	4	3	9	1	23.2089	0.117527	1.16048	2.23532	0.00131501
Q1KMD3	HNRL2	sp|Q1KMD3|HNRL2_HUMAN;tr|H3BQZ7|H3BQZ7_HUMAN	47	Lamp1-Apex/ NES Apex	4	4	43	0	25.5527	0.0564024	4	4	47	0	25.8938	0.108859	-0.341048	-1.26668	0.00142823
Q24JP5	T132A	sp|Q24JP5|T132A_HUMAN;tr|H0YFQ2|H0YFQ2_HUMAN;tr|F5H765|F5H765_HUMAN;tr|H0YFQ1|H0YFQ1_HUMAN;tr|H0YFB3|H0YFB3_HUMAN	8	Lamp1-Apex/ NES Apex	4	4	4	0	21.9647	0.43639	4	4	5	0	21.7848	0.781549	0.179897	1.1328	0.70165
Q27J81	INF2	sp|Q27J81|INF2_HUMAN;tr|A0A0A0MQU1|A0A0A0MQU1_HUMAN	3	Lamp1-Apex/ NES Apex	4	4	3	0	23.217	0.532978	4	4	3	0	23.2807	0.309735	-0.0636613	-1.04511	0.843197
Q29RF7	PDS5A	sp|Q29RF7|PDS5A_HUMAN;tr|H0Y9L6|H0Y9L6_HUMAN	10	Lamp1-Apex/ NES Apex	4	4	4	0	22.5273	0.255375	4	4	9	0	22.8541	0.161554	-0.32677	-1.2542	0.0738007
Q2KHT3	CL16A	sp|Q2KHT3|CL16A_HUMAN;tr|H7BZJ9|H7BZJ9_HUMAN;tr|H7BZI2|H7BZI2_HUMAN;tr|H7BXG1|H7BXG1_HUMAN	3	Lamp1-Apex/ NES Apex	4	2	3	2	23.5796	0.626527	4	4	3	0	23.1083	0.748135	0.471335	1.38639	0.49159
Q2M1P5	KIF7	sp|Q2M1P5|KIF7_HUMAN	1	Lamp1-Apex/ NES Apex	4	0	0	4	NA	NA	4	2	1	2	23.6957	0.252192	-23.6957	-1.3587e+07	< 1e-16
Q2M2I8	AAK1	sp|Q2M2I8|AAK1_HUMAN;tr|E9PG46|E9PG46_HUMAN;tr|A0A096LP60|A0A096LP60_HUMAN;tr|A0A096LNZ0|A0A096LNZ0_HUMAN;tr|K4DI97|K4DI97_HUMAN;tr|A0A096LP25|A0A096LP25_HUMAN;sp|Q9NSY1|BMP2K_HUMAN	6	Lamp1-Apex/ NES Apex	4	4	6	0	23.8247	0.489186	4	4	5	0	23.0068	0.270743	0.817929	1.76287	0.0264304
Q2M389	WASC4	sp|Q2M389|WASC4_HUMAN;tr|A0A087X256|A0A087X256_HUMAN;tr|F8VYH7|F8VYH7_HUMAN;tr|F8W1W1|F8W1W1_HUMAN;tr|F8VNZ5|F8VNZ5_HUMAN	12	Lamp1-Apex/ NES Apex	4	4	10	0	24.1532	0.245264	4	4	10	0	24.0463	0.154726	0.106947	1.07695	0.488596
Q2M3G0	ABCB5	sp|Q2M3G0|ABCB5_HUMAN;tr|H7C165|H7C165_HUMAN	1	Lamp1-Apex/ NES Apex	4	1	1	3	23.9894	NA	4	1	1	3	23.494	NA	0.495453	1.40976	1
Q2NL82	TSR1	sp|Q2NL82|TSR1_HUMAN;tr|I3L1Q5|I3L1Q5_HUMAN;tr|I3L4E8|I3L4E8_HUMAN	8	Lamp1-Apex/ NES Apex	4	4	6	0	23.7949	0.147576	4	4	8	0	23.7949	0.429453	-3.34453e-05	-1.00002	0.999887
Q2Q1W2	LIN41	sp|Q2Q1W2|LIN41_HUMAN	36	Lamp1-Apex/ NES Apex	4	4	29	0	24.2226	0.169644	4	4	36	0	24.8162	0.223861	-0.593548	-1.50895	0.00552226
Q2TAA5	ALG11	sp|Q2TAA5|ALG11_HUMAN	1	Lamp1-Apex/ NES Apex	4	3	1	1	22.5612	0.706048	4	2	1	2	22.799	0.411597	-0.237782	-1.17918	0.704237
Q2TAK8	MUM1	sp|Q2TAK8|MUM1_HUMAN;tr|J3KNX4|J3KNX4_HUMAN;tr|A0A0D9SGJ8|A0A0D9SGJ8_HUMAN;tr|K7EP97|K7EP97_HUMAN	1	Lamp1-Apex/ NES Apex	4	2	1	2	22.7755	0.440424	4	3	1	1	23.3277	0.149528	-0.552274	-1.4664	0.121301
Q2TAL8	QRIC1	sp|Q2TAL8|QRIC1_HUMAN	1	Lamp1-Apex/ NES Apex	4	0	0	4	NA	NA	4	2	1	2	24.0418	0.693252	-24.0418	-1.72708e+07	< 1e-16
Q2TAY7	SMU1	sp|Q2TAY7|SMU1_HUMAN	12	Lamp1-Apex/ NES Apex	4	4	10	0	23.67	0.465587	4	4	12	0	24.2843	0.408408	-0.614262	-1.53077	0.094546
Q2VPK5	CTU2	sp|Q2VPK5|CTU2_HUMAN;tr|H3BSW6|H3BSW6_HUMAN;tr|H3BPG4|H3BPG4_HUMAN	2	Lamp1-Apex/ NES Apex	4	3	2	1	22.7859	1.04942	4	3	2	1	22.9564	0.220151	-0.170558	-1.12549	0.796574
Q2Y0W8	S4A8	sp|Q2Y0W8|S4A8_HUMAN;tr|C9J240|C9J240_HUMAN;tr|E7EW28|E7EW28_HUMAN;sp|Q6U841|S4A10_HUMAN;tr|F8WDX9|F8WDX9_HUMAN;sp|Q9Y6R1|S4A4_HUMAN	10	Lamp1-Apex/ NES Apex	4	4	6	0	23.1182	0.214691	4	4	8	0	23.224	0.314927	-0.105834	-1.07612	0.598737
Q32P41	TRM5	sp|Q32P41|TRM5_HUMAN	4	Lamp1-Apex/ NES Apex	4	4	3	0	23.479	0.487028	4	3	2	1	23.5999	0.0983644	-0.120995	-1.08748	0.695804
Q3B726	RPA43	sp|Q3B726|RPA43_HUMAN	2	Lamp1-Apex/ NES Apex	4	4	2	0	22.6624	0.417252	4	4	2	0	23.1331	0.140367	-0.470702	-1.38578	0.0763151
Q3KQU3	MA7D1	sp|Q3KQU3|MA7D1_HUMAN;tr|C9JIR3|C9JIR3_HUMAN;tr|E9PLH3|E9PLH3_HUMAN;tr|H0YF21|H0YF21_HUMAN	11	Lamp1-Apex/ NES Apex	4	4	11	0	24.966	0.255049	4	4	10	0	24.3871	0.486766	0.578971	1.49378	0.0796893
Q3KQV9	UAP1L	sp|Q3KQV9|UAP1L_HUMAN;tr|A0A087X226|A0A087X226_HUMAN	2	Lamp1-Apex/ NES Apex	4	4	2	0	22.6929	0.446758	4	4	2	0	22.5486	0.633889	0.144354	1.10524	0.722477
Q3LXA3	TKFC	sp|Q3LXA3|TKFC_HUMAN;tr|H0YCY6|H0YCY6_HUMAN;tr|E9PJG8|E9PJG8_HUMAN;tr|I3L252|I3L252_HUMAN;tr|E9PQR1|E9PQR1_HUMAN	9	Lamp1-Apex/ NES Apex	4	4	8	0	23.1073	0.289383	4	4	5	0	22.0694	0.248597	1.03792	2.05326	0.00160053
Q3MHD2	LSM12	sp|Q3MHD2|LSM12_HUMAN;tr|K7ELG9|K7ELG9_HUMAN	2	Lamp1-Apex/ NES Apex	4	4	2	0	24.3436	0.190258	4	3	2	1	24.3711	0.553076	-0.0274588	-1.01922	0.928218
Q3SXM5	HSDL1	sp|Q3SXM5|HSDL1_HUMAN;tr|H3BQI7|H3BQI7_HUMAN;tr|H3BT52|H3BT52_HUMAN;tr|H3BNH5|H3BNH5_HUMAN	8	Lamp1-Apex/ NES Apex	4	4	7	0	24.3132	0.147858	4	4	6	0	23.7565	0.279443	0.55663	1.47083	0.0124986
Q3SY69	AL1L2	sp|Q3SY69|AL1L2_HUMAN;sp|O75891|AL1L1_HUMAN;tr|H0YHN9|H0YHN9_HUMAN	12	Lamp1-Apex/ NES Apex	4	4	12	0	23.6653	0.0692556	4	4	7	0	21.9345	0.595918	1.73081	3.31915	0.00118284
Q3V6T2	GRDN	sp|Q3V6T2|GRDN_HUMAN;tr|H0Y470|H0Y470_HUMAN;tr|H7C2C6|H7C2C6_HUMAN;tr|H0Y7U8|H0Y7U8_HUMAN;tr|A0A087WXD9|A0A087WXD9_HUMAN;tr|H0Y7K3|H0Y7K3_HUMAN;tr|C9J225|C9J225_HUMAN	8	Lamp1-Apex/ NES Apex	4	4	5	0	22.458	0.0442752	4	4	7	0	22.8541	0.522398	-0.396064	-1.31591	0.181559
Q3YEC7	RABL6	sp|Q3YEC7|RABL6_HUMAN;tr|H0Y4Z8|H0Y4Z8_HUMAN;tr|A0A0X1KG72|A0A0X1KG72_HUMAN;tr|F2Z2T0|F2Z2T0_HUMAN;tr|G3V154|G3V154_HUMAN;tr|H0Y7H6|H0Y7H6_HUMAN	10	Lamp1-Apex/ NES Apex	4	4	7	0	23.5133	0.296051	4	4	7	0	23.2977	0.229732	0.215608	1.16119	0.293627
Q3ZCQ8	TIM50	sp|Q3ZCQ8|TIM50_HUMAN;tr|M0R0C3|M0R0C3_HUMAN;tr|M0R2F8|M0R2F8_HUMAN;tr|M0R003|M0R003_HUMAN;tr|M0R1Y4|M0R1Y4_HUMAN;tr|M0QXC3|M0QXC3_HUMAN;tr|M0R2Z3|M0R2Z3_HUMAN;tr|M0R303|M0R303_HUMAN;tr|M0R2D2|M0R2D2_HUMAN;tr|M0R047|M0R047_HUMAN;tr|M0R2Q2|M0R2Q2_HUMAN	11	Lamp1-Apex/ NES Apex	4	4	9	0	24.1272	0.14308	4	4	11	0	24.8584	0.216738	-0.731151	-1.65996	0.00134259
Q499Z4	ZN672	sp|Q499Z4|ZN672_HUMAN	6	Lamp1-Apex/ NES Apex	4	4	6	0	22.2208	0.351654	4	4	3	0	21.5819	0.68326	0.638926	1.55717	0.147391
Q49A26	GLYR1	sp|Q49A26|GLYR1_HUMAN;tr|K7EMM8|K7EMM8_HUMAN;tr|K7EQB2|K7EQB2_HUMAN;tr|K7EPU6|K7EPU6_HUMAN;tr|K7EK70|K7EK70_HUMAN;tr|K7ELL0|K7ELL0_HUMAN	9	Lamp1-Apex/ NES Apex	4	4	8	0	24.0147	0.216503	4	4	9	0	24.0328	0.243744	-0.0180529	-1.01259	0.915427
Q4G0F5	VP26B	sp|Q4G0F5|VP26B_HUMAN;tr|H0YCI7|H0YCI7_HUMAN	7	Lamp1-Apex/ NES Apex	4	4	5	0	24.4934	0.13891	4	4	6	0	24.3619	0.111375	0.131555	1.09547	0.189945
Q4G0J3	LARP7	sp|Q4G0J3|LARP7_HUMAN;tr|D6RFF0|D6RFF0_HUMAN;tr|H0YA82|H0YA82_HUMAN;tr|D6RAF3|D6RAF3_HUMAN;tr|D6R9Z6|D6R9Z6_HUMAN	14	Lamp1-Apex/ NES Apex	4	4	12	0	22.8436	0.0693812	4	4	14	0	22.8998	0.434091	-0.0562537	-1.03976	0.806553
Q4G176	ACSF3	sp|Q4G176|ACSF3_HUMAN;tr|F5GX20|F5GX20_HUMAN;tr|F5H2G6|F5H2G6_HUMAN;tr|F5H5A1|F5H5A1_HUMAN;tr|H0YGC7|H0YGC7_HUMAN;tr|F5H362|F5H362_HUMAN;tr|F5H755|F5H755_HUMAN	2	Lamp1-Apex/ NES Apex	4	4	2	0	23.3399	0.455313	4	2	1	2	22.8977	0.755806	0.442172	1.35865	0.460194
Q4J6C6	PPCEL	sp|Q4J6C6|PPCEL_HUMAN;tr|H7C0M0|H7C0M0_HUMAN;tr|H7BZP6|H7BZP6_HUMAN	2	Lamp1-Apex/ NES Apex	4	4	2	0	22.5819	0.474727	4	3	2	1	21.3387	0.458767	1.24321	2.36724	0.0177528
Q4KMP7	TB10B	sp|Q4KMP7|TB10B_HUMAN;tr|H3BSE1|H3BSE1_HUMAN	9	Lamp1-Apex/ NES Apex	4	4	8	0	23.3646	0.231233	4	4	6	0	22.7342	0.700757	0.630392	1.54799	0.138394
Q4V328	GRAP1	sp|Q4V328|GRAP1_HUMAN;tr|A0A087WT45|A0A087WT45_HUMAN;tr|A0A075B793|A0A075B793_HUMAN;tr|A0A087WXA6|A0A087WXA6_HUMAN;tr|A0A087WW92|A0A087WW92_HUMAN;tr|A0A087WZF5|A0A087WZF5_HUMAN;tr|A0A087WV84|A0A087WV84_HUMAN	15	Lamp1-Apex/ NES Apex	4	4	14	0	23.5542	0.525035	4	4	13	0	23.4376	0.25962	0.116595	1.08417	0.704316
Q4W5G0	TIGD2	sp|Q4W5G0|TIGD2_HUMAN	1	Lamp1-Apex/ NES Apex	4	2	1	2	22.3128	0.557907	4	0	0	4	NA	NA	22.3128	5.20983e+06	< 1e-16
Q4ZG55	GREB1	sp|Q4ZG55|GREB1_HUMAN;tr|C9JIG0|C9JIG0_HUMAN;sp|Q9C091|GRB1L_HUMAN;tr|F8W6E5|F8W6E5_HUMAN	11	Lamp1-Apex/ NES Apex	4	4	11	0	22.726	0.717321	4	3	7	1	22.0184	0.171004	0.707572	1.63305	0.162636
Q504Q3	PAN2	sp|Q504Q3|PAN2_HUMAN;tr|F8VXK8|F8VXK8_HUMAN	2	Lamp1-Apex/ NES Apex	4	4	2	0	22.8224	0.669515	4	4	2	0	22.4977	0.0978315	0.324665	1.25237	0.374285
Q52LJ0	FA98B	sp|Q52LJ0|FA98B_HUMAN;tr|H0YNA1|H0YNA1_HUMAN	7	Lamp1-Apex/ NES Apex	4	4	6	0	24.8723	0.310947	4	4	7	0	25.1722	0.205945	-0.299839	-1.23101	0.158987
Q53EL6	PDCD4	sp|Q53EL6|PDCD4_HUMAN	2	Lamp1-Apex/ NES Apex	4	3	2	1	22.9377	0.329928	4	4	2	0	23.329	0.349916	-0.391297	-1.31157	0.19446
Q53EP0	FND3B	sp|Q53EP0|FND3B_HUMAN	2	Lamp1-Apex/ NES Apex	4	4	2	0	23.2573	0.416924	4	4	1	0	22.7415	0.657184	0.515876	1.42986	0.233181
Q53F19	NCBP3	sp|Q53F19|NCBP3_HUMAN	2	Lamp1-Apex/ NES Apex	4	1	1	3	22.2778	NA	4	4	2	0	22.7546	0.461236	-0.476857	-1.39171	0.423316
Q53GQ0	DHB12	sp|Q53GQ0|DHB12_HUMAN;tr|A0A1B0GV93|A0A1B0GV93_HUMAN;tr|A0A1B0GVY6|A0A1B0GVY6_HUMAN;tr|E9PI21|E9PI21_HUMAN;tr|A0A1B0GW85|A0A1B0GW85_HUMAN;tr|A0A1B0GU83|A0A1B0GU83_HUMAN	8	Lamp1-Apex/ NES Apex	4	4	8	0	24.7181	0.223066	4	4	7	0	24.7988	0.13826	-0.0807834	-1.05759	0.560746
Q53GS9	SNUT2	sp|Q53GS9|SNUT2_HUMAN;tr|B9A018|B9A018_HUMAN;tr|A0A087X1B2|A0A087X1B2_HUMAN;tr|F8WC91|F8WC91_HUMAN;tr|C9JIU2|C9JIU2_HUMAN;tr|A0A087WW31|A0A087WW31_HUMAN;tr|C9J0X5|C9J0X5_HUMAN	13	Lamp1-Apex/ NES Apex	4	4	11	0	22.9044	0.302307	4	4	13	0	23.6024	0.292889	-0.698017	-1.62227	0.0160716
Q53GT1	KLH22	sp|Q53GT1|KLH22_HUMAN;tr|U3KQC2|U3KQC2_HUMAN;tr|U3KQH1|U3KQH1_HUMAN;sp|Q8IYD2|KLD8A_HUMAN;sp|Q8IXV7|KLD8B_HUMAN	1	Lamp1-Apex/ NES Apex	4	0	0	4	NA	NA	4	2	1	2	22.4917	0.618932	-22.4917	-5.8977e+06	< 1e-16
Q53H47	SETMR	sp|Q53H47|SETMR_HUMAN	1	Lamp1-Apex/ NES Apex	4	0	0	4	NA	NA	4	2	1	2	22.7926	0.681217	-22.7926	-7.2652e+06	< 1e-16
Q53H96	P5CR3	sp|Q53H96|P5CR3_HUMAN;tr|A0A0A0MQS1|A0A0A0MQS1_HUMAN;tr|F8WEI0|F8WEI0_HUMAN;tr|B5MD87|B5MD87_HUMAN	2	Lamp1-Apex/ NES Apex	4	4	2	0	22.7591	1.05251	4	4	2	0	22.898	0.427727	-0.138887	-1.10106	0.814992
Q562R1	ACTBL	sp|Q562R1|ACTBL_HUMAN	1	Lamp1-Apex/ NES Apex	4	3	1	1	23.1823	0.682845	4	1	1	3	23.4247	NA	-0.242492	-1.18303	0.787501
Q56VL3	OCAD2	sp|Q56VL3|OCAD2_HUMAN	2	Lamp1-Apex/ NES Apex	4	4	2	0	23.7489	0.262108	4	3	1	1	22.4676	0.520664	1.2813	2.43057	0.00745323
Q58FF6	H90B4	sp|Q58FF6|H90B4_HUMAN	1	Lamp1-Apex/ NES Apex	4	3	1	1	23.4855	1.31637	4	2	1	2	23.2663	0.884416	0.219127	1.16403	0.853034
Q58FF8	H90B2	sp|Q58FF8|H90B2_HUMAN	3	Lamp1-Apex/ NES Apex	4	4	3	0	26.0709	0.257727	4	4	3	0	26.6911	0.384918	-0.620293	-1.53719	0.0366288
Q59EK9	RUN3A	sp|Q59EK9|RUN3A_HUMAN;tr|A0A087X0V8|A0A087X0V8_HUMAN	14	Lamp1-Apex/ NES Apex	4	4	13	0	25.0193	0.102197	4	4	4	0	22.8116	0.521245	2.20765	4.61923	0.000164403
Q59GN2	R39L5	sp|Q59GN2|R39L5_HUMAN;sp|P62891|RL39_HUMAN	3	Lamp1-Apex/ NES Apex	4	4	3	0	29.879	0.12149	4	4	3	0	29.0553	0.17414	0.823689	1.76993	0.000241088
Q5BJF6	ODFP2	sp|Q5BJF6|ODFP2_HUMAN;tr|Q5T4C3|Q5T4C3_HUMAN;tr|S4R3R9|S4R3R9_HUMAN;tr|Q5T4C6|Q5T4C6_HUMAN	6	Lamp1-Apex/ NES Apex	4	4	6	0	23.9432	0.195855	4	4	5	0	22.7735	0.419224	1.1697	2.24964	0.00232039
Q5BJH7	YIF1B	sp|Q5BJH7|YIF1B_HUMAN;tr|K7EJQ6|K7EJQ6_HUMAN;tr|K7ERQ0|K7ERQ0_HUMAN;tr|K7ERY2|K7ERY2_HUMAN;tr|K7EPQ7|K7EPQ7_HUMAN	2	Lamp1-Apex/ NES Apex	4	0	0	4	NA	NA	4	3	2	1	23.1473	0.295102	-23.1473	-9.29059e+06	< 1e-16
Q5BKZ1	ZN326	sp|Q5BKZ1|ZN326_HUMAN;tr|A0A0A0MRN4|A0A0A0MRN4_HUMAN;tr|E2QRN4|E2QRN4_HUMAN	10	Lamp1-Apex/ NES Apex	4	4	10	0	25.6284	0.162907	4	4	10	0	25.343	0.317323	0.285401	1.21875	0.160662
Q5C9Z4	NOM1	sp|Q5C9Z4|NOM1_HUMAN	1	Lamp1-Apex/ NES Apex	4	4	1	0	23.2683	0.549991	4	2	1	2	22.2731	0.333269	0.99522	1.99338	0.0850348
Q5EBL8	PDZ11	sp|Q5EBL8|PDZ11_HUMAN	3	Lamp1-Apex/ NES Apex	4	2	2	2	23.023	0.0109368	4	4	3	0	23.0804	0.103621	-0.0573816	-1.04058	0.50202
Q5GH72	XKR7	sp|Q5GH72|XKR7_HUMAN	2	Lamp1-Apex/ NES Apex	4	0	0	4	NA	NA	4	2	1	2	23.866	0.28162	-23.866	-1.52888e+07	< 1e-16
Q5GLZ8	HERC4	sp|Q5GLZ8|HERC4_HUMAN;tr|H0Y6K7|H0Y6K7_HUMAN	9	Lamp1-Apex/ NES Apex	4	4	7	0	22.8915	0.219939	4	3	6	1	22.7764	0.385111	0.115099	1.08305	0.633711
Q5HYI8	RABL3	sp|Q5HYI8|RABL3_HUMAN;tr|C9JXM3|C9JXM3_HUMAN;tr|H7C533|H7C533_HUMAN;tr|F8WAX9|F8WAX9_HUMAN;tr|F8WF50|F8WF50_HUMAN;tr|F8WDC7|F8WDC7_HUMAN	2	Lamp1-Apex/ NES Apex	4	4	2	0	24.177	0.112219	4	4	1	0	23.9621	0.385723	0.214904	1.16063	0.325791
Q5JPI3	CC038	sp|Q5JPI3|CC038_HUMAN	1	Lamp1-Apex/ NES Apex	4	2	1	2	21.546	0.329244	4	3	1	1	22.8212	0.669242	-1.27527	-2.42044	0.0946237
Q5JRA6	MIA3	sp|Q5JRA6|MIA3_HUMAN;tr|A0A0A0MRH6|A0A0A0MRH6_HUMAN	3	Lamp1-Apex/ NES Apex	4	4	3	0	23.6253	0.173151	4	3	2	1	23.5436	0.472687	0.0816656	1.05824	0.757392
Q5JRX3	PREP	sp|Q5JRX3|PREP_HUMAN;tr|A0A0A0MRX9|A0A0A0MRX9_HUMAN;tr|H0Y4F7|H0Y4F7_HUMAN;tr|B1APQ1|B1APQ1_HUMAN;tr|H0Y7L7|H0Y7L7_HUMAN	6	Lamp1-Apex/ NES Apex	4	3	4	1	21.854	0.248778	4	3	2	1	21.7574	0.252499	0.0966409	1.06928	0.701882
Q5JSH3	WDR44	sp|Q5JSH3|WDR44_HUMAN;tr|H7BY83|H7BY83_HUMAN	7	Lamp1-Apex/ NES Apex	4	2	3	2	23.5397	0.844835	4	4	6	0	23.3674	0.389013	0.172258	1.12682	0.731428
Q5JSL3	DOC11	sp|Q5JSL3|DOC11_HUMAN;tr|A6NIW2|A6NIW2_HUMAN;tr|A0A0J9YW64|A0A0J9YW64_HUMAN;tr|H7BZ79|H7BZ79_HUMAN	29	Lamp1-Apex/ NES Apex	4	4	17	0	22.9196	0.16976	4	4	21	0	23.2321	0.192197	-0.312564	-1.24191	0.0506244
Q5JSZ5	PRC2B	sp|Q5JSZ5|PRC2B_HUMAN;tr|H0Y412|H0Y412_HUMAN;tr|Q5JSZ9|Q5JSZ9_HUMAN;tr|Q5JT00|Q5JT00_HUMAN	21	Lamp1-Apex/ NES Apex	4	4	18	0	22.6128	0.365172	4	4	15	0	22.4403	0.328094	0.172406	1.12694	0.508755
Q5JTH9	RRP12	sp|Q5JTH9|RRP12_HUMAN;tr|A0A087X1U8|A0A087X1U8_HUMAN;tr|A0A087X0G0|A0A087X0G0_HUMAN	39	Lamp1-Apex/ NES Apex	4	4	39	0	25.0757	0.275454	4	4	36	0	24.166	0.235464	0.90974	1.87871	0.00240181
Q5JTZ9	SYAM	sp|Q5JTZ9|SYAM_HUMAN	1	Lamp1-Apex/ NES Apex	4	2	1	2	24.0198	0.321758	4	1	1	3	22.9565	NA	1.06325	2.08963	0.225958
Q5JU85	IQEC2	sp|Q5JU85|IQEC2_HUMAN	1	Lamp1-Apex/ NES Apex	4	3	1	1	22.9827	0.51187	4	0	0	4	NA	NA	22.9827	8.28864e+06	< 1e-16
Q5JVF3	PCID2	sp|Q5JVF3|PCID2_HUMAN	1	Lamp1-Apex/ NES Apex	4	2	1	2	23.9129	0.310222	4	4	1	0	24.5734	0.486101	-0.660548	-1.58068	0.164337
Q5MNZ6	WIPI3	sp|Q5MNZ6|WIPI3_HUMAN;tr|I3L4L8|I3L4L8_HUMAN;tr|I3L1D0|I3L1D0_HUMAN;tr|I3L4S6|I3L4S6_HUMAN	4	Lamp1-Apex/ NES Apex	4	4	3	0	23.03	0.185466	4	3	2	1	22.5527	0.456669	0.47731	1.39215	0.110447
Q5MNZ9	WIPI1	sp|Q5MNZ9|WIPI1_HUMAN;tr|K7EK57|K7EK57_HUMAN;tr|G5EA37|G5EA37_HUMAN;tr|K7ELY0|K7ELY0_HUMAN	4	Lamp1-Apex/ NES Apex	4	4	4	0	24.1376	0.209807	4	4	3	0	23.5346	0.456926	0.603086	1.51896	0.0533715
Q5QJ74	TBCEL	sp|Q5QJ74|TBCEL_HUMAN;tr|E9PP54|E9PP54_HUMAN;tr|E9PNS0|E9PNS0_HUMAN	1	Lamp1-Apex/ NES Apex	4	1	1	3	23.7519	NA	4	2	1	2	24.6238	0.335928	-0.871912	-1.83009	0.280678
Q5QJE6	TDIF2	sp|Q5QJE6|TDIF2_HUMAN;tr|J3KP30|J3KP30_HUMAN;tr|E9PRB3|E9PRB3_HUMAN	8	Lamp1-Apex/ NES Apex	4	4	7	0	23.3925	0.28207	4	4	6	0	21.6707	0.727054	1.72176	3.29839	0.00449215
Q5RKV6	EXOS6	sp|Q5RKV6|EXOS6_HUMAN	4	Lamp1-Apex/ NES Apex	4	3	2	1	22.9909	0.0262683	4	4	4	0	23.6303	0.346549	-0.639351	-1.55763	0.0264755
Q5SGD2	PPM1L	sp|Q5SGD2|PPM1L_HUMAN	2	Lamp1-Apex/ NES Apex	4	2	1	2	22.458	0.169067	4	3	2	1	23.2217	0.31623	-0.763721	-1.69786	0.0562745
Q5SQI0	ATAT	sp|Q5SQI0|ATAT_HUMAN	18	Lamp1-Apex/ NES Apex	4	4	13	0	23.8024	0.23097	4	4	15	0	24.2851	0.390198	-0.482665	-1.39732	0.0773233
Q5SRE5	NU188	sp|Q5SRE5|NU188_HUMAN;tr|H7C4K7|H7C4K7_HUMAN	10	Lamp1-Apex/ NES Apex	4	4	9	0	23.2363	0.560002	4	4	9	0	23.5564	0.171265	-0.32009	-1.24841	0.316245
Q5SSJ5	HP1B3	sp|Q5SSJ5|HP1B3_HUMAN;tr|B0QZK4|B0QZK4_HUMAN;tr|X6RGJ2|X6RGJ2_HUMAN;tr|Q5SWC8|Q5SWC8_HUMAN;tr|B0QZK9|B0QZK9_HUMAN;tr|B0QZK8|B0QZK8_HUMAN	23	Lamp1-Apex/ NES Apex	4	4	23	0	27.6418	0.352797	4	4	21	0	26.1932	0.419325	1.44859	2.72942	0.00185295
Q5SW79	CE170	sp|Q5SW79|CE170_HUMAN;tr|E7EWM2|E7EWM2_HUMAN;tr|E7EMW0|E7EMW0_HUMAN;tr|E5RFU8|E5RFU8_HUMAN;tr|E5RG47|E5RG47_HUMAN;sp|Q96L14|C170L_HUMAN;tr|E5RGW7|E5RGW7_HUMAN;tr|E5RJT5|E5RJT5_HUMAN;tr|E5RIH6|E5RIH6_HUMAN;tr|H0YB66|H0YB66_HUMAN	3	Lamp1-Apex/ NES Apex	4	4	3	0	24.4731	0.306468	4	4	3	0	24.7398	0.386756	-0.266684	-1.20304	0.321272
Q5SWX8	ODR4	sp|Q5SWX8|ODR4_HUMAN	5	Lamp1-Apex/ NES Apex	4	3	2	1	22.3879	0.533947	4	4	3	0	23.3725	0.832072	-0.984605	-1.97877	0.136646
Q5SY16	NOL9	sp|Q5SY16|NOL9_HUMAN	13	Lamp1-Apex/ NES Apex	4	4	12	0	23.9937	0.174635	4	4	12	0	24.1378	0.136305	-0.14411	-1.10505	0.240975
Q5SYE7	NHSL1	sp|Q5SYE7|NHSL1_HUMAN	1	Lamp1-Apex/ NES Apex	4	2	1	2	21.9749	0.126563	4	0	0	4	NA	NA	21.9749	4.12201e+06	< 1e-16
Q5SZQ8	CELF3	sp|Q5SZQ8|CELF3_HUMAN;tr|H0Y623|H0Y623_HUMAN;sp|Q96J87|CELF6_HUMAN;tr|F6UBL3|F6UBL3_HUMAN	2	Lamp1-Apex/ NES Apex	4	3	2	1	24.4248	0.104026	4	2	2	2	24.7289	0.29424	-0.304169	-1.23471	0.177647
Q5T011	SZT2	sp|Q5T011|SZT2_HUMAN	1	Lamp1-Apex/ NES Apex	4	2	1	2	23.9693	0.995587	4	1	1	3	23.566	NA	0.40328	1.32251	0.796656
Q5T0N5	FBP1L	sp|Q5T0N5|FBP1L_HUMAN;tr|S4R347|S4R347_HUMAN;tr|A0A075B6Q2|A0A075B6Q2_HUMAN	8	Lamp1-Apex/ NES Apex	4	3	3	1	22.018	0.37721	4	4	5	0	23.3453	0.135669	-1.32731	-2.50934	0.00231682
Q5T1M5	FKB15	sp|Q5T1M5|FKB15_HUMAN;tr|A0A0A0MT60|A0A0A0MT60_HUMAN;tr|X6RKW4|X6RKW4_HUMAN	2	Lamp1-Apex/ NES Apex	4	2	1	2	22.5197	1.30484	4	1	1	3	22.0643	NA	0.455396	1.37116	0.823272
Q5T200	ZC3HD	sp|Q5T200|ZC3HD_HUMAN;tr|Q5T9K0|Q5T9K0_HUMAN	3	Lamp1-Apex/ NES Apex	4	4	3	0	22.7761	0.365475	4	4	1	0	21.7243	0.791881	1.05178	2.07308	0.0524372
Q5T280	CI114	sp|Q5T280|CI114_HUMAN;tr|R4GNG4|R4GNG4_HUMAN	1	Lamp1-Apex/ NES Apex	4	0	0	4	NA	NA	4	3	1	1	23.5626	0.163125	-23.5626	-1.23892e+07	< 1e-16
Q5T2E6	CJ076	sp|Q5T2E6|CJ076_HUMAN;tr|Q5T2E7|Q5T2E7_HUMAN	3	Lamp1-Apex/ NES Apex	4	4	2	0	22.8595	0.232272	4	4	3	0	23.2836	0.593106	-0.424149	-1.34178	0.231289
Q5T2T1	MPP7	sp|Q5T2T1|MPP7_HUMAN;tr|S4R337|S4R337_HUMAN;tr|U5GXS2|U5GXS2_HUMAN	4	Lamp1-Apex/ NES Apex	4	3	3	1	21.7289	0.00604557	4	1	2	3	21.3769	NA	0.352001	1.27633	0.0133892
Q5T3I0	GPTC4	sp|Q5T3I0|GPTC4_HUMAN;tr|A0A0A0MRK1|A0A0A0MRK1_HUMAN;tr|E9PAV9|E9PAV9_HUMAN;tr|E9PPY4|E9PPY4_HUMAN;tr|F2Z3C6|F2Z3C6_HUMAN;tr|F8W895|F8W895_HUMAN	1	Lamp1-Apex/ NES Apex	4	1	1	3	23.8559	NA	4	3	1	1	24.7925	0.169987	-0.936575	-1.91398	0.0412254
Q5T3U5	MRP7	sp|Q5T3U5|MRP7_HUMAN;tr|H0Y904|H0Y904_HUMAN;tr|D6R9B3|D6R9B3_HUMAN	2	Lamp1-Apex/ NES Apex	4	4	2	0	23.4325	0.476068	4	2	2	2	23.0032	0.249263	0.429318	1.3466	0.313868
Q5T447	HECD3	sp|Q5T447|HECD3_HUMAN	5	Lamp1-Apex/ NES Apex	4	4	5	0	22.6848	0.26489	4	4	5	0	22.3675	0.33196	0.317268	1.24597	0.185766
Q5T4D3	TMTC4	sp|Q5T4D3|TMTC4_HUMAN;tr|X6RF05|X6RF05_HUMAN;tr|H7C095|H7C095_HUMAN	2	Lamp1-Apex/ NES Apex	4	0	0	4	NA	NA	4	2	2	2	23.1266	0.241035	-23.1266	-9.15819e+06	< 1e-16
Q5T4S7	UBR4	sp|Q5T4S7|UBR4_HUMAN;tr|A0A0A0MSW0|A0A0A0MSW0_HUMAN;tr|X6R960|X6R960_HUMAN;tr|X6RE05|X6RE05_HUMAN	69	Lamp1-Apex/ NES Apex	4	4	52	0	23.3775	0.137174	4	4	64	0	23.8745	0.257728	-0.497044	-1.41132	0.014409
Q5T5Y3	CAMP1	sp|Q5T5Y3|CAMP1_HUMAN	21	Lamp1-Apex/ NES Apex	4	4	14	0	23.0496	0.326606	4	4	17	0	22.5337	0.485817	0.515952	1.42994	0.128407
Q5T6F2	UBAP2	sp|Q5T6F2|UBAP2_HUMAN;tr|F5H2U4|F5H2U4_HUMAN;tr|A0A0D9SFI5|A0A0D9SFI5_HUMAN;tr|A2A305|A2A305_HUMAN	6	Lamp1-Apex/ NES Apex	4	4	4	0	23.0505	0.177975	4	4	5	0	23.6467	0.414437	-0.596199	-1.51173	0.0383508
Q5T749	KPRP	sp|Q5T749|KPRP_HUMAN	5	Lamp1-Apex/ NES Apex	4	4	5	0	23.9051	0.879785	4	3	4	1	23.4457	0.514238	0.459366	1.37494	0.461863
Q5T750	XP32	sp|Q5T750|XP32_HUMAN	1	Lamp1-Apex/ NES Apex	4	4	1	0	24.0745	0.619975	4	3	1	1	23.3508	0.373692	0.723693	1.6514	0.136893
Q5T7W0	ZN618	sp|Q5T7W0|ZN618_HUMAN;tr|B5MDS3|B5MDS3_HUMAN	3	Lamp1-Apex/ NES Apex	4	1	1	3	23.1919	NA	4	3	2	1	23.3254	0.131524	-0.133521	-1.09697	0.472036
Q5T8P6	RBM26	sp|Q5T8P6|RBM26_HUMAN;tr|A0A087X0H9|A0A087X0H9_HUMAN;tr|E2PSN0|E2PSN0_HUMAN	6	Lamp1-Apex/ NES Apex	4	4	5	0	23.1891	0.392267	4	4	6	0	23.3382	0.313198	-0.149105	-1.10888	0.574154
Q5TAX3	TUT4	sp|Q5TAX3|TUT4_HUMAN;tr|A0A0C4DFM7|A0A0C4DFM7_HUMAN;tr|E9PKX1|E9PKX1_HUMAN;tr|E9PKY2|E9PKY2_HUMAN;tr|H0YDJ1|H0YDJ1_HUMAN;tr|H0YEE8|H0YEE8_HUMAN	3	Lamp1-Apex/ NES Apex	4	4	3	0	25.7515	0.493468	4	3	2	1	26.4529	0.242201	-0.70141	-1.62609	0.0761488
Q5TC12	ATPF1	sp|Q5TC12|ATPF1_HUMAN;tr|I3L448|I3L448_HUMAN;tr|H0YEW4|H0YEW4_HUMAN;tr|H0YD21|H0YD21_HUMAN;tr|A8MRA7|A8MRA7_HUMAN	3	Lamp1-Apex/ NES Apex	4	4	3	0	22.1947	0.717996	4	3	3	1	21.638	0.131359	0.55672	1.47092	0.251492
Q5TC82	RC3H1	sp|Q5TC82|RC3H1_HUMAN	1	Lamp1-Apex/ NES Apex	4	3	1	1	22.4995	0.80625	4	0	0	4	NA	NA	22.4995	5.92951e+06	< 1e-16
Q5TCQ9	MAGI3	sp|Q5TCQ9|MAGI3_HUMAN	5	Lamp1-Apex/ NES Apex	4	1	1	3	24.3784	NA	4	2	2	2	24.3482	NA	0.0302443	1.02119	1
Q5TDH0	DDI2	sp|Q5TDH0|DDI2_HUMAN;tr|H0YII4|H0YII4_HUMAN;tr|H0YI90|H0YI90_HUMAN;sp|Q8WTU0|DDI1_HUMAN	7	Lamp1-Apex/ NES Apex	4	4	3	0	23.2218	0.0791346	4	4	7	0	24.1386	0.154732	-0.916755	-1.88786	4.265e-05
Q5TEC3	ZN697	sp|Q5TEC3|ZN697_HUMAN	4	Lamp1-Apex/ NES Apex	4	1	1	3	21.5603	NA	4	4	4	0	22.0016	0.403457	-0.441356	-1.35788	0.400011
Q5TFE4	NT5D1	sp|Q5TFE4|NT5D1_HUMAN;tr|H0YDA5|H0YDA5_HUMAN;tr|Q5QPD0|Q5QPD0_HUMAN	2	Lamp1-Apex/ NES Apex	4	3	2	1	22.4715	0.657909	4	4	2	0	22.7618	0.305432	-0.290209	-1.22282	0.463284
Q5TGY3	AHDC1	sp|Q5TGY3|AHDC1_HUMAN	18	Lamp1-Apex/ NES Apex	4	4	14	0	23.1983	0.241819	4	4	15	0	23.3204	0.492232	-0.122184	-1.08838	0.671526
Q5TH69	BIG3	sp|Q5TH69|BIG3_HUMAN	15	Lamp1-Apex/ NES Apex	4	4	10	0	23.7634	0.328824	4	0	0	4	NA	NA	23.7634	1.42391e+07	< 1e-16
Q5TYW1	ZN658	sp|Q5TYW1|ZN658_HUMAN;sp|Q4V348|Z658B_HUMAN;tr|C9J6L6|C9J6L6_HUMAN;sp|P0CG24|ZN883_HUMAN;tr|J3KT56|J3KT56_HUMAN;sp|P58317|ZN121_HUMAN;tr|H3BNI0|H3BNI0_HUMAN;sp|P17023|ZNF19_HUMAN;sp|Q6ZMS4|ZN852_HUMAN;sp|P17032|ZN37A_HUMAN;sp|Q8N883|ZN614_HUMAN;sp|Q8NB42|ZN527_HUMAN;tr|A0A0B4J1Y0|A0A0B4J1Y0_HUMAN;sp|P17027|ZNF23_HUMAN;tr|A0A0A0MP75|A0A0A0MP75_HUMAN;tr|G5E9B8|G5E9B8_HUMAN;tr|A0A087X1P4|A0A087X1P4_…	1	Lamp1-Apex/ NES Apex	4	2	1	2	23.3548	0.24436	4	1	1	3	23.8682	NA	-0.51344	-1.42745	0.335971
Q5U5X0	LYRM7	sp|Q5U5X0|LYRM7_HUMAN	2	Lamp1-Apex/ NES Apex	4	2	2	2	22.4351	NA	4	2	1	2	22.275	0.915811	0.160135	1.11739	0.909721
Q5U651	RAIN	sp|Q5U651|RAIN_HUMAN;tr|M0R148|M0R148_HUMAN	1	Lamp1-Apex/ NES Apex	4	1	1	3	25.2439	NA	4	2	1	2	24.0715	0.0361597	1.17246	2.25396	0.024035
Q5VIR6	VPS53	sp|Q5VIR6|VPS53_HUMAN;tr|F6VX93|F6VX93_HUMAN;tr|I3L184|I3L184_HUMAN;tr|E7EVT8|E7EVT8_HUMAN	4	Lamp1-Apex/ NES Apex	4	4	2	0	22.8097	0.341209	4	4	4	0	23.0699	0.576464	-0.260161	-1.19761	0.483485
Q5VSL9	STRP1	sp|Q5VSL9|STRP1_HUMAN;sp|Q9ULQ0|STRP2_HUMAN	9	Lamp1-Apex/ NES Apex	4	4	8	0	23.942	0.212957	4	4	9	0	23.8559	0.306055	0.086143	1.06153	0.660309
Q5VST6	AB17B	sp|Q5VST6|AB17B_HUMAN	3	Lamp1-Apex/ NES Apex	4	3	2	1	23.5084	0.641065	4	0	0	4	NA	NA	23.5084	1.19329e+07	< 1e-16
Q5VTB9	RN220	sp|Q5VTB9|RN220_HUMAN;tr|Q5TDE7|Q5TDE7_HUMAN;tr|Q5TDE8|Q5TDE8_HUMAN	4	Lamp1-Apex/ NES Apex	4	4	3	0	23.1367	0.223106	4	4	4	0	23.5258	0.476882	-0.389101	-1.30958	0.189859
Q5VTL8	PR38B	sp|Q5VTL8|PR38B_HUMAN;tr|A0A0A0MRN0|A0A0A0MRN0_HUMAN	5	Lamp1-Apex/ NES Apex	4	4	3	0	24.2812	0.307874	4	4	5	0	24.4505	0.411696	-0.169287	-1.1245	0.534593
Q5VTR2	BRE1A	sp|Q5VTR2|BRE1A_HUMAN;tr|C9J0A5|C9J0A5_HUMAN;tr|C9JXC9|C9JXC9_HUMAN;tr|C9JWJ4|C9JWJ4_HUMAN	3	Lamp1-Apex/ NES Apex	4	2	2	2	23.0447	0.337579	4	4	3	0	23.2641	0.559353	-0.219385	-1.16424	0.647314
Q5VTU8	AT5EL	sp|Q5VTU8|AT5EL_HUMAN;sp|P56381|ATP5E_HUMAN	2	Lamp1-Apex/ NES Apex	4	1	2	3	23.7492	NA	4	4	2	0	23.8254	0.411407	-0.0762381	-1.05427	0.878897
Q5VUJ6	LRCH2	sp|Q5VUJ6|LRCH2_HUMAN	2	Lamp1-Apex/ NES Apex	4	4	2	0	22.3505	0.54542	4	4	2	0	22.7973	0.754333	-0.446753	-1.36297	0.374187
Q5VV42	CDKAL	sp|Q5VV42|CDKAL_HUMAN	2	Lamp1-Apex/ NES Apex	4	3	2	1	22.9942	0.346418	4	3	2	1	22.8965	0.158579	0.0977542	1.07011	0.679731
Q5VVQ6	OTU1	sp|Q5VVQ6|OTU1_HUMAN	1	Lamp1-Apex/ NES Apex	4	0	0	4	NA	NA	4	4	1	0	22.1711	0.776732	-22.1711	-4.72237e+06	< 1e-16
Q5VWJ9	SNX30	sp|Q5VWJ9|SNX30_HUMAN;tr|H0Y496|H0Y496_HUMAN	9	Lamp1-Apex/ NES Apex	4	4	8	0	23.1775	0.637727	4	4	8	0	23.0818	0.421495	0.0957187	1.0686	0.810609
Q5VWZ2	LYPL1	sp|Q5VWZ2|LYPL1_HUMAN	5	Lamp1-Apex/ NES Apex	4	4	4	0	23.5617	0.235332	4	4	4	0	23.1193	0.266596	0.442451	1.35891	0.0472617
Q5VYK3	ECM29	sp|Q5VYK3|ECM29_HUMAN;tr|J3KN16|J3KN16_HUMAN;tr|R4GMY1|R4GMY1_HUMAN;tr|F6XAQ5|F6XAQ5_HUMAN;tr|R4GMY3|R4GMY3_HUMAN	22	Lamp1-Apex/ NES Apex	4	4	21	0	23.2839	0.0746829	4	4	20	0	23.0095	0.318662	0.274409	1.2095	0.144591
Q5VYS8	TUT7	sp|Q5VYS8|TUT7_HUMAN;tr|Q5VYS9|Q5VYS9_HUMAN;tr|X6R3Q3|X6R3Q3_HUMAN;tr|A0A0C4DFW3|A0A0C4DFW3_HUMAN;tr|Q5VYT0|Q5VYT0_HUMAN	8	Lamp1-Apex/ NES Apex	4	4	6	0	22.2376	0.626731	4	4	7	0	22.328	0.266296	-0.0903891	-1.06466	0.799529
Q5VZE5	NAA35	sp|Q5VZE5|NAA35_HUMAN	3	Lamp1-Apex/ NES Apex	4	2	2	2	23.3115	0.000392175	4	4	3	0	23.1706	0.210878	0.140858	1.10256	0.423464
Q5VZK9	CARL1	sp|Q5VZK9|CARL1_HUMAN;tr|A0A0U1RR91|A0A0U1RR91_HUMAN;tr|A0A0U1RQQ1|A0A0U1RQQ1_HUMAN	1	Lamp1-Apex/ NES Apex	4	4	1	0	24.1981	0.32566	4	4	1	0	24.2393	0.260716	-0.0411529	-1.02894	0.850109
Q5VZL5	ZMYM4	sp|Q5VZL5|ZMYM4_HUMAN;tr|H7C1I7|H7C1I7_HUMAN	2	Lamp1-Apex/ NES Apex	4	2	1	2	22.7183	0.173101	4	4	2	0	23.3804	0.479367	-0.662132	-1.58242	0.145742
Q5W0B1	RN219	sp|Q5W0B1|RN219_HUMAN	2	Lamp1-Apex/ NES Apex	4	4	2	0	22.9578	0.520287	4	4	2	0	22.1365	0.630265	0.821389	1.76711	0.0911449
Q643R3	LPCT4	sp|Q643R3|LPCT4_HUMAN;tr|H3BMK4|H3BMK4_HUMAN;tr|A0A0C4DGT4|A0A0C4DGT4_HUMAN	1	Lamp1-Apex/ NES Apex	4	4	1	0	23.5019	0.854322	4	1	1	3	22.6351	NA	0.866808	1.82362	0.431045
Q659C4	LAR1B	sp|Q659C4|LAR1B_HUMAN;tr|G3V0E9|G3V0E9_HUMAN;tr|H0Y9K3|H0Y9K3_HUMAN;tr|D6R9W6|D6R9W6_HUMAN;tr|D6RJB0|D6RJB0_HUMAN	1	Lamp1-Apex/ NES Apex	4	0	0	4	NA	NA	4	3	1	1	23.5598	0.619129	-23.5598	-1.23658e+07	< 1e-16
Q66K14	TBC9B	sp|Q66K14|TBC9B_HUMAN;tr|G3V133|G3V133_HUMAN;tr|H0YB08|H0YB08_HUMAN;tr|E5RIN2|E5RIN2_HUMAN	12	Lamp1-Apex/ NES Apex	4	4	11	0	23.0939	0.399189	4	4	6	0	22.0799	0.3324	1.01402	2.01953	0.00794613
Q66K74	MAP1S	sp|Q66K74|MAP1S_HUMAN;tr|M0QY41|M0QY41_HUMAN;tr|M0QXQ9|M0QXQ9_HUMAN;tr|M0R1J2|M0R1J2_HUMAN;tr|M0QZ50|M0QZ50_HUMAN;tr|M0R1M7|M0R1M7_HUMAN	15	Lamp1-Apex/ NES Apex	4	4	13	0	23.9345	0.114726	4	4	13	0	24.1258	0.0228931	-0.191285	-1.14178	0.0170307
Q66LE6	2ABD	sp|Q66LE6|2ABD_HUMAN;tr|H0YB06|H0YB06_HUMAN;tr|H0YA16|H0YA16_HUMAN	3	Lamp1-Apex/ NES Apex	4	3	3	1	23.1101	0.464441	4	4	3	0	23.329	0.384177	-0.21895	-1.16389	0.523455
Q66PJ3	AR6P4	sp|Q66PJ3|AR6P4_HUMAN;tr|A0A0C4DG62|A0A0C4DG62_HUMAN;tr|F8WCT1|F8WCT1_HUMAN;tr|F5GYV5|F5GYV5_HUMAN;tr|H7BZV4|H7BZV4_HUMAN;tr|F5H7X4|F5H7X4_HUMAN;tr|F8WEP2|F8WEP2_HUMAN;tr|A0A0C4DH18|A0A0C4DH18_HUMAN;tr|A0A0A0MTG7|A0A0A0MTG7_HUMAN	3	Lamp1-Apex/ NES Apex	4	4	3	0	24.391	0.471121	4	4	3	0	23.7911	0.360116	0.599959	1.51567	0.0894656
Q676U5	A16L1	sp|Q676U5|A16L1_HUMAN;tr|E7EVC7|E7EVC7_HUMAN;tr|C9J8C6|C9J8C6_HUMAN;tr|C9J1B2|C9J1B2_HUMAN	2	Lamp1-Apex/ NES Apex	4	4	1	0	22.6535	0.35021	4	4	2	0	23.3463	0.183057	-0.692867	-1.61649	0.0127222
Q684P5	RPGP2	sp|Q684P5|RPGP2_HUMAN;tr|A0A1B0GV05|A0A1B0GV05_HUMAN	2	Lamp1-Apex/ NES Apex	4	3	2	1	23.2976	0.100949	4	4	2	0	23.452	0.4262	-0.154415	-1.11297	0.573878
Q68DH5	LMBD2	sp|Q68DH5|LMBD2_HUMAN	1	Lamp1-Apex/ NES Apex	4	3	1	1	24.2254	0.259553	4	4	1	0	24.5659	0.622045	-0.340472	-1.26617	0.421238
Q68DI1	ZN776	sp|Q68DI1|ZN776_HUMAN	2	Lamp1-Apex/ NES Apex	4	3	2	1	21.0986	0.333734	4	4	2	0	21.2392	0.954217	-0.140534	-1.10231	0.820318
Q68DQ2	CRBG3	sp|Q68DQ2|CRBG3_HUMAN;tr|C9J659|C9J659_HUMAN	7	Lamp1-Apex/ NES Apex	4	0	0	4	NA	NA	4	4	6	0	23.0746	0.412572	-23.0746	-8.8338e+06	< 1e-16
Q68E01	INT3	sp|Q68E01|INT3_HUMAN;tr|A0A096LNW8|A0A096LNW8_HUMAN	3	Lamp1-Apex/ NES Apex	4	3	3	1	22.3872	0.937997	4	4	3	0	22.8024	0.833142	-0.415192	-1.33348	0.562329
Q68EM7	RHG17	sp|Q68EM7|RHG17_HUMAN;tr|C9IZD3|C9IZD3_HUMAN;tr|I3L4P0|I3L4P0_HUMAN;tr|I3L1S9|I3L1S9_HUMAN;tr|I3L4P6|I3L4P6_HUMAN	2	Lamp1-Apex/ NES Apex	4	0	0	4	NA	NA	4	3	2	1	23.8544	0.36134	-23.8544	-1.51663e+07	< 1e-16
Q69YN2	C19L1	sp|Q69YN2|C19L1_HUMAN;tr|X6R7M0|X6R7M0_HUMAN	2	Lamp1-Apex/ NES Apex	4	2	2	2	23.26	0.159198	4	4	1	0	22.6307	0.392896	0.629379	1.5469	0.106058
Q69YN4	VIR	sp|Q69YN4|VIR_HUMAN;tr|H0YB68|H0YB68_HUMAN;tr|H0YBN5|H0YBN5_HUMAN;tr|H0YC41|H0YC41_HUMAN	9	Lamp1-Apex/ NES Apex	4	4	9	0	23.6549	0.070849	4	4	6	0	22.8494	0.402247	0.805516	1.74777	0.00758654
Q69YQ0	CYTSA	sp|Q69YQ0|CYTSA_HUMAN;tr|F8WAN1|F8WAN1_HUMAN;tr|C9J8U1|C9J8U1_HUMAN;tr|C9JLY8|C9JLY8_HUMAN	17	Lamp1-Apex/ NES Apex	4	4	8	0	21.9079	0.087237	4	4	16	0	23.1484	0.378327	-1.24043	-2.36269	0.000691527
Q69YU5	CL073	sp|Q69YU5|CL073_HUMAN	1	Lamp1-Apex/ NES Apex	4	0	0	4	NA	NA	4	4	1	0	22.8585	0.309185	-22.8585	-7.60495e+06	< 1e-16
Q6AI08	HEAT6	sp|Q6AI08|HEAT6_HUMAN;tr|A0A087WXZ7|A0A087WXZ7_HUMAN;tr|K7EIX2|K7EIX2_HUMAN;tr|K7ELA5|K7ELA5_HUMAN;tr|K7ELR8|K7ELR8_HUMAN	2	Lamp1-Apex/ NES Apex	4	3	2	1	23.4904	0.434859	4	4	2	0	23.3513	0.450713	0.139141	1.10125	0.698847
Q6AI12	ANR40	sp|Q6AI12|ANR40_HUMAN	1	Lamp1-Apex/ NES Apex	4	4	1	0	23.0229	0.621238	4	3	1	1	22.8466	0.544044	0.176329	1.13	0.712413
Q6AZW8	ZN660	sp|Q6AZW8|ZN660_HUMAN	2	Lamp1-Apex/ NES Apex	4	4	2	0	24.2663	0.483918	4	4	2	0	24.0905	0.399388	0.175708	1.12952	0.595704
Q6DD87	ZN787	sp|Q6DD87|ZN787_HUMAN;tr|A0A087WUD1|A0A087WUD1_HUMAN	16	Lamp1-Apex/ NES Apex	4	4	16	0	25.5953	0.111879	4	4	16	0	25.1348	0.312385	0.460495	1.37601	0.0321831
Q6DKI1	RL7L	sp|Q6DKI1|RL7L_HUMAN;tr|R4GMU7|R4GMU7_HUMAN	4	Lamp1-Apex/ NES Apex	4	4	2	0	23.4867	0.411907	4	4	4	0	24.3547	0.481668	-0.868055	-1.8252	0.0337663
Q6DKJ4	NXN	sp|Q6DKJ4|NXN_HUMAN;tr|A0A0G2JQK5|A0A0G2JQK5_HUMAN;tr|I3L4V6|I3L4V6_HUMAN;tr|A0A0C4DGI2|A0A0C4DGI2_HUMAN	8	Lamp1-Apex/ NES Apex	4	4	4	0	24.0763	0.137451	4	4	7	0	25.5191	0.338863	-1.44282	-2.71851	0.000219514
Q6FI81	CPIN1	sp|Q6FI81|CPIN1_HUMAN;tr|H3BV90|H3BV90_HUMAN;tr|H3BT65|H3BT65_HUMAN;tr|H3BUG4|H3BUG4_HUMAN;tr|H3BPG7|H3BPG7_HUMAN;tr|H3BQ23|H3BQ23_HUMAN;tr|H3BTZ8|H3BTZ8_HUMAN	18	Lamp1-Apex/ NES Apex	4	4	16	0	24.5797	0.221025	4	4	17	0	24.9538	0.34771	-0.374137	-1.29606	0.119255
Q6GMV2	SMYD5	sp|Q6GMV2|SMYD5_HUMAN;tr|C9IYN9|C9IYN9_HUMAN;tr|E2QRN5|E2QRN5_HUMAN;tr|F8WEJ9|F8WEJ9_HUMAN	5	Lamp1-Apex/ NES Apex	4	4	5	0	23.4845	0.329407	4	4	5	0	23.8579	0.197973	-0.37346	-1.29546	0.0999579
Q6GMV3	PTRD1	sp|Q6GMV3|PTRD1_HUMAN	3	Lamp1-Apex/ NES Apex	4	3	3	1	23.7289	0.409475	4	4	3	0	23.8146	0.234488	-0.0856962	-1.0612	0.737276
Q6GYQ0	RGPA1	sp|Q6GYQ0|RGPA1_HUMAN;tr|A0A1B0GUI1|A0A1B0GUI1_HUMAN;tr|H0YJ04|H0YJ04_HUMAN;tr|H0YJB5|H0YJB5_HUMAN	2	Lamp1-Apex/ NES Apex	4	3	1	1	24.0383	0.586285	4	0	0	4	NA	NA	24.0383	1.7229e+07	< 1e-16
Q6IA86	ELP2	sp|Q6IA86|ELP2_HUMAN;tr|F5GX79|F5GX79_HUMAN;tr|K7ER35|K7ER35_HUMAN;tr|F5GYE9|F5GYE9_HUMAN	6	Lamp1-Apex/ NES Apex	4	4	4	0	23.21	0.40525	4	4	6	0	23.7569	0.562149	-0.546928	-1.46097	0.165539
Q6IAA8	LTOR1	sp|Q6IAA8|LTOR1_HUMAN;tr|F5GX19|F5GX19_HUMAN;tr|F5H3Y3|F5H3Y3_HUMAN;tr|H0YFI1|H0YFI1_HUMAN;tr|F5H479|F5H479_HUMAN	10	Lamp1-Apex/ NES Apex	4	4	9	0	26.9972	0.194283	4	4	4	0	23.5526	0.924762	3.44458	10.8873	0.000339362
Q6IBS0	TWF2	sp|Q6IBS0|TWF2_HUMAN;tr|D6RG15|D6RG15_HUMAN;tr|H0Y858|H0Y858_HUMAN;tr|H7C5I2|H7C5I2_HUMAN	11	Lamp1-Apex/ NES Apex	4	4	9	0	24.1079	0.334538	4	4	11	0	24.3626	0.167077	-0.254694	-1.19308	0.222047
Q6ICH7	ASPH2	sp|Q6ICH7|ASPH2_HUMAN	3	Lamp1-Apex/ NES Apex	4	3	2	1	23.4838	0.256932	4	3	2	1	23.2385	0.225505	0.245352	1.18538	0.281718
Q6IQ21	ZN770	sp|Q6IQ21|ZN770_HUMAN;tr|H0YM59|H0YM59_HUMAN	2	Lamp1-Apex/ NES Apex	4	4	2	0	22.3854	0.590053	4	4	2	0	22.6056	0.686688	-0.220163	-1.16487	0.643974
Q6IQ22	RAB12	sp|Q6IQ22|RAB12_HUMAN	1	Lamp1-Apex/ NES Apex	4	1	1	3	22.9647	NA	4	1	1	3	22.6461	NA	0.318593	1.24711	1
Q6KC79	NIPBL	sp|Q6KC79|NIPBL_HUMAN;tr|A2RRA7|A2RRA7_HUMAN	6	Lamp1-Apex/ NES Apex	4	4	4	0	23.6562	0.312464	4	4	3	0	23.3163	0.241002	0.339889	1.26566	0.135723
Q6L8Q7	PDE12	sp|Q6L8Q7|PDE12_HUMAN;tr|F6T1Q0|F6T1Q0_HUMAN	11	Lamp1-Apex/ NES Apex	4	4	10	0	23.6298	0.189563	4	4	11	0	23.8662	0.28287	-0.236315	-1.17798	0.214484
Q6N069	NAA16	sp|Q6N069|NAA16_HUMAN	2	Lamp1-Apex/ NES Apex	4	2	1	2	22.3335	0.197732	4	1	2	3	23.6662	NA	-1.33267	-2.51869	0.114437
Q6NTF9	RHBD2	sp|Q6NTF9|RHBD2_HUMAN;tr|Q9UDT1|Q9UDT1_HUMAN	1	Lamp1-Apex/ NES Apex	4	4	1	0	25.7931	0.339357	4	4	1	0	24.8777	0.47797	0.915403	1.8861	0.0205004
Q6NUK1	SCMC1	sp|Q6NUK1|SCMC1_HUMAN;tr|J3KN42|J3KN42_HUMAN	5	Lamp1-Apex/ NES Apex	4	3	3	1	22.0109	0.269428	4	4	3	0	22.0833	0.44516	-0.0723793	-1.05145	0.815178
Q6NUM9	RETST	sp|Q6NUM9|RETST_HUMAN;tr|H7BZ81|H7BZ81_HUMAN;tr|H7C3J0|H7C3J0_HUMAN;tr|H7BZ16|H7BZ16_HUMAN;tr|H0YGU3|H0YGU3_HUMAN	4	Lamp1-Apex/ NES Apex	4	4	4	0	23.2041	0.706284	4	4	4	0	22.8363	0.18978	0.367863	1.29044	0.353248
Q6NVY1	HIBCH	sp|Q6NVY1|HIBCH_HUMAN;tr|B9A058|B9A058_HUMAN;tr|H7C400|H7C400_HUMAN;tr|B8ZZZ0|B8ZZZ0_HUMAN;tr|H7C126|H7C126_HUMAN;tr|H7BYI7|H7BYI7_HUMAN;tr|F8W8A6|F8W8A6_HUMAN	5	Lamp1-Apex/ NES Apex	4	0	0	4	NA	NA	4	4	4	0	22.705	0.105296	-22.705	-6.83751e+06	< 1e-16
Q6P158	DHX57	sp|Q6P158|DHX57_HUMAN;tr|H7C109|H7C109_HUMAN;tr|A0A087WZ11|A0A087WZ11_HUMAN	6	Lamp1-Apex/ NES Apex	4	4	5	0	23.7534	0.192887	4	4	4	0	23.119	0.454596	0.634351	1.55224	0.0423843
Q6P1J9	CDC73	sp|Q6P1J9|CDC73_HUMAN;tr|A0A1B0GUB2|A0A1B0GUB2_HUMAN	2	Lamp1-Apex/ NES Apex	4	3	1	1	22.9693	0.162712	4	4	2	0	23.525	0.419823	-0.555719	-1.4699	0.0860551
Q6P1L8	RM14	sp|Q6P1L8|RM14_HUMAN	6	Lamp1-Apex/ NES Apex	4	4	6	0	24.489	0.225721	4	4	6	0	24.2948	0.16894	0.194204	1.14409	0.217498
Q6P1M0	S27A4	sp|Q6P1M0|S27A4_HUMAN;sp|Q6PCB7|S27A1_HUMAN	11	Lamp1-Apex/ NES Apex	4	4	8	0	22.991	0.371841	4	4	11	0	22.8365	0.337259	0.154501	1.11304	0.560809
Q6P1X5	TAF2	sp|Q6P1X5|TAF2_HUMAN;tr|H0YEX2|H0YEX2_HUMAN	1	Lamp1-Apex/ NES Apex	4	0	0	4	NA	NA	4	2	1	2	21.2442	0.296284	-21.2442	-2.48395e+06	< 1e-16
Q6P1X6	CH082	sp|Q6P1X6|CH082_HUMAN;tr|H0YF29|H0YF29_HUMAN	2	Lamp1-Apex/ NES Apex	4	3	1	1	23.1861	0.282731	4	3	2	1	22.7947	0.622236	0.391399	1.31166	0.377392
Q6P2E9	EDC4	sp|Q6P2E9|EDC4_HUMAN;tr|I3L2F4|I3L2F4_HUMAN;tr|I3L0V0|I3L0V0_HUMAN;tr|I3L3M2|I3L3M2_HUMAN	18	Lamp1-Apex/ NES Apex	4	4	16	0	23.7712	0.243985	4	4	18	0	23.9556	0.273009	-0.184325	-1.13629	0.352875
Q6P2H3	CEP85	sp|Q6P2H3|CEP85_HUMAN;tr|H7BZW2|H7BZW2_HUMAN	1	Lamp1-Apex/ NES Apex	4	1	1	3	23.2052	NA	4	1	1	3	23.0747	NA	0.130525	1.09469	1
Q6P2Q9	PRP8	sp|Q6P2Q9|PRP8_HUMAN;tr|I3L0J9|I3L0J9_HUMAN;tr|I3L3Z8|I3L3Z8_HUMAN;tr|I3L1T8|I3L1T8_HUMAN	87	Lamp1-Apex/ NES Apex	4	4	80	0	24.1883	0.0563184	4	4	86	0	24.451	0.14831	-0.262787	-1.19979	0.0161458
Q6P6C2	ALKB5	sp|Q6P6C2|ALKB5_HUMAN	8	Lamp1-Apex/ NES Apex	4	4	7	0	23.0498	0.317608	4	4	8	0	23.3511	0.231692	-0.30123	-1.23219	0.176299
Q6P996	PDXD1	sp|Q6P996|PDXD1_HUMAN;tr|H3BND4|H3BND4_HUMAN;tr|Q6XYB5|Q6XYB5_HUMAN;tr|Q86XE2|Q86XE2_HUMAN;tr|J3KNK7|J3KNK7_HUMAN;sp|Q6P474|PDXD2_HUMAN	5	Lamp1-Apex/ NES Apex	4	3	4	1	23.036	0.427076	4	4	5	0	23.0322	0.331416	0.00386972	1.00269	0.989678
Q6P9B6	TLDC1	sp|Q6P9B6|TLDC1_HUMAN;tr|H3BUB0|H3BUB0_HUMAN;tr|H3BM75|H3BM75_HUMAN;tr|H3BQ13|H3BQ13_HUMAN;tr|H3BPI4|H3BPI4_HUMAN;tr|H3BTC5|H3BTC5_HUMAN	6	Lamp1-Apex/ NES Apex	4	4	6	0	23.0917	0.444311	4	4	5	0	22.9018	0.452601	0.189925	1.1407	0.57114
Q6P9B9	INT5	sp|Q6P9B9|INT5_HUMAN	2	Lamp1-Apex/ NES Apex	4	0	0	4	NA	NA	4	4	2	0	22.6084	0.578851	-22.6084	-6.39448e+06	< 1e-16
Q6PCE3	PGM2L	sp|Q6PCE3|PGM2L_HUMAN	21	Lamp1-Apex/ NES Apex	4	4	15	0	24.149	0.196488	4	4	20	0	24.636	0.251948	-0.487029	-1.40156	0.0225519
Q6PD62	CTR9	sp|Q6PD62|CTR9_HUMAN	3	Lamp1-Apex/ NES Apex	4	1	1	3	23.4334	NA	4	3	2	1	22.9637	0.0747984	0.469696	1.38482	0.122626
Q6PD74	AAGAB	sp|Q6PD74|AAGAB_HUMAN	1	Lamp1-Apex/ NES Apex	4	3	1	1	23.8609	0.59403	4	2	1	2	23.7879	0.256049	0.0730024	1.0519	0.884698
Q6PGP7	TTC37	sp|Q6PGP7|TTC37_HUMAN;tr|D6RCE2|D6RCE2_HUMAN;tr|H0Y964|H0Y964_HUMAN	25	Lamp1-Apex/ NES Apex	4	4	23	0	23.0881	0.30247	4	4	21	0	22.7475	0.398703	0.340611	1.26629	0.222348
Q6PHR2	ULK3	sp|Q6PHR2|ULK3_HUMAN;tr|H3BPN6|H3BPN6_HUMAN;tr|H3BT78|H3BT78_HUMAN	2	Lamp1-Apex/ NES Apex	4	2	1	2	22.8308	0.160393	4	3	2	1	22.8335	0.14346	-0.00267216	-1.00185	0.98559
Q6PI48	SYDM	sp|Q6PI48|SYDM_HUMAN	7	Lamp1-Apex/ NES Apex	4	4	5	0	22.4436	0.485263	4	4	6	0	23.0911	0.278667	-0.647478	-1.56643	0.0599284
Q6PJG6	BRAT1	sp|Q6PJG6|BRAT1_HUMAN	1	Lamp1-Apex/ NES Apex	4	1	1	3	21.0049	NA	4	3	1	1	22.8792	0.230288	-1.87433	-3.66632	0.0195395
Q6PJI9	WDR59	sp|Q6PJI9|WDR59_HUMAN;tr|H3BMH3|H3BMH3_HUMAN;tr|B7Z7V6|B7Z7V6_HUMAN;tr|H3BV71|H3BV71_HUMAN;tr|H3BR95|H3BR95_HUMAN;tr|H3BNY4|H3BNY4_HUMAN	6	Lamp1-Apex/ NES Apex	4	4	4	0	22.9105	0.406923	4	4	5	0	22.0836	0.310657	0.826834	1.77379	0.0179076
Q6PK04	CC137	sp|Q6PK04|CC137_HUMAN;tr|I3L0U5|I3L0U5_HUMAN;tr|I3L4F6|I3L4F6_HUMAN	5	Lamp1-Apex/ NES Apex	4	4	5	0	24.442	0.43452	4	4	4	0	22.6923	0.437707	1.74968	3.36284	0.00129067
Q6PK81	ZN773	sp|Q6PK81|ZN773_HUMAN;sp|Q8IVP9|ZN547_HUMAN;sp|Q8NEK5|ZN548_HUMAN;sp|Q13398|ZN211_HUMAN;tr|H0Y3T8|H0Y3T8_HUMAN;tr|M0QX82|M0QX82_HUMAN;sp|Q6P9A1|ZN530_HUMAN;tr|A0A0A0MTK1|A0A0A0MTK1_HUMAN;sp|Q9Y2P7|ZN256_HUMAN;sp|Q8TF45|ZN418_HUMAN;tr|J3KQR4|J3KQR4_HUMAN;sp|O43361|ZN749_HUMAN	2	Lamp1-Apex/ NES Apex	4	4	2	0	22.7167	0.257814	4	4	2	0	23.2675	0.122787	-0.550737	-1.46483	0.00838918
Q6PKG0	LARP1	sp|Q6PKG0|LARP1_HUMAN;tr|A0A0B4J210|A0A0B4J210_HUMAN;tr|E5RH50|E5RH50_HUMAN;tr|H0YBW1|H0YBW1_HUMAN;tr|H0YC73|H0YC73_HUMAN;tr|H0YAN4|H0YAN4_HUMAN;tr|H0YC33|H0YC33_HUMAN;tr|E5RHK4|E5RHK4_HUMAN;tr|H0YBR8|H0YBR8_HUMAN;tr|H0YAX9|H0YAX9_HUMAN;tr|H0YBJ5|H0YBJ5_HUMAN;tr|H0YBM7|H0YBM7_HUMAN	29	Lamp1-Apex/ NES Apex	4	4	27	0	23.9087	0.268575	4	4	28	0	24.0638	0.196181	-0.155042	-1.11345	0.387151
Q6PL24	TMED8	sp|Q6PL24|TMED8_HUMAN	2	Lamp1-Apex/ NES Apex	4	4	2	0	23.612	0.603002	4	3	2	1	23.0798	0.30639	0.532211	1.44614	0.226682
Q6PUV4	CPLX2	sp|Q6PUV4|CPLX2_HUMAN;tr|D6RGY3|D6RGY3_HUMAN;tr|D6R960|D6R960_HUMAN;tr|D6RI05|D6RI05_HUMAN;tr|D6RBA5|D6RBA5_HUMAN;tr|D6RDN3|D6RDN3_HUMAN	6	Lamp1-Apex/ NES Apex	4	4	5	0	24.0924	0.47263	4	4	6	0	24.2116	0.499751	-0.119214	-1.08614	0.740702
Q6R327	RICTR	sp|Q6R327|RICTR_HUMAN	2	Lamp1-Apex/ NES Apex	4	4	2	0	22.3572	0.392218	4	4	2	0	23.1469	0.983207	-0.789716	-1.72873	0.186282
Q6SZW1	SARM1	sp|Q6SZW1|SARM1_HUMAN;tr|J3KSG7|J3KSG7_HUMAN;tr|J3KRZ6|J3KRZ6_HUMAN;tr|J3QRE0|J3QRE0_HUMAN	19	Lamp1-Apex/ NES Apex	4	4	18	0	24.0268	0.0665	4	4	17	0	23.8589	0.321487	0.167983	1.12349	0.345607
Q6UB99	ANR11	sp|Q6UB99|ANR11_HUMAN	1	Lamp1-Apex/ NES Apex	4	3	1	1	23.1007	0.789763	4	4	1	0	23.0923	0.467651	0.00837086	1.00582	0.986515
Q6UN15	FIP1	sp|Q6UN15|FIP1_HUMAN;tr|A0A0B4J203|A0A0B4J203_HUMAN;tr|H0Y8P7|H0Y8P7_HUMAN	11	Lamp1-Apex/ NES Apex	4	4	11	0	24.8296	0.0667178	4	3	10	1	24.2361	0.111362	0.593512	1.50892	0.0002988
Q6UUV7	CRTC3	sp|Q6UUV7|CRTC3_HUMAN;tr|H0YK64|H0YK64_HUMAN	3	Lamp1-Apex/ NES Apex	4	4	3	0	22.017	0.146508	4	4	3	0	23.1147	0.340887	-1.0977	-2.14014	0.00103758
Q6UUV9	CRTC1	sp|Q6UUV9|CRTC1_HUMAN;tr|M0QX46|M0QX46_HUMAN;tr|M0QXN6|M0QXN6_HUMAN	2	Lamp1-Apex/ NES Apex	4	3	2	1	23.2785	0.338843	4	4	2	0	24.2027	0.300567	-0.924196	-1.89763	0.0123222
Q6UWE0	LRSM1	sp|Q6UWE0|LRSM1_HUMAN	8	Lamp1-Apex/ NES Apex	4	4	8	0	23.9811	0.485541	4	4	7	0	23.9411	0.266183	0.0400067	1.02812	0.889836
Q6UXD5	SE6L2	sp|Q6UXD5|SE6L2_HUMAN;tr|A0A087WYL5|A0A087WYL5_HUMAN	1	Lamp1-Apex/ NES Apex	4	4	1	0	23.1883	0.485936	4	1	1	3	22.4406	NA	0.747665	1.67907	0.262502
Q6UXN9	WDR82	sp|Q6UXN9|WDR82_HUMAN;tr|C9JBU3|C9JBU3_HUMAN	6	Lamp1-Apex/ NES Apex	4	4	6	0	24.2322	0.243194	4	4	6	0	24.8987	0.321918	-0.666446	-1.58716	0.0163321
Q6VY07	PACS1	sp|Q6VY07|PACS1_HUMAN;tr|B4DF77|B4DF77_HUMAN;tr|E9PNZ9|E9PNZ9_HUMAN;tr|E9PSG7|E9PSG7_HUMAN;tr|E9PPK2|E9PPK2_HUMAN;tr|E9PSE1|E9PSE1_HUMAN;tr|F8W0B1|F8W0B1_HUMAN;tr|E9PNG7|E9PNG7_HUMAN;tr|H0YCU5|H0YCU5_HUMAN;tr|H0YF56|H0YF56_HUMAN	6	Lamp1-Apex/ NES Apex	4	4	6	0	22.7912	0.716552	4	4	5	0	22.0464	0.206748	0.744859	1.67581	0.092744
Q6WCQ1	MPRIP	sp|Q6WCQ1|MPRIP_HUMAN;tr|H7C3G6|H7C3G6_HUMAN;tr|J3KSK7|J3KSK7_HUMAN;tr|J3QRL2|J3QRL2_HUMAN;tr|A8MZF8|A8MZF8_HUMAN;tr|F6WMF4|F6WMF4_HUMAN;tr|K7EL39|K7EL39_HUMAN	3	Lamp1-Apex/ NES Apex	4	2	2	2	22.0142	0.747112	4	4	3	0	21.8957	1.19179	0.118497	1.0856	0.906809
Q6XZF7	DNMBP	sp|Q6XZF7|DNMBP_HUMAN;tr|A0A1C7CYY6|A0A1C7CYY6_HUMAN;tr|A0A1B0GTX1|A0A1B0GTX1_HUMAN	1	Lamp1-Apex/ NES Apex	4	0	0	4	NA	NA	4	4	1	0	23.3896	0.839116	-23.3896	-1.09893e+07	< 1e-16
Q6Y7W6	GGYF2	sp|Q6Y7W6|GGYF2_HUMAN;tr|I1E4Y6|I1E4Y6_HUMAN;tr|E7ESB6|E7ESB6_HUMAN;tr|C9JHW1|C9JHW1_HUMAN;tr|F8WCD5|F8WCD5_HUMAN;tr|C9JPV7|C9JPV7_HUMAN;tr|C9JXQ0|C9JXQ0_HUMAN;tr|C9J0V6|C9J0V6_HUMAN;tr|C9JHT0|C9JHT0_HUMAN;tr|C9JRZ2|C9JRZ2_HUMAN;tr|C9JW88|C9JW88_HUMAN;tr|C9JH18|C9JH18_HUMAN	5	Lamp1-Apex/ NES Apex	4	3	2	1	22.4229	0.422875	4	4	5	0	23.5518	0.24078	-1.12888	-2.18689	0.00620787
Q6YN16	HSDL2	sp|Q6YN16|HSDL2_HUMAN	3	Lamp1-Apex/ NES Apex	4	3	2	1	23.6553	0.435264	4	4	3	0	24.3646	0.629768	-0.709304	-1.63502	0.183807
Q6YP21	KAT3	sp|Q6YP21|KAT3_HUMAN;tr|A0A0A0MRN6|A0A0A0MRN6_HUMAN;tr|A0A0A0MRN7|A0A0A0MRN7_HUMAN	6	Lamp1-Apex/ NES Apex	4	4	5	0	23.0695	0.363985	4	4	6	0	24.3048	0.340031	-1.23524	-2.35421	0.00255278
Q6ZMG9	CERS6	sp|Q6ZMG9|CERS6_HUMAN	2	Lamp1-Apex/ NES Apex	4	3	2	1	23.2671	0.207435	4	1	2	3	24.0013	NA	-0.734262	-1.66355	0.0919702
Q6ZMI0	PPR21	sp|Q6ZMI0|PPR21_HUMAN;tr|F8W7E1|F8W7E1_HUMAN;tr|F8WBY8|F8WBY8_HUMAN;tr|H7C1Y1|H7C1Y1_HUMAN	6	Lamp1-Apex/ NES Apex	4	4	5	0	23.4167	0.434729	4	3	4	1	22.7449	0.453947	0.671784	1.59304	0.103559
Q6ZN06	ZN813	sp|Q6ZN06|ZN813_HUMAN;tr|A0A087WYH1|A0A087WYH1_HUMAN;tr|A0A087WV78|A0A087WV78_HUMAN;sp|Q9UKT9|IKZF3_HUMAN;sp|Q2VY69|ZN284_HUMAN;sp|Q9NYT6|ZN226_HUMAN;sp|Q9C0G0|ZN407_HUMAN	2	Lamp1-Apex/ NES Apex	4	4	2	0	23.7594	0.356188	4	3	2	1	23.9415	0.389079	-0.182126	-1.13455	0.547343
Q6ZN54	DEFI8	sp|Q6ZN54|DEFI8_HUMAN;tr|H3BSH6|H3BSH6_HUMAN;tr|H3BQX9|H3BQX9_HUMAN;tr|H3BQH5|H3BQH5_HUMAN;tr|H3BMP4|H3BMP4_HUMAN;tr|H3BT87|H3BT87_HUMAN;tr|H3BMT5|H3BMT5_HUMAN;tr|H3BTS7|H3BTS7_HUMAN	5	Lamp1-Apex/ NES Apex	4	4	5	0	23.5285	0.317273	4	1	1	3	22.4901	NA	1.03841	2.05396	0.0611299
Q6ZN57	ZFP2	sp|Q6ZN57|ZFP2_HUMAN	1	Lamp1-Apex/ NES Apex	4	3	1	1	24.8173	0.236072	4	1	1	3	25.1122	NA	-0.294877	-1.22678	0.392445
Q6ZNB6	NFXL1	sp|Q6ZNB6|NFXL1_HUMAN	2	Lamp1-Apex/ NES Apex	4	4	1	0	23.7248	0.300658	4	3	2	1	23.8977	0.279978	-0.172882	-1.12731	0.474079
Q6ZS17	FA65A	sp|Q6ZS17|FA65A_HUMAN;tr|A0A0A0MTL6|A0A0A0MTL6_HUMAN;tr|H3BMG9|H3BMG9_HUMAN;tr|H3BSV5|H3BSV5_HUMAN;tr|H3BSX9|H3BSX9_HUMAN;tr|H3BQI5|H3BQI5_HUMAN;tr|H3BP86|H3BP86_HUMAN	7	Lamp1-Apex/ NES Apex	4	4	4	0	22.1128	0.433998	4	4	7	0	23.665	0.477184	-1.55223	-2.93271	0.00296136
Q6ZT07	TBCD9	sp|Q6ZT07|TBCD9_HUMAN	1	Lamp1-Apex/ NES Apex	4	2	1	2	22.4372	0.0249752	4	2	1	2	23.5723	0.796193	-1.13512	-2.19637	0.181446
Q6ZT12	UBR3	sp|Q6ZT12|UBR3_HUMAN;tr|H0Y3K2|H0Y3K2_HUMAN	1	Lamp1-Apex/ NES Apex	4	4	1	0	23.1454	0.729159	4	4	1	0	24.5288	0.857403	-1.3834	-2.60883	0.0492375
Q6ZU80	CE128	sp|Q6ZU80|CE128_HUMAN;tr|H0YJE3|H0YJE3_HUMAN;tr|H0YJD7|H0YJD7_HUMAN;tr|H0YJH2|H0YJH2_HUMAN;tr|H0YIZ9|H0YIZ9_HUMAN	3	Lamp1-Apex/ NES Apex	4	4	3	0	23.435	0.0485471	4	2	1	2	22.307	0.0684064	1.12807	2.18565	1.77783e-05
Q6ZVF9	GRIN3	sp|Q6ZVF9|GRIN3_HUMAN	20	Lamp1-Apex/ NES Apex	4	4	16	0	23.7139	0.159869	4	4	18	0	24.6607	0.199206	-0.946831	-1.92763	0.000309591
Q6ZVM7	TM1L2	sp|Q6ZVM7|TM1L2_HUMAN;tr|B7Z2U2|B7Z2U2_HUMAN;tr|F5H3S6|F5H3S6_HUMAN;tr|K7ENB0|K7ENB0_HUMAN	11	Lamp1-Apex/ NES Apex	4	4	10	0	24.4184	0.169515	4	4	3	0	22.445	0.131819	1.97336	3.92681	1.67202e-06
Q6ZWB6	KCTD8	sp|Q6ZWB6|KCTD8_HUMAN	1	Lamp1-Apex/ NES Apex	4	3	1	1	22.182	0.566847	4	3	1	1	23.0247	0.273854	-0.842697	-1.7934	0.0812671
Q6ZWE6	PKHM3	sp|Q6ZWE6|PKHM3_HUMAN;tr|H7C0J9|H7C0J9_HUMAN;tr|C9J119|C9J119_HUMAN	1	Lamp1-Apex/ NES Apex	4	3	1	1	23.2258	0.460289	4	0	0	4	NA	NA	23.2258	9.81011e+06	< 1e-16
Q709C8	VP13C	sp|Q709C8|VP13C_HUMAN	32	Lamp1-Apex/ NES Apex	4	4	31	0	23.75	0.333286	4	4	17	0	22.2857	0.275533	1.46425	2.75921	0.000506469
Q71RC2	LARP4	sp|Q71RC2|LARP4_HUMAN;tr|Q96J85|Q96J85_HUMAN;tr|X6RLN4|X6RLN4_HUMAN;tr|Q8TBL5|Q8TBL5_HUMAN;tr|A0A087WTL9|A0A087WTL9_HUMAN;tr|F8W1I4|F8W1I4_HUMAN;tr|F8VY40|F8VY40_HUMAN	5	Lamp1-Apex/ NES Apex	4	4	5	0	24.3587	0.2755	4	4	5	0	23.9249	0.516388	0.433813	1.3508	0.18875
Q71UI9	H2AV	sp|Q71UI9|H2AV_HUMAN;sp|P0C0S5|H2AZ_HUMAN;tr|C9J0D1|C9J0D1_HUMAN;tr|C9J386|C9J386_HUMAN	7	Lamp1-Apex/ NES Apex	4	4	7	0	27.3208	0.31713	4	4	7	0	26.9491	1.41258	0.371763	1.29393	0.625906
Q71UM5	RS27L	sp|Q71UM5|RS27L_HUMAN;tr|H0YMV8|H0YMV8_HUMAN;tr|C9JLI6|C9JLI6_HUMAN	4	Lamp1-Apex/ NES Apex	4	4	2	0	25.1338	0.384165	4	4	4	0	25.4136	0.346643	-0.279777	-1.21401	0.321061
Q76N32	CEP68	sp|Q76N32|CEP68_HUMAN;tr|Q5HYA6|Q5HYA6_HUMAN	8	Lamp1-Apex/ NES Apex	4	4	8	0	23.8658	0.222546	4	2	1	2	22.0873	1.04905	1.77847	3.43063	0.0212983
Q76N89	HECW1	sp|Q76N89|HECW1_HUMAN	5	Lamp1-Apex/ NES Apex	4	3	3	1	23.0429	0.388538	4	2	3	2	22.9376	0.952053	0.105237	1.07567	0.86744
Q7KZ85	SPT6H	sp|Q7KZ85|SPT6H_HUMAN	11	Lamp1-Apex/ NES Apex	4	4	9	0	23.0408	0.30787	4	4	10	0	23.5195	0.379049	-0.478653	-1.39344	0.0976436
Q7KZF4	SND1	sp|Q7KZF4|SND1_HUMAN;tr|H7C597|H7C597_HUMAN	37	Lamp1-Apex/ NES Apex	4	4	36	0	24.9242	0.0762924	4	4	37	0	25.3886	0.0241326	-0.464423	-1.37977	2.46081e-05
Q7L014	DDX46	sp|Q7L014|DDX46_HUMAN;tr|A0A0C4DG89|A0A0C4DG89_HUMAN;tr|D6RJA6|D6RJA6_HUMAN	27	Lamp1-Apex/ NES Apex	4	4	24	0	24.2685	0.194326	4	4	27	0	24.5238	0.112078	-0.255279	-1.19357	0.0631522
Q7L099	RUFY3	sp|Q7L099|RUFY3_HUMAN;tr|D6RCQ1|D6RCQ1_HUMAN;tr|H0Y8I0|H0Y8I0_HUMAN;tr|D6REM9|D6REM9_HUMAN;tr|H0Y8G6|H0Y8G6_HUMAN	21	Lamp1-Apex/ NES Apex	4	4	21	0	25.9636	0.309498	4	4	21	0	26.1474	0.271573	-0.183759	-1.13584	0.40646
Q7L0J3	SV2A	sp|Q7L0J3|SV2A_HUMAN	11	Lamp1-Apex/ NES Apex	4	4	11	0	25.1165	0.400034	4	4	9	0	23.4674	0.465301	1.64911	3.13641	0.00170368
Q7L0Y3	MRRP1	sp|Q7L0Y3|MRRP1_HUMAN;tr|C9JVB6|C9JVB6_HUMAN	13	Lamp1-Apex/ NES Apex	4	4	11	0	23.1925	0.258499	4	4	13	0	24.0381	0.178755	-0.845603	-1.79702	0.00169386
Q7L1Q6	BZW1	sp|Q7L1Q6|BZW1_HUMAN;tr|C9IZ80|C9IZ80_HUMAN;tr|C9JFN4|C9JFN4_HUMAN;tr|C9JV57|C9JV57_HUMAN;tr|H0Y503|H0Y503_HUMAN;tr|C9J188|C9J188_HUMAN;tr|C9JWF5|C9JWF5_HUMAN	8	Lamp1-Apex/ NES Apex	4	4	6	0	23.446	0.188615	4	4	7	0	24.2276	0.445648	-0.781624	-1.71907	0.0179017
Q7L1T6	NB5R4	sp|Q7L1T6|NB5R4_HUMAN	2	Lamp1-Apex/ NES Apex	4	3	2	1	21.9973	0.606669	4	3	2	1	22.3655	0.313848	-0.368175	-1.29072	0.403356
Q7L2H7	EIF3M	sp|Q7L2H7|EIF3M_HUMAN;tr|J3KNJ2|J3KNJ2_HUMAN;tr|H0YCQ8|H0YCQ8_HUMAN;tr|E9PN86|E9PN86_HUMAN;tr|E7ESM3|E7ESM3_HUMAN;tr|E9PRI2|E9PRI2_HUMAN;tr|E9PRY0|E9PRY0_HUMAN	9	Lamp1-Apex/ NES Apex	4	4	6	0	23.2313	0.508837	4	4	8	0	23.8636	0.113246	-0.632255	-1.54999	0.0514591
Q7L2J0	MEPCE	sp|Q7L2J0|MEPCE_HUMAN	8	Lamp1-Apex/ NES Apex	4	4	6	0	22.9401	0.331469	4	4	8	0	23.7207	0.10757	-0.780647	-1.7179	0.00419146
Q7L311	ARMX2	sp|Q7L311|ARMX2_HUMAN	2	Lamp1-Apex/ NES Apex	4	4	2	0	23.9964	0.212758	4	3	1	1	22.61	0.600556	1.38641	2.61427	0.00712627
Q7L3S4	ZN771	sp|Q7L3S4|ZN771_HUMAN	1	Lamp1-Apex/ NES Apex	4	3	1	1	21.9705	0.68233	4	1	1	3	23.1301	NA	-1.15962	-2.23398	0.278926
Q7L4I2	RSRC2	sp|Q7L4I2|RSRC2_HUMAN;tr|H0YGP9|H0YGP9_HUMAN;tr|E1B6W4|E1B6W4_HUMAN	2	Lamp1-Apex/ NES Apex	4	4	2	0	23.7135	0.156336	4	1	1	3	23.5732	NA	0.140246	1.10209	0.481016
Q7L523	RRAGA	sp|Q7L523|RRAGA_HUMAN	1	Lamp1-Apex/ NES Apex	4	4	1	0	25.1711	0.424758	4	0	0	4	NA	NA	25.1711	3.77787e+07	< 1e-16
Q7L576	CYFP1	sp|Q7L576|CYFP1_HUMAN;tr|A0A0G2JR96|A0A0G2JR96_HUMAN;tr|A0A0G2JQT1|A0A0G2JQT1_HUMAN;tr|H0YL50|H0YL50_HUMAN	8	Lamp1-Apex/ NES Apex	4	4	5	0	23.0148	0.124156	4	4	8	0	24.1908	0.288466	-1.17605	-2.25957	0.000292799
Q7L5D6	GET4	sp|Q7L5D6|GET4_HUMAN;tr|C9JPA8|C9JPA8_HUMAN;tr|C9JHN8|C9JHN8_HUMAN;tr|C9JY46|C9JY46_HUMAN	2	Lamp1-Apex/ NES Apex	4	4	2	0	24.9938	0.114798	4	4	2	0	24.7735	0.374844	0.220322	1.16499	0.303957
Q7L775	EPMIP	sp|Q7L775|EPMIP_HUMAN;tr|A0A096LPB0|A0A096LPB0_HUMAN;tr|A0A096LNL1|A0A096LNL1_HUMAN	8	Lamp1-Apex/ NES Apex	4	4	6	0	23.1082	0.409264	4	4	8	0	23.17	0.296281	-0.0618246	-1.04379	0.814822
Q7L7X3	TAOK1	sp|Q7L7X3|TAOK1_HUMAN;tr|J3QS76|J3QS76_HUMAN;tr|H0YF68|H0YF68_HUMAN	22	Lamp1-Apex/ NES Apex	4	4	17	0	24.5455	0.335299	4	4	17	0	23.968	0.286199	0.577473	1.49223	0.0395913
Q7L8L6	FAKD5	sp|Q7L8L6|FAKD5_HUMAN	3	Lamp1-Apex/ NES Apex	4	4	3	0	22.7826	0.347958	4	4	3	0	23.3338	0.736081	-0.551221	-1.46533	0.224494
Q7LBC6	KDM3B	sp|Q7LBC6|KDM3B_HUMAN;tr|H0Y9V5|H0Y9V5_HUMAN;sp|Q9Y4C1|KDM3A_HUMAN;tr|F5H070|F5H070_HUMAN	8	Lamp1-Apex/ NES Apex	4	4	5	0	22.2444	0.39178	4	4	6	0	23.3849	0.479861	-1.14058	-2.2047	0.0103017
Q7LG56	RIR2B	sp|Q7LG56|RIR2B_HUMAN;tr|H0YAV1|H0YAV1_HUMAN;tr|A0A0C4DGZ6|A0A0C4DGZ6_HUMAN	3	Lamp1-Apex/ NES Apex	4	4	2	0	23.229	0.280469	4	2	1	2	22.8034	0.284	0.42559	1.34312	0.155625
Q7RTP6	MICA3	sp|Q7RTP6|MICA3_HUMAN;tr|J3KSK6|J3KSK6_HUMAN;sp|O94851|MICA2_HUMAN	4	Lamp1-Apex/ NES Apex	4	4	2	0	22.0277	0.774567	4	4	3	0	22.927	0.36877	-0.899311	-1.86517	0.0808562
Q7RTV0	PHF5A	sp|Q7RTV0|PHF5A_HUMAN	4	Lamp1-Apex/ NES Apex	4	4	4	0	25.3865	0.199197	4	4	4	0	25.5038	0.193719	-0.117275	-1.08468	0.430961
Q7Z2K8	GRIN1	sp|Q7Z2K8|GRIN1_HUMAN	6	Lamp1-Apex/ NES Apex	4	4	3	0	23.5044	0.490115	4	3	4	1	23.2626	0.203303	0.241806	1.18247	0.465398
Q7Z2T5	TRM1L	sp|Q7Z2T5|TRM1L_HUMAN;tr|X6RK96|X6RK96_HUMAN	8	Lamp1-Apex/ NES Apex	4	4	7	0	23.2046	0.296425	4	4	7	0	23.3375	0.327583	-0.132826	-1.09644	0.569641
Q7Z2W4	ZCCHV	sp|Q7Z2W4|ZCCHV_HUMAN;tr|C9J6P4|C9J6P4_HUMAN;tr|H7C5K1|H7C5K1_HUMAN	11	Lamp1-Apex/ NES Apex	4	4	11	0	23.851	0.447348	4	4	6	0	22.3627	0.418204	1.48829	2.80555	0.00282108
Q7Z2W9	RM21	sp|Q7Z2W9|RM21_HUMAN;tr|H3BUY0|H3BUY0_HUMAN;tr|F5H7V8|F5H7V8_HUMAN	2	Lamp1-Apex/ NES Apex	4	1	1	3	23.0026	NA	4	3	2	1	23.2906	0.164447	-0.288014	-1.22096	0.2686
Q7Z2Z2	EFL1	sp|Q7Z2Z2|EFL1_HUMAN	10	Lamp1-Apex/ NES Apex	4	4	10	0	23.3118	0.218532	4	4	9	0	22.7007	0.177903	0.611144	1.52747	0.00488813
Q7Z392	TPC11	sp|Q7Z392|TPC11_HUMAN;tr|D6RHE5|D6RHE5_HUMAN	6	Lamp1-Apex/ NES Apex	4	3	5	1	23.0208	0.273	4	2	3	2	23.1678	0.160312	-0.14701	-1.10727	0.552357
[truncated: 2,328 more rows]

## Sheet: Post_Filter
Protein_ID	Gene_Symbol	Full_Uniprot_Description	Number_Peptides_Available	Comparison	Number_Samples_Group1	Number_Samples_Group1_With_Detected_Peptide	Number_Peptides_Detected_Group1	Number_Samples_With_No_Detected_Peptide_Group1	Average_Abundance_For_Peptides_Detected_Across_Samples_Group1	SD_Abundance_Group1	Number_Samples_Group2	Number_Samples_Group2_With_Detected_Peptide	Number_Peptides_Detected_Group2	Number_Samples_With_No_Detected_Peptide_Group2	Average_Abundance_For_Peptides_Detected_Across_Samples_Group2	SD_Abundance_Group2	Log2MeanDifference_Group1_vs_Group2	LinearFoldChange_Group1_vs_Group2	Signficance_of_Difference_Group1_vs_Group2	Corrected_Significance
[truncated: 260 more rows]

[truncated: 4 more sheets: Significant proteins, Enriched function, Enriched pathway, Enriched network]
